# Supplementary material for: Genome-Wide Identification of Reverse Complementary microRNA Genes in Plants
Source: PLoS One. 2012 Oct 23;7(10):e46991. doi: 10.1371/journal.pone.0046991 (PMC3479107; doi:10.1371/journal.pone.0046991)
Supplement: Table S3 — Sequence information of identified mature RC-miRNAs, RC-miRNA*s, and RC-miRNA precursors. (XLS) [file pone.0046991.s009.xls]

## Sheet: Sheet1
Plant species	Mature RC-miRNAs & RC-miRNA precursors	Sequences
Arabidopsis lyrata	RC-aly-miR3442 (aly-miR3442)	UUCAGAGUCUAAACAUGGUGU
	RC-aly-miR3442*	CACCAUGUUUAGACUCUGAA
	RC-aly-MIR3442	AGACUGAAAUUUUACAUUUUUAUACUAAACACCAUGUUUAGACUCUGAAUUUUUUUCCAUAUAAUAAAUAAGUCCUUGAGACCGAUUUAGGAAAAAAGUCUUUGCCUUUUAAAAUAAAAUUAUAUGGAAAAAAUUCAGAGUCUAAACAUGGUGUUUAGUAUAAAAAUGUAAAAUUUCAGUCU
	RC-aly-miR3443	UCGGUGCAUGGCGGGAUUAGA
	RC-aly-miR3443*	UAAUCUCACAAGGCACCGGAA
	RC-aly-MIR3443	AACUCCUUAAGCAAAUUCACAAGAUAAAACUCUAAUCUCACAAGGCACCGGAAAACCACAGACUGUAUUAUUUCAGUCUAGAAUUUUUUCGGUGCAUGGCGGGAUUAGAAUUUAGUUUUGCUGAUUAGCCAAAUU
	RC-aly-miR4231-5p	UCCUUGUUGCCAUCGGUCUUG
	RC-aly-miR4231-3p	CAAGAACGAUGGCAACACAAAG
	RC-aly-MIR4231	AAAAAUCAGCUCAGAAGGCGGUUAAACCUCCUUGUUGCCAUCGGUCUUGGCGCUUUUGGUGAAGCGAGCGCCAAGAACGAUGGCAACACAAAGGUCUAACUGCCUUUAUGACCUGAUU
Arabidopsis thaliana	RC-ath-miR391	AAGGAUUGCUACGUAGGAGAG
	RC-ath-miR391*	CUCCUGCGAAGCAAAUCUUUA
	RC-ath-MIR391	UAGAGGGUGAUUAUUGAACAACUGAAAUACCUUGAUCUCUCCGUAUUAAGAUGCAUAUAUAAGGAUUGCUACGUAGGAGAGAUACCGUCACCACUAGUUAACUUCUUAGAAGAGGUGAUGGCGCUAUCUCUCCUGCGAAGCAAAUCUUUAUUUGCAGUUUUAAAACCAUAGAAGAAGCAAGACCACUUGUAUGUGUAAUCACUCUA
	RC-ath-miR781 (ath-miR781/aly-miR781/ath-miR781b)	UUAGAGUUUUCUGGAUACUUA
	RC-ath-miR781*	AGUAUCCAGAAAACUCUAAUUU
	RC-ath-MIR781	UCAAAUUUAGAGUUUUCUGGAUACUUAAAAGUUAAUAUCGAAGAAGCCCUCUCUUUGUUAGUAACUAAUAAGUAUCCAGAAAACUCUAAUUUGA
	RC-ath-miR782-1 (ath-miR2934-5p)	UCUUUCUGCAAACGCCUUGGA
	RC-ath-miR782-1*	CAAGGUGUUUGUAGAAAAAGG
	RC-ath-miR782-2	UCUGCAAACGCCUUGGAUUUU
	RC-ath-miR782-2* (ath-miR2934-3p)	CAUCCAAGGUGUUUGUAGAAA
	RC-ath-MIR782	AACCUCUUUCUGCAAACGCCUUGGAUUUUCUUUUGGCUUCAUGUUGUUCAUUAGAAUAAUAGCCUUUUCAUCUUAUUUAAAGAACAUCCAAGGUGUUUGUAGAAAAAGGUU
	RC-ath-miR847-1	AGAAGAGGAGUGAAAGGCCGA
	RC-ath-miR847-1*	GGCUUCCCAUUCCUCUUCAU
	RC-ath-miR847-2	UUUCAGUUUAGAUUUCGGCUUC
	RC-ath-miR847-2*	GGCCGAGAUACAGAUCGAAACA
	RC-ath-MIR847	AUAUCUAACAGAUUUUUCACUCCAUCUAAUGUGUCGAAUAACAAAUUCUUACAUCAAGAAGAAGAGGAGUGAAAGGCCGAGAUACAGAUCGAAACAUAGAUAUCACUUACCAAUUGAUAAUUGGGUGACGCCUCUGUUUCAGUUUAGAUUUCGGCUUCCCAUUCCUCUUCAUCAAGAUGUAAGAAUCUUAUUCUCUUCUUAACUUAAGAUACUUUGAAUACAAGAAAAUG
	RC-ath-miR2112	AUGAUGCGCAAAUGCGGAUAU
	RC-ath-miR2112*	AUCCGCAUUUGCGCAUC
	RC-ath-MIR2112	GUCAGAGAUGAUGCGCAAAUGCGGAUAUAAAGGUAUAUCAUGACCCCAAUGUUUCUGAUAAACCCUUUUCACAUUUUGUUGUUUUCGCUGAGCACCUCUAUUGGUUUGUUGUCCUGAUUUACAUUGAUAUCCGCAUUUGCGCAUCAUUUCAUAC
Citrus sinensis	RC-csi-miR172a-5p	GCAGCAUCAUCAAGAUUCUC
	RC-csi-miR172a-3p	GAAUCUUGAGGACGCUGCUA
	RC-csi-MIR172a	UUGUUGGUAGCUAGUCAUUAAUCGCCGUUGCAGCAUCAUCAAGAUUCUCACUGACAAAAACCAAGGCAAGCAAAAAUGAAGAAAAAUUGCUGCUUUUGCCUUUAGACUGGAUGUGAAUCUUGAGGACGCUGCUACAGCGAGCAACGACUGUUUUAAGGUGAC
	RC-csi-miR396b-5p	CCCACAGCUUUAUUGAACC
	RC-csi-miR396b-3p	UUCAAGAAAGCUGUGGAAAAA
	RC-csi-MIR396b	UUGAAAUUUUAUUGAACCUGUUUGUAUCUUCCCACAGCUUUAUUGAACCGCAACAAAUGCGAUGCCAAGUCUGUGGCCUCAUGCAAAGAUGAUGCAGUUCAAGAAAGCUGUGGAAAAAUACAAAGAGGAUCAUA
Medicago truncatula	RC-mtr-miR2592o-1	CAACAGGACUCAAGCAUUUCGC
	RC-mtr-miR2592o-1*	GAAAUGCUUGAGUCCUGUUGU
	RC-mtr-miR2592o-2	CAACAGGACUCAAGCAUUUCG
	RC-mtr-miR2592o-2* (mtr-miR2592a/b/c/d/e/f/g/h/i/j/k/l/m/n/o/p/q/r)	AAAUGCUUGAGUCCUGUUGUU
	RC-mtr-MIR2592o	AGGUAAUUCAAACUUGUCAAACAACAGGACUCAAGCAUUUCGCAAGCACCUCAUGUUUCUCCUUUGAAAAUAUUAAAUUUUUUUUAUGCUGGUUUAGAUGAAGGUAUUAAGUGUCAAGGAUUGAACCUCAAUUCGGUGGCACUUGAAUACCAUCAUCUAAAGCAAGCCUCACAAAAAUUUAUUAUUUUCAAAGGGAAAACAUGAGGUGUUUGGCGAAAUGCUUGAGUCCUGUUGUUUUGCAGGUUUGAAUUUGCCCCA
	RC-mtr-miR2592q-1	CAACAGGACUCAAGCAUUUCGC
	RC-mtr-miR2592q-1*	GAAAUGCUUGAGUCCUGUUGU
	RC-mtr-miR2592q-2	CAACAGGACUCAAGCAUUUCG
	RC-mtr-miR2592q-2* (mtr-miR2592a/b/c/d/e/f/g/h/i/j/k/l/m/n/o/p/q/r)	AAAUGCUUGAGUCCUGUUGUU
	RC-mtr-MIR2592q	GGCUAAUUCAAACUUGUCAAACAACAGGACUCAAGCAUUUCGCAAGCGCCUCAUGUUUCUCCUUUGAAAGUAUUAAAUUUUUGUUAUGCUGGUUUAGAUGAAUGUAUUAAGUGUCAAGGAUUGAACCUCAAUUCGGUGGCACUUGAAUACCAUCAUCCAAAGCUAGCCUCACAGAAAUUUAUUAUUUUCAAAGGGAAAACAUGAGGUGUUUGGCGAAAUGCUUGAGUCCUGUUGUUUUGCAGGUUUGAAUUUAUCCC
	RC-mtr-miR2592r-1	CAACAGGACUCAAGCAUUUCGC
	RC-mtr-miR2592r-1*	GAAAUGCUUGAGUCCUGUUGU
	RC-mtr-miR2592r-2	CAACAGGACUCAAGCAUUUCG
	RC-mtr-miR2592r-2* (mtr-miR2592a/b/c/d/e/f/g/h/i/j/k/l/m/n/o/p/q/r)	AAAUGCUUGAGUCCUGUUGUU
	RC-mtr-MIR2592r	AGGUAAUUCAAACUUGUCAAACAACAGGACUCAAGCAUUUCGCAAGCACCUCAUGUUUCUCCUUUGAAAAUAUUAAAUUUUUGUUAUGCUGGUUUAGAUGAAGGUAUUAAGUGUCAAGGAUUGAACCUCAAUUCGGUGGCACUUGAAUACCAUCAUCUAAAGCAAGCCUCACAAAAAUUUAUUAUUUUCAAAGGGAAAACAUGAGGUGUUUGGCGAAAUGCUUGAGUCCUGUUGUUUUGCAGGUUUGAAUUUAUCCCA
Oryza sativa	RC-osa-miR156a	GUGCUCACUCUCUUCUGUCA
	RC-osa-miR156a*	UGACAGAGAGAGAAGUGAGCAC
	RC-osa-MIR156a	GGAGGUGACAGAGAGAGAAGUGAGCACGCGUAGCUCCAAGCAUAGGCAUCAUUUAUGCAAGGAAACAACCACGUGUGCUCACUCUCUUCUGUCACCCUCC
	RC-osa-miR156c	GUGCUCACUCUCUUCUGUCA
	RC-osa-miR156c*	UGACAGAGAGAGAAGUGAGCAC
	RC-osa-MIR156c	GGAGAAAGAGAGAAAGAGAGAUCAAAUGGCUGACAGAGAGAGAAGUGAGCACACAUAGCUUCAAGCAUGAGUCCAUUCAGCAUGCAAGAAAGUCACCAUGUGUGCUCACUCUCUUCUGUCAGCCUCACCUCUCACCCCUCUCUUCCUCC
	RC-osa-miR156f	GUGCUCACUCUCUUCUGUCA
	RC-osa-miR156f*	CAGAAAGAGAAGUGAGCACGC
	RC-osa-MIR156f	AGCUGACAGAAAGAGAAGUGAGCACGCAGCGGCAGCUGUAUCAUCAUCAUCAUUUCAUCUCUCUCUCUCUCUCUCUUCCAUGGCCGCCGACGGCCUCUCUUUCUUUCUAUCUAGCUAUCCUGUCGAAGGGAAGAUUGAUAGAUCGAUGCAGUCUGGCCGCUGUGUGCUCACUCUCUUCUGUCAACU
	RC-osa-miR156g	GUGCUCACUCUCUUCUGUCA
	RC-osa-miR156g*	CAGAGAGAGAAGUGAGCACGCA
	RC-osa-MIR156g	AGCUGACAGAGAGAGAAGUGAGCACGCAACGGCAAGCUGCGUCCGUCGUCUUCUUCGUCGCAACAGGUAAUUCAGAUGCAGUCUGCCCGCUGUGUGCUCACUCUCUUCUGUCAGCC
	RC-osa-miR159a	CAGAGCUCCCUUCAAUCCAAA
	RC-osa-miR159a*	UUUGGACCGAAAGGAGCUCAA
	RC-osa-MIR159a	ACAAAAGAUGCAGAGCUCCCUUCAAUCCAAAGAGGGUCCAUGUAGGGUUGAUGCAGCUCCUGGGGCAUGCAAGCCAUAAGCCUAUCCCAACAACGAGUACUCCAUCAUUUUCCUAUCUACACACAUACUAUUAGUAUAAAUUGGAGUAGUUUCUUUCAGAUCUCGAGCUGAAUGAUGAACAUGGAGUAGGCUAACGGGAUCCAUGACCCAGCAGCUCAAUCGACCCACAGCAACACCCCUUUUUGGACCGAAAGGAGCUCAACGUCCACAAC
	RC-osa-miR167b-5p	UGAAACUGUCACAGCAUGAUCUA
	RC-osa-miR167b-3p	AUCAUGCUGGCAGCUUCACG
	RC-osa-MIR167b	GUGCCCAACAGGGAAGGAGUGAAACUGUCACAGCAUGAUCUAACCAUCACGUACUCAGAAGAAGCCUCAGCUAGCCGCCUUCCUGUUCGAAACCAGCGAGCUGAGCUGAUUUCUUGUCUGCAAGUUAGAUCAUGCUGGCAGCUUCACGCUUUCUCUUGGGCAC
	RC-osa-miR167d	CAGAUCAUGCUGGCAGCUUCA
	RC-osa-miR167d*	UGAAACUGCACAGCAUGAUCUGAU
	RC-osa-MIR167d	CACAAGCAGAUGAAACUGCACAGCAUGAUCUGAUCUUUGUUUUGGCAGUCAAUUCUGCCCUCACCUAAUAAGCACUCAUCAGAUCAUGCUGGCAGCUUCAGCUCCUAAUG
	RC-osa-miR167f	CAGAUCAUGCUGGCAGCUUCA
	RC-osa-miR167f*	UGAAACUGCCAGAUGAUCUGA
	RC-osa-MIR167f	CAUGAGAAGAUGAAACUGCCAGAUGAUCUGAUGCAUGUCUCUAGGUUUUGUAAAUCAUCAUCAGCUAGAGAACUACUGUGAUCAGAUCAUGCUGGCAGCUUCAUCCACUUGUG
	RC-osa-miR169b	CGGCAAGUCAUCCUUGGCUG
	RC-osa-miR169b*	AGCCAAGGACAACUUGCCGGA
	RC-osa-MIR169b	GAACAAGACGUAGCCAAGGACAACUUGCCGGAAAAUGUCAGCAUGGAUCUAAAACAGUUGGGGGCACAUAUAGUACCUUGAAACAUGCAUACACGUACCGGCAAGUCAUCCUUGGCUGCAUUCCGUUC
	RC-osa-miR169c	CGGCAAGUCAUCCUUGGCUG
	RC-osa-miR169c*	GCCAAGGACAGACUUGCCGGC
	RC-osa-MIR169c	GAGCUAGGUGUAGCCAAGGACAGACUUGCCGGCUAACUCCAAGGCGCUUCAGCAAAGCUGAGAUUCCCCCAAUACCAGGAGCCGGCAAGUCAUCCUUGGCUGCAUCCCGUUC
	RC-osa-miR169h	AGGCAAGUCAUCCUUGGCUA
	RC-osa-miR169h*	AGCCAAGGAGACUGCCCAU
	RC-osa-MIR169h	AUCACUCAGGCUAGCCAAGGAGACUGCCCAUGAAACCUGCUGAAAGGAUCAUUUUCUGAAUAAUAAUUAAUGAUCCUUACACACAAGGACACAGGCAAGUCAUCCUUGGCUACCAGAGCUAA
	RC-osa-miR169i	AGGCAAGUCAUCCUUGGCUA
	RC-osa-miR169i*	AGCCAAGGAGACUGCCU
	RC-osa-MIR169i	CGACUCAGACUAGCCAAGGAGACUGCCUAUGAACCAGUUCAAGGCUCAUUUUCUGAAUGAUCCUCUACACAAGGACACAGGCAAGUCAUCCUUGGCUACCAGAGCUAC
	RC-osa-miR169j	AGGCAAGUCAUCCUUGGCUA
	RC-osa-miR169j*	AGCCAAGGAGACUGCCU
	RC-osa-MIR169j	GCCGCUCAGGCUAGCCAAGGAGACUGCCUGUGAGAUCACAUAUGCAGAAAGCAGCUAGAAAUGCAUCUUCUUCUACUGCACAUGAGCAGAGACACAGGCAAGUCAUCCUUGGCUACCAGAUGCGA
	RC-osa-miR169l	AGGCAAGUCAUCCUUGGCUA
	RC-osa-miR169l*	AGCCAAGGAGACUGCCCAU
	RC-osa-MIR169l	CCACUCAGGCUAGCCAAGGAGACUGCCCAUGAACCAGCUUAAAGGAUCAUUAAAUUGCUAAUCCUUCAGGGAGGACACAGGCAAGUCAUCCUUGGCUAUCAGAGAUAA
	RC-osa-miR169m	AGGCAAGUCAUCCUUGGCUA
	RC-osa-miR169m*	AGCCAAGGAGACUGCCU
	RC-osa-MIR169m	GGUAGCCGGGCUAGCCAAGGAGACUGCCUGUACAUAUAUAUGCAUGAGCCUGCAAGCAGCUUGAUCAAUCCAUCCAUUGAUCACACACACAUAUAUAUAUAAAUAUACAGGCAAGUCAUCCUUGGCUACCAGGACUCA
	RC-osa-miR169p-1 (osa-miR169b/osa-miR169c)	CAGCCAAGGAUGACUUGCCGG
	RC-osa-miR169p-1*	GGCAAGUUUGUCCUUGGCUACA
	RC-osa-miR169p-2	AGCCAAGGAUGACUUGCCGG
	RC-osa-miR169p-2*	GGCAAGUUUGUCCUUGGCUAC
	RC-osa-MIR169p	GAGCAGGAUGCAGCCAAGGAUGACUUGCCGGCCGGCGAUGGCCGACGGCGAGGUUAAUUAAUUGGCCGGAGACUGGCAGUCCUUCUCUGUUGAUCCGGCAAGUUUGUCCUUGGCUACACCUUGCUC
	RC-osa-miR169q-1	AUAGCCAAGGAUGACUUGCCUG
	RC-osa-miR169q-1*	GGCAGUCUCCUUGGCUAGCC
	RC-osa-miR169q-2 (osa-miR169h/i/j/k/l/m)	UAGCCAAGGAUGACUUGCCUG
	RC-osa-miR169q-2* (RC-zma-miR169d*/RC-zma-miR169e*)	GGCAGUCUCCUUGGCUAGC
	RC-osa-miR169q-3	AGCCAAGGAUGACUUGCCUG
	RC-osa-miR169q-3*	GGCAGUCUCCUUGGCUAG
	RC-osa-MIR169q	UUAUCUCUGAUAGCCAAGGAUGACUUGCCUGUGUCCUCCCUGAAGGAUUAGCAAUUUAAUGAUCCUUUAAGCUGGUUCAUGGGCAGUCUCCUUGGCUAGCCUGAGUGG
	RC-osa-miR535	GCGUGCUCUCUCUCGUUGUCA
	RC-osa-miR535*	CAACGGGAGAAAGCACGCAGG
	RC-osa-MIR535	GGCAGUGACAACGGGAGAAAGCACGCAGGUACGCCGCCGCGGGCCGGCUCACCGUGACCGCCGCACCGGCGUGCUCUCUCUCGUUGUCACCGCC
	RC-osa-miR1846e	CCGGUGGUCCCGGCCUCCUCGUU
	RC-osa-miR1846e*	CGAGGAGGCCGGAGUCACCGG
	RC-osa-MIR1846e	CCGGAUCUGCCGGCGAGGAGGCCGGAGUCACCGGAUCCGGUGGUCCCGGCCUCCUCGUUGGCGGAUGCG
	RC-osa-miR1857	UGGAGCAUGAGGUUAUCUCUC
	RC-osa-miR1857*	AGAGAUAACCUCAUGCUCCAA
	RC-osa-MIR1857	AAUUUUUUAUCCUGGUUUUCUUGGAGCAUGAGGUUAUCUCUCGGUUUUCAAGAACAGUUUUUGUCCUUUUAUUUUGGACACGGAAAAACUGAGAGAUAACCUCAUGCUCCAAAAAAACCAGGAUAAAAAC
	RC-osa-miR1858a-5p	CCGCAACAAGGAGAGGAGGAC
	RC-osa-miR1858a-3p	UCCUCCUCUCCUUGUUGCGGC
	RC-osa-MIR1858a	GAGGCCGUCGUCGCUGCCAGCGAAGGGGGGUGCCGCAACAAGGAGAGGAGGACGGAUUGGGGCGAGUGGAGCAUCGAAGGGGAUGUCCCACGAGCAGAUUCGGCGGCGAUGACAUCCCCUUUGACGCUCCACUCGCCCCACUCCGUCCUCCUCUCCUUGUUGCGGCACCCCCCCUCCCUUUGCCGGCAGCGAUGACGGGA
	RC-osa-miR1862d-5p-1	ACUCCCUCCGUCCCAAAAUA
	RC-osa-miR1862d-3p-1	AUUUUGGGACAGAGGGAGUA
	RC-osa-miR1862d-5p-2	ACUCCCUCCGUCCCAAAAUA
	RC-osa-miR1862d-3p-2	UUUGGGACAGAGGGAGUAC
	RC-osa-MIR1862d	UAGUAACCAGAGGAGUAACAAACUAUGAUACUCCCUCCGUCCCAAAAUAAACAAACCUAGUACAGGACUAGGAAGUGCCACAUCCCCGUACUAGCUUUGUUUAUUUUGGGACAGAGGGAGUACCUAGCAAGCUACGAGACUAGCCAGUAG
	RC-osa-miR2118i-5p	UAAGGACAAUAGGAAUGGGAGGCAC
	RC-osa-miR2118i-3p	GUUCCCAUUCCGAUUGCCCUUAGA
	RC-osa-MIR2118i	GCAAGCUGAAAGGAAGAGGAAGGAGUAUCUAAGGACAAUAGGAAUGGGAGGCACUAGGAAAACACAAAAACAUUAUCUUUACCCCCCACUUCUAGUGGACGAGAAAGACGCUGUAGGCUUUCCUCAAUGUUCCCAUUCCGAUUGCCCUUAGACACUCAAUUUCUUCCUCUUCCUUACUUGC
	RC-osa-miR2118q	AAGAUCGGUAGGAAUAGGAGGCAUC
	RC-osa-miR2118q*	UGUUCCUAUUCCCAUCGCUCUUAG
	RC-osa-MIR2118q	AUGAGCUUAAAGGAAGAGGAAGGAGUACCUAAGAUCGGUAGGAAUAGGAGGCAUCGGGAAAACGCAGAGCAAAUUUCUAACUCCGAUACUGGAGUAGAAAAUUUAGCUUCAGGCUUUCCUCCAUGUUCCUAUUCCCAUCGCUCUUAGAGGCUCUCUUUCUUCCUCUUCCCUGCUCAC
	RC-osa-miR2120-5p	CAACCGGGACUAAAGAUCUU
	RC-osa-miR2120-3p	AAGAUAUCUUUAGUCCCGGUUGUU
	RC-osa-MIR2120	AGAACAACCGGGACUAAAGAUCUUUUCUUUACUCCCGGUUAAAGAUAUCAAGAUAUCUUUAGUCCCGGUUGUU
	RC-osa-miR2905-5p	CGUGCCUUUGUCACUGACAUGUAG
	RC-osa-miR2905-3p	ACAUGUCAGUGACAAAGGCACAGU
	RC-osa-MIR2905	GACUGCAUCGUGCCUUUGUCACUGACAUGUAGGCCUGGAGAUCAAUGGGCCCACAUGUCAGUGACAAAGGCACAGUGCAGU
Populus trichocarpa	RC-ptc-miR396c (ptc-miR396g)	UUCCACGGCUUUCUUGAACUU
	RC-ptc-miR396c*	UUCAAGAAAGCUGUGGAAAA
	RC-ptc-MIR396c	UCAUGCUAUUCCACGGCUUUCUUGAACUUCUUAAGUUAUAUGUAUAGCUAGCAGCACCUCUAGGCUCUAGGAAGUUCAAGAAAGCUGUGGAAAAACAUGGCA
Triticum aestivum	RC-tae-miR1120-1	AUUAUGGGACGGAGGGAGUAC
	RC-tae-miR1120-1*	UACUCCCUCCGUCUCAUAAUA
	RC-tae-miR1120-2	AUAUUAUGGGACGGAGGGAGU
	RC-tae-miR1120-2*	UCCCUCCGUCUCAUAAUAUAAG
	RC-tae-miR1120-3	UAUAUUAUGGGACGGAGGGAG
	RC-tae-miR1120-3*	UCCCUCCGUCUCAUAAUAUAAG
	RC-tae-MIR1120	GUGAUUCAGGAGCUGGGAAAUACUCCCUCCGUCUCAUAAUAUAAGAAUGUUUUUGACACUACACUGUCAAAAAUGUUCUUAUAUUAUGGGACGGAGGGAGUACCUGCCCGGGCGGCCGC
Vitis vinifera	RC-vvi-miR172a-1	AGAAUCUUGAUGAUGCUGCAU
	RC-vvi-miR172a-1*	GUAGCAUCAUCAAGAUUCACA
	RC-vvi-miR172a-2	UGAGAAUCUUGAUGAUGCUGC
	RC-vvi-miR172a-2*	UAGCAUCAUCAAGAUUCACAU
	RC-vvi-MIR172a	UUGUUUGCGCAUGUAGCAUCAUCAAGAUUCACAUGCAAAUGCACGGUGGUGAUGUUAUCUCUGCCAAACUUUUCAAGGAUGAGAAUCUUGAUGAUGCUGCAUCGGCAAUA
	RC-vvi-miR172b	AGAAUCUUGAUGAUGCUGCAU
	RC-vvi-miR172b*	GUAGCAUCAUCAAGAUUCACA
	RC-vvi-MIR172b	UUGUUUGCAGGUGUAGCAUCAUCAAGAUUCACAUGCGAAAGCCCGGCGCGGCAGCGAUGCCAUCUUCGCUGCCUCAAGUUUUGGGGUUGAGAAUCUUGAUGAUGCUGCAUCGGCAAUA
Zea mays	RC-zma-miR169d (zma-miR169f/g/h)	UAGCCAAGGAUGACUUGCCUA
	RC-zma-miR169d* (RC-osa-miR169q-2*)	GGCAGUCUCCUUGGCUAGC
	RC-zma-MIR169d	AAUAAGGGCCUACCUCUGAUAGCCAAGGAUGACUUGCCUAUGUCCUUUGUUUACAAAGGACCUGAAUGUGUGGACCAUUGAGAGGUUCAUAGGCAGUCUCCUUGGCUAGCCUGAGUGGCCCCUAUUGC
	RC-zma-miR169e (zma-miR169f/g/h)	UAGCCAAGGAUGACUUGCCUA
	RC-zma-miR169e* (RC-osa-miR169q-2*)	GGCAGUCUCCUUGGCUAGC
	RC-zma-MIR169e	AAUAAGGGCCUGCCUCUGAUAGCCAAGGAUGACUUGCCUAUGUCCUUUGUUUACAAAGGAUCAGAAUUGUGGACCUUUGUGUUGGUUCGUAGGCAGUCUCCUUGGCUAGCCUGAGUGGCCCCUAUUGC
Glycine max	RC_gma-miR156f-5p	GACAGAGGAAGAGAGAGCAC
	RC_gma-miR156f-3p	GCUCUCUCUCUUCUGUCAA
	RC_gma-MIR156f	UGAAUGUGAUGAUGACAGAGGAAGAGAGAGCACACUCCCAACAAAGGCAAAGACUCCUUUAACCAUUCCCGGGUUGUGCUCUCUCUCUUCUGUCAACAUGAGAUAU
	RC_gma-miR167e (RC_gma-miR167f)	AAGAUCAUGCUGGCAGCUUCA
	RC_gma-miR167e* (RC_gma-miR167f*)	GAAACUGCCACAUGAUCUGAUC
	RC_gma-MIR167e	UCAUGCGGCCAGCAACUACUAGGUGAAACUGCCACAUGAUCUGAUCUUUCCACGGCAAGUGAGGGAAGUUAAGAUCAUGCUGGCAGCUUCAACUGGUAGUGGUGCAUGA
	RC_gma-miR167f (RC_gma-miR167e)	AAGAUCAUGCUGGCAGCUUCA
	RC_gma-miR167f* (RC_gma-miR167e*)	GAAACUGCCACAUGAUCUGAUC
	RC_gma-MIR167f	UCAUGCGGCCAACAACUACUAGGUGAAACUGCCACAUGAUCUGAUCUUUCCACAGCAAGUGAGGGAAGUUAAGAUCAUGCUGGCAGCUUCAACUGGUAGUGGUGCAUGA
	RC_gma-miR482a	UCCCAAUCAGCCCAUUCCCA
	RC_gma-miR482a*	GGAAUGGGCGGAAUUGGGAAGA
	RC_gma-MIR482a	UCAGAAAUCAUAGGAAUGGGCGGAAUUGGGAAGAAAUUAAAUGCAUUGCACCAGCACACAUUGCUUCCCAAUCAGCCCAUUCCCACAAAUUCUGA
	RC_gma-miR1520f (RC_gma-miR1520k)	AAUCAGAACAUGACACGUGACAAU
	RC_gma-miR1520f* (RC_gma-miR1520k*)	GUCAUGUGUCAUGUUCUGAUUGG
	RC_gma-MIR1520f	UGAUUGUCAUGUGUCAUGUUCUGAUUGGUCAAUGAAAAUAACAAUGCAUUUCAUCUUUCAUGUAAUCAGAACAUGACACGUGACAAUCGUCAUUUAGUAAGAA
	RC_gma-miR1520k (RC_gma-miR1520f )	AAUCAGAACAUGACACGUGACAAU
	RC_gma-miR1520k* (RC_gma-miR1520f*)	GUCAUGUGUCAUGUUCUGAUUGG
	RC_gma-MIR1520k	UUCUUAUUGGUUGAUGACUGUCAUGUGUCAUGUUCUGAUUGGAUGUCAACACCAUGAAAGAUGAAAUACAUUGCUGUUUUCAUUGACUAAUCAGAACAUGACACGUGACAAUCAUCAUCCAAUAAGA
	RC_gma-miR1527-5p	CGGUUUUGUAAGGUUGAGUUAGGC
	RC_gma-miR1527-3p	UAACUCAACCUUACAAAACCGG
	RC_gma-MIR1527	CUCACAAGCCGGUUUUGUAAGGUUGAGUUAGGCCUCAACUUUAUAAAUAUAUUGUCAGACCAUGUCCUAUCCGAUGUGGGACUCUUAACACACCCCCUCACGAUCAGCACUAUUAGGUUUGGUUCGUGACAUAAAUGGGGGGUGGCCCGAUAGCGGAAACCUGAUAGCAUGUGGUUCAAUGGCUCUGAUACCAUGUUGAAAUUUGAGGUCUAACUCAACCUUACAAAACCGGCUUGUGAG
	RC_gma-miR2109-1	GGUGUGAGUAUCUACGCCUCC
	RC_gma-miR2109-1*	AGAGGCGAAGACACUCGCACC
	RC_gma-miR2109-2	UCAGAGGCGAAGACACUCGCA
	RC_gma-miR2109-2*	GAGUAUCUACGCCUCCGAGGC
	RC_gma-MIR2109	GGUGUGAGUAUCUACGCCUCCGAGGCUUGAGAUCUCAUAGUAUCUCUCUCAGAGGCGAAGACACUCGCACC
	RC_gma-miR4352b-5p	AACCGUCUUAGAAUGUCUACAU
	RC_gma-miR4352b-3p	UGUAAACAUUCUAAGACGGUUUCU
	RC_gma-MIR4352b	GAUUUUUUGAAAAACCGUCUUAGAAUGUCUACAUUUUAAAACGAUUUUUGGAAAAAUCAUCUUAGAAUUCUAAAUUUAUUUUAAUUUUUUAAAAAAACAAACACUCUUAGACAGUUCUUUGAAGAAUGUCUUAGAUUGUAAACAUUCUAAGACGGUUUCUGAAAAAAUC
	RC_gma-miR4364a-5p	AACCUUCUUCCGUGCGAUCUC
	RC_gma-MIR4364a-3p	AUGGCACGGAAGAAGGUUCU
	RC_gma-MIR4364a	AACAGCGGAAGAACCUUCUUCCGUGCGAUCUCGCGGAAGAACCAUCUUCCGUGGCUUCCUGGGGAAGAAGUUCUUCCGCAAGAUGGCACGGAAGAAGGUUCUUCCGCAGUU
	RC_gma-miR4368b-5p	CGUCUUUGAAAGUUCACAAACA
	RC_gma-miR4368b-3p	UUUGUGAACUUUCAAAGACGUU
	RC_gma-MIR4368b	AAAAGACGGUGCUUACAUAAGCAGCGUCUUUGAAAGUUCACAAACAAAUACGACGUUGCUUGCACCGUCUUUGUUUGUGGACGUUGCUUGCACCGUCUUUGUUUGUGAACUUUCAAAGACGUUGCUUCGUAAGUACCGUCCUUG
	RC_gma-miR4391	UCUCGGCAAAGAACUAAGAAGA
	RC_gma-miR4391*	UUCUUAGUUCUUUGCCGAGAGC
	RC_gma-MIR4391	GAACCAAAUUGUUCUUCUUCUUAGUUCUUUGCCGAGAGCUUAUGAAAAAUAUUGAUGUUGUGAUGUCUACAAAAUUUUCAUAAGCUCUCGGCAAAGAACUAAGAAGAACAGCUUGGUCC
	RC_gma-miR4412	ACUGUUGUGGGGAUCUACGCC
	RC_gma-miR4412*	GGCAAAGAUACCCGCAACAGU
	RC_gma-MIR4412	AACUGUUGUGGGGAUCUACGCCACUAAAGCAAUAAGCCAUAAUAAUAGGCACAACUUUCCUUCAGAGGCAAAGAUACCCGCAACAGUU
	RC_gma-miR4413	UAAGAGAAUUGUAAGUCACUG
	RC_gma-miR4413*	GUGACUUACAAUUCUCUUAUU
	RC_gma-MIR4413	UUAAUAAGAGAAUUGUAAGUCACUGUAUCAUGCAUCUAAUCAACAGUUCCUAAUUAAUACAGUGACUUACAAUUCUCUUAUUGAUGA
