# Supplementary material for: Genome-Wide Identification of Reverse Complementary microRNA Genes in Plants
Source: PLoS One. 2012 Oct 23;7(10):e46991. doi: 10.1371/journal.pone.0046991 (PMC3479107; doi:10.1371/journal.pone.0046991)
Supplement: Table S4 — List of mature RC-miRNAs used for cleavage target identification and DNA methylation analysis in Arabidopsis and rice, and the mature RC-miRNAs with normalized total read counts more than 20 RPM (reads per million) in other plant species (the mature RC-miRNAs of soybean with accumulation levels higher than 20 RPM were also used for degradome sequencing data-based target identification). (XLS) [file pone.0046991.s010.xls]

## Sheet: Sheet1
Plant species	Mature RC-miRNAs	Sequences	Normalized total read counts (in RPM, reads per million)
Arabidopsis thaliana	RC-ath-miR391	AAGGAUUGCUACGUAGGAGAG	420.68
	RC-ath-miR781 (ath-miR781)	UUAGAGUUUUCUGGAUACUUA	637.53
	RC-ath-miR782-1 (ath-miR2934-5p)	UCUUUCUGCAAACGCCUUGGA	258.7
	RC-ath-miR782-2	UCUGCAAACGCCUUGGAUUUU	141.07
	RC-ath-miR847-1	AGAAGAGGAGUGAAAGGCCGA	23.77
	RC-ath-miR847-2	UUUCAGUUUAGAUUUCGGCUUC	28.03
	RC-ath-miR2112	AUGAUGCGCAAAUGCGGAUAU	37.2
Oryza sativa	RC-osa-miR156a/c/f/g	GUGCUCACUCUCUUCUGUCA	1906.13
	RC-osa-miR159a	CAGAGCUCCCUUCAAUCCAAA	245.86
	RC-osa-miR167d/f	CAGAUCAUGCUGGCAGCUUCA	491.51
	RC-osa-miR169b/c	CGGCAAGUCAUCCUUGGCUG	591.94
	RC-osa-miR169h/i/j/l/m	AGGCAAGUCAUCCUUGGCUA	2286.81
	RC-osa-miR169p-1 (osa-miR169b/c)	CAGCCAAGGAUGACUUGCCGG	31020.7
	RC-osa-miR169p-2	AGCCAAGGAUGACUUGCCGG	1044.47
	RC-osa-miR169q-1	AUAGCCAAGGAUGACUUGCCUG	1469.93
	RC-osa-miR169q-2 (osa-miR169h/i/j/k/l/m)	UAGCCAAGGAUGACUUGCCUG	222963
	RC-osa-miR169q-3	AGCCAAGGAUGACUUGCCUG	1151.92
	RC-osa-miR535	GCGUGCUCUCUCUCGUUGUCA	76.88
	RC-osa-miR1846e	CCGGUGGUCCCGGCCUCCUCGUU	117.1
	RC-osa-miR1857	UGGAGCAUGAGGUUAUCUCUC	209.12
	RC-osa-miR2118q	AAGAUCGGUAGGAAUAGGAGGCAUC	81.46
Arabidopsis lyrata	RC-aly-miR3443	UCGGUGCAUGGCGGGAUUAGA	79.27
Medicago truncatula	RC-mtr-miR2592o-1	CAACAGGACUCAAGCAUUUCGC	33.43
	RC-mtr-miR2592o-2	CAACAGGACUCAAGCAUUUCG	29.47
	RC-mtr-miR2592q-1	CAACAGGACUCAAGCAUUUCGC	33.43
	RC-mtr-miR2592q-2	CAACAGGACUCAAGCAUUUCG	29.47
	RC-mtr-miR2592r-1	CAACAGGACUCAAGCAUUUCGC	33.43
	RC-mtr-miR2592r-2	CAACAGGACUCAAGCAUUUCG	29.47
Populus trichocarpa	RC-ptc-miR396c (ptc-miR396g)	UUCCACGGCUUUCUUGAACUU	238.77
Triticum aestivum	RC-tae-miR1120-2	AUAUUAUGGGACGGAGGGAGU	28.26
Vitis vinifera	RC-vvi-miR172a-1	AGAAUCUUGAUGAUGCUGCAU	2154.88
	RC-vvi-miR172a-2	UGAGAAUCUUGAUGAUGCUGC	90.84
	RC-vvi-miR172b	AGAAUCUUGAUGAUGCUGCAU	2154.88
Zea mays	RC-zma-miR169d/e (zma-miR169f/g/h)	UAGCCAAGGAUGACUUGCCUA	18173.1
Glycine max	RC_gma-MIR4413	UAAGAGAAUUGUAAGUCACUG	423.42
	RC_gma-MIR4412	ACUGUUGUGGGGAUCUACGCC	20.9
	RC_gma-MIR2109-1	GGUGUGAGUAUCUACGCCUCC	978.22
	RC_gma-MIR2109-2	UCAGAGGCGAAGACACUCGCA	166
	RC_gma-MIR1520f/k	AAUCAGAACAUGACACGUGACAAU	31.42
	RC_gma-MIR482a	UCCCAAUCAGCCCAUUCCCA	153.35
	RC_gma-MIR167e/f	AAGAUCAUGCUGGCAGCUUCA	914.6
