# Supplementary material for: Genome-Wide Identification of Reverse Complementary microRNA Genes in Plants
Source: PLoS One. 2012 Oct 23;7(10):e46991. doi: 10.1371/journal.pone.0046991 (PMC3479107; doi:10.1371/journal.pone.0046991)
Supplement: Table S5 — List of identified RC-miRNA–cleavage target regulatory relationships in Arabidopsis and rice. (XLS) [file pone.0046991.s011.xls]

## Sheet: Sheet1
Species	Transcript ID	RC-miRNAs	Target gene description
Arabidopsis thaliana	AT1G11580.1	RC_ath-miR391	methylesterase PCR A
	AT1G80490.1	RC_ath-miR782-2	TOPLESS-related 1
	AT1G80490.2
	AT2G22420.1	RC_ath-miR782-1 (ath-miR2934-5p)	Peroxidase superfamily protein
	AT3G23725.1	RC_ath-miR782-1 (ath-miR2934-5p)	transposable element gene
	AT4G07846.1	RC_ath-miR782-1 (ath-miR2934-5p)	transposable element gene
	AT4G07850.1	RC_ath-miR782-1 (ath-miR2934-5p)	transposable element gene
	AT5G28845.1	RC_ath-miR782-1 (ath-miR2934-5p)	transposable element gene
	AT5G57050.1	RC_ath-miR781 (ath-miR781)	Protein phosphatase 2C family protein
	AT5G57050.2
Oryza sativa	LOC_Os01g32259.1	RC_osa-miR159a	cDNA expressed protein
	LOC_Os01g71380.1	RC_osa-miR1846e	cDNA glycosyl hydrolases family 17, putative, expressed
	LOC_Os02g53620.1	RC_osa-miR169p-1 (osa-miR169b/c); RC_osa-miR169p-2; RC_osa-miR169q-1; RC_osa-miR169q-2 (osa-miR169h/i/j/k/l/m); RC_osa-miR169q-3	cDNA nuclear transcription factor Y subunit, putative, expressed
	LOC_Os03g07880.1	RC_osa-miR169p-1 (osa-miR169b/c); RC_osa-miR169p-2; RC_osa-miR169q-1; RC_osa-miR169q-2 (osa-miR169h/i/j/k/l/m); RC_osa-miR169q-3	cDNA nuclear transcription factor Y subunit, putative, expressed
	LOC_Os03g07880.2
	LOC_Os03g07880.3
	LOC_Os03g29760.1	RC_osa-miR169p-1 (osa-miR169b/c); RC_osa-miR169p-2; RC_osa-miR169q-1; RC_osa-miR169q-2 (osa-miR169h/i/j/k/l/m); RC_osa-miR169q-3	cDNA nuclear transcription factor Y subunit, putative, expressed
	LOC_Os03g29760.2
	LOC_Os03g29760.3
	LOC_Os03g48970.1	RC_osa-miR169p-1 (osa-miR169b/c); RC_osa-miR169p-2; RC_osa-miR169q-1; RC_osa-miR169q-2 (osa-miR169h/i/j/k/l/m); RC_osa-miR169q-3	cDNA nuclear transcription factor Y subunit, putative, expressed
	LOC_Os03g48970.2
	LOC_Os03g48970.3
	LOC_Os03g48970.4
	LOC_Os06g44034.1	RC_osa-miR156a/c/f/g	cDNA expressed protein
	LOC_Os07g06470.1	RC_osa-miR169p-1 (osa-miR169b/c); RC_osa-miR169p-2; RC_osa-miR169q-1; RC_osa-miR169q-2 (osa-miR169h/i/j/k/l/m); RC_osa-miR169q-3	cDNA nuclear transcription factor Y subunit, putative, expressed
	LOC_Os07g06470.2
	LOC_Os07g41720.1	RC_osa-miR169p-1 (osa-miR169b/c); RC_osa-miR169p-2; RC_osa-miR169q-1; RC_osa-miR169q-2 (osa-miR169h/i/j/k/l/m); RC_osa-miR169q-3	cDNA nuclear transcription factor Y subunit, putative, expressed
	LOC_Os07g41720.2
	LOC_Os10g41960.1	RC_osa-miR535	cDNA eukaryotic translation initiation factor 3 subunit B, putative, expressed
	LOC_Os11g46000.1	RC_osa-miR2118q	cDNA von Willebrand factor type A domain containing protein, putative, expressed
	LOC_Os11g46000.3
	LOC_Os12g19470.1	RC_osa-miR535	cDNA ribulose bisphosphate carboxylase small chain, chloroplast precursor, putative, expressed
	LOC_Os12g19470.2
	LOC_Os12g41124.1	RC_osa-miR167d/f	cDNA expressed protein
	LOC_Os12g42400.1	RC_osa-miR169p-1 (osa-miR169b/c); RC_osa-miR169p-2; RC_osa-miR169q-1; RC_osa-miR169q-2 (osa-miR169h/i/j/k/l/m); RC_osa-miR169q-3	cDNA nuclear transcription factor Y subunit, putative, expressed
	LOC_Os12g42400.2
	LOC_Os12g42400.3
