# Supplementary material for: Genome-Wide Identification of Reverse Complementary microRNA Genes in Plants
Source: PLoS One. 2012 Oct 23;7(10):e46991. doi: 10.1371/journal.pone.0046991 (PMC3479107; doi:10.1371/journal.pone.0046991)
Supplement: Table S6 — RC-miRNA-guided DNA methylation and their target genes in Arabidopsis and rice. (XLS) [file pone.0046991.s012.xls]

## Sheet: Sheet1
Species	Transcript ID	RC-miRNAs	Target gene description	GO annotations
Arabidopsis thaliana	AT1G04160.1	RC_ath-miR782-2	myosin XI B	involved in actin filament-based movement, metabolic process, root hair elongation
	AT1G07810.1	RC_ath-miR782-2	ER-type Ca2+-ATPase 1
	AT1G68790.1	RC_ath-miR847-2	little nuclei3
	AT2G12760.1	RC_ath-miR847-2	transposable element gene
	AT2G21950.1	RC_ath-miR391	SKP1 interacting partner 6
	AT2G22475.1	RC_ath-miR782-1 (ath-miR2934-5p)	GRAM domain family protein	involved in histone H3-K9 methylation, regulation of epidermal cell division, root hair cell differentiation, trichome differentiation
	AT2G22475.2
	AT2G22740.1	RC_ath-miR782-1 (ath-miR2934-5p)	SU(VAR)3-9 homolog 6	involved in histone methylation
	AT2G22740.2
	AT2G33240.1	RC_ath-miR782-2	myosin XI D
	AT3G07610.1	RC_ath-miR847-2	Transcription factor jumonji (jmjC) domain-containing protein	involved in DNA methylation on cytosine, flower development, histone H3-K9 demethylation, leaf development, pollen development, regulation of transcription, DNA-dependent
	AT3G07610.2
	AT3G14270.1	RC_ath-miR781 (ath-miR781)	phosphatidylinositol-4-phosphate 5-kinase family protein
	AT3G23720.1	RC_ath-miR782-1 (ath-miR2934-5p)	transposable element gene
	AT3G23725.1	RC_ath-miR782-1 (ath-miR2934-5p)	transposable element gene
	AT4G06597.1	RC_ath-miR391	pseudogene, hypothetical protein
	AT4G07846.1	RC_ath-miR782-1 (ath-miR2934-5p)	transposable element gene
	AT4G07850.1	RC_ath-miR782-1 (ath-miR2934-5p)	transposable element gene
	AT4G16250.1	RC_ath-miR782-1 (ath-miR2934-5p)	phytochrome D
	AT5G02250.1	RC_ath-miR2112	Ribonuclease II/R family protein
	AT5G28845.1	RC_ath-miR782-1 (ath-miR2934-5p)	transposable element gene
	AT5G53930.1	RC_ath-miR847-2	unknown protein; LOCATED IN: chloroplast
Oryza sativa	LOC_Os01g01510.1	RC_osa-miR535	cDNA sas10/Utp3 family protein, expressed
	LOC_Os01g01510.2
	LOC_Os01g40670.1	RC_osa-miR2118q	cDNA single myb histone, putative, expressed
	LOC_Os01g40670.2
	LOC_Os01g54980.1	RC_osa-miR1846e	cDNA expressed protein
	LOC_Os02g22100.5	RC_osa-miR1846e	cDNA OsRhmbd6 - Putative Rhomboid homologue, expressed
	LOC_Os02g22100.7
	LOC_Os02g27400.1	RC_osa-miR1846e	cDNA OsFBX49 - F-box domain containing protein, expressed
	LOC_Os03g10390.1	RC_osa-miR1846e	cDNA expressed protein
	LOC_Os03g22570.1	RC_osa-miR2118q	cDNA MIF4G domain containing protein, putative, expressed
	LOC_Os03g22570.2
	LOC_Os03g29760.1	RC_osa-miR169p-1 (osa-miR169b/c); RC_osa-miR169p-2; RC_osa-miR169q-1; RC_osa-miR169q-2 (osa-miR169h/i/j/k/l/m); RC_osa-miR169q-3	cDNA nuclear transcription factor Y subunit, putative, expressed
	LOC_Os03g29760.2
	LOC_Os03g29760.3
	LOC_Os04g46800.1	RC_osa-miR169p-1 (osa-miR169b/c); RC_osa-miR169p-2	cDNA hypothetical protein
	LOC_Os04g47210.1	RC_osa-miR169h/i/j/l/m	cDNA retrotransposon protein, putative, Ty3-gypsy subclass
	LOC_Os07g32530.1	RC_osa-miR1846e	cDNA potassium transporter, putative, expressed
	LOC_Os07g33450.1	RC_osa-miR535	cDNA retrotransposon protein, putative, unclassified
	LOC_Os07g46460.1	RC_osa-miR2118q	cDNA ferredoxin-dependent glutamate synthase, chloroplast precursor, putative, expressed
	LOC_Os08g19374.1	RC_osa-miR1846e	cDNA expressed protein
	LOC_Os08g19374.2
	LOC_Os08g19374.3
	LOC_Os08g19374.4
	LOC_Os10g07978.1	RC_osa-miR156a/c/f/g	cDNA disease resistance protein RPM1, putative, expressed
	LOC_Os10g07978.2
	LOC_Os10g25780.1	RC_osa-miR159a	cDNA FAD-linked oxidoreductase protein, putative, expressed
	LOC_Os10g25780.2
	LOC_Os10g25780.3
	LOC_Os11g37640.1	RC_osa-miR1846e	cDNA ADP-ribosylation factor, putative, expressed
	LOC_Os12g42400.1	RC_osa-miR169p-1 (osa-miR169b/c); RC_osa-miR169p-2; RC_osa-miR169q-1; RC_osa-miR169q-2 (osa-miR169h/i/j/k/l/m); RC_osa-miR169q-3	cDNA nuclear transcription factor Y subunit, putative, expressed
	LOC_Os12g42400.2
	LOC_Os12g42400.3
