# Supplementary material for: Genome-Wide Identification of Reverse Complementary microRNA Genes in Plants
Source: PLoS One. 2012 Oct 23;7(10):e46991. doi: 10.1371/journal.pone.0046991 (PMC3479107; doi:10.1371/journal.pone.0046991)
Supplement: Data S1 — Randomly selected 1000 sequences antisense to the protein-coding genes in Arabidopsis . (TXT) [file pone.0046991.s014.txt]

>AT5G67240.2 _Random_159nt
CAACACAGCCTTTTTTTGTGGCAAACCCGATTTATCCTGAAAGAAAAAGACAATAGAAACTTGTTATATCTATTTTTTTAAGATAGATTCAGATCCTGAAATAACCAGAGAGATGATCCTAAATACCTTAGCTACGTCTCCTTCAACATTTTCAAATGC
>AT5G23575.1 _Random_159nt
TGCTGAAACAGTTGCCACTTCATCATGCTTATGGGACTTATTTCCAGATTTAGTGGTAGTTCTGAGACTGTCTCATTGACTGGAATGAACTTGTCCCTTAGCAGCCAAAACTCATTGAAGTAAATTGTAGGATAGTAATTTCCTGTGGTCGGTTCTACC
>AT4G14160.3 _Random_159nt
TTGAAATCCCAAAAACCAAAGCTTTTTTTGCTTTCTATTCACAGTAAATAGCTTTTACTAAATTACACCAGTGAGAAATGGAAATTAATTTTTGGTTGACCAAAATGAGAACAAAAAATGATACCATGCTTAACAATACTATCGTTAACAAAAAAAAAA
>AT1G45249.1 _Random_159nt
ACGCTTCATTGTGGTTAAAGAACTTAACTACAAGATAAGCTAACCAATTTACTTTACATATCTTTTGGCTTATAACACAATCAAGAGTACATAGATAGATGGTGATGAAGAGATTAACCTGTTTCCTGGCCCGGGACCTTGCAGCTGATTCTCGGTTCT
>AT5G48450.1 _Random_159nt
CAAGCTTTAGGGGTGTTGCAGGAGGTAAGTATGATATACCATTAAGAGTTGCACGCAATCGTCCCTCTATCATCTCTGGTGGTCGGTTGACAATCACATACACATCAGTTACTGTAATCTGGCCATATTTGAAAGATCCCTGCGGGTTTGGACGGGCAG
>AT2G45910.1 _Random_159nt
CAGCTTCTCTGAGTGCTCTGTCACGTTCTGTCTGCAACTCCTCTCGTTCATCCCTCAACTTTTGCAACAACTTCACAGCTATATCAAGCTTCTGGTTTAGCTTTTCCATTGTACCATCAGATTTTGCTATCTGGCTCTCAAGCATCGCTTTCTGAGCCA
>AT4G08264.1 _Random_159nt
TCCATCTTATAGTGATGCGAGTTGGTTATGGCCGTCCTTTTCCTTGGTCTTTTTGGATCAACAAATTCTTCCTCCATTATGAGCATTCCAATGTCATTTTCCTCACAAAAAGAACTAACTTCAGCCATAAAATCATCCTGTCCATCATCTCTAAGCTTT
>AT3G14790.1 _Random_159nt
CCTTGGTGGGAGTAACCACCGTGAATGTCTGATTACCATCTGCATTCTTGTGCTCGTCAGAGCCATCAGAGTGTCGGTCACCGGGCATCATCAACATCCGTGGATGAGGAAGCAGAGCTCCAGAAACATCGCCCCACCACTCAGGGTTCTCAGTATACC
>AT5G06940.1 _Random_159nt
ACCACCTTTTTTATGGAAGTTAGACCGATCAGAGGAGCAAGAATTGGGTAAACCGGGTCCACAAAGCTCAGGATTTCCTTGCAGAAAGGAAGCTGGTAACCCGGAGACCAGAGAGTGAGGTACCTCACCTGATAATCCATTGAATGACACGTTAAAAAG
>AT4G00100.1 _Random_159nt
ACAATGAATAAGGTAACTCACTACTTCCAGACGGGAGGGAGCTTCTTGGTCTTCTTGTAATAGCGAGCGAGGCGGTGAATCCTGCTCTCAACCAAGATGAGCCTGAACTTGGAATCCTTGTCCTTCCTGTTCCTCTCGAGATGTTTACGGATGGCAACA
>AT1G03270.1 _Random_159nt
CCAAGGAAAATAGTTTACTTTTCAAAGACTTGCCAGATAGAGAAAACAATTTGTCGAAAAAAGGCCAACTCTAACCTTAACTCACCAGTCTAACTTTGTATTTACATCCAGCGAAAATGTTGATTCAATTGGCGTCATAGCCTCCTCAGCAGTCTGAAC
>AT2G40520.2 _Random_159nt
CTTGGAAGCAATTTCCAAATAAGCTCAGATTTAAAAATGCTTACAGCTAAAGGGCCAGACAGTGATGAATAAGACATGTTGACGATGTTCAAGACGAGTATAGCCAATGCATATGTCGAAATCAATCCAGAGTTGGCACCGAGAATACGGCTTTCATAA
>AT1G01453.2 _Random_159nt
ACGCCTCCGCATCTGAGACTAACGCCCACAGTAACAATCTTACGACTGCCCACAGCCAATCCTACCTTCGTCTTAGCTGTCACTGTCACCAACAGCTTCTTACTCTTCAGCTCTACCTGTAGCCTCTTTGCCGTCGGATCATCCACCTGTCGTTTCCTC
>AT3G54790.2 _Random_159nt
AAACTGATTCACTCCTGCTGTGAGTGTAAGACTGCCCCGGAGACAAAAGCTCGAATATTTCAAGATCCTTGCTTTGAGATTCCCCGCATAAACTGGCAGACACGTTAATCTTCAGTTTCTCAAACCCATTTCCAGTTTCAAGAGATGATCTTGAGGTTA
>AT3G62750.1 _Random_159nt
CCTACAAAGTCAGATGATCCTTTAACTTGCTCTGATTCTTCCTCTGAGAAAACCGGTAATCTCGATCCCAAGGTTCTCTTCATTTCATCCGGATAGTCCCCAAATACCAAAGGCTTCAACATCCTTTATTATCAATTTAGTCTTTAGATTTTGTCCTCA
>AT5G58210.3 _Random_159nt
ATAACTAAGCCAATTGATAACTGAAGCCTAAGGAAATTAAACTGATCACACCAAAGCAAGATTTTTTCTTTACTTGAAACTCAGGTTCAACAACCACAGGAGAGAAGTGTGAGGAAGCATCATCTGGTACAGAGGGAGAGACTTCTGAGAGGGTTTTAG
>AT1G66480.1 _Random_159nt
TTAAAAATTTAAACTATTTGCGCAATTCCGGGATGATATTTCGGTAATTCCGACAAATGATGATTGACACAAATTATTAATAATAATTCATTATAATCTCAGAAGTTTCGGACCGAGACCCATACATCTCTAATCTCTTCAACTTGAGAAGTAGAACAT
>AT5G15700.2 _Random_159nt
GCTTCAGTCAGACTTATGCAGACAGCCAAGCACTGAAATGGGTCTTCAGCCTGCAGCCACCATCTGCTTCCTTCAAGTGGTCTGTCTGCCGAATCAAATATGTCATCCAAGTGATTTTCAGTGAAAGCTAGCCGTCCATCAAGTGATAACTTATCTACA
>AT2G35240.1 _Random_159nt
CAGACAAGTTCTTGATGATTATGATTATGACAAAGGACATTAAGAAAATGCAGAACAAAGTTGATGATACTACTTACCTCCGTAATCTTTGAACTCTGGATCAACATAAGAGTCCGGAAGCACGAACAGAACACCAGGAAGTCCTGAAACTCACAAAAG
>AT3G45590.1 _Random_159nt
GCCATAAATCTACCTCGTTTTCCAGAGAACGACCGTGAAGGCAAATCTTGATGCATTTCAGTTTGTAAAACAAAAAGAAAGCTTCTTCAAAGGATAACTGAATCCATCTCTTATCTTTCTCAGCACCAACAACTAGTCTACCAAAACAACAACGATCCA
>AT5G51150.1 _Random_159nt
AACCATAGGAATCTAAAAGACTGAAACGGCAAATATTGAGGGACAGTCTTACTTTTTGTAGGTGTAGAACAACATATGGGACAAAAGTCAGGGAGAAATATAATGGAAATGTTTTCTTGAATGTAGCTGACATTGCATTAGCATTTTGGGCCAGACACG
>AT4G32460.2 _Random_159nt
GTGCGACGGCGCTTTCTTTCCCGGCGACGAGTTCGACGGCGCGACGGCCTTGAGGAACGGAGAAATGATCGGAATCTATGTATTTGACAGCTTTAAGAGACTCGACCATCCAACCAGGTAACGGAGAGTGATCGTCGATGGAGTTTGGTGGAATCAAAA
>AT1G35840.1 _Random_159nt
TTTAGAGGAAGAAGACGATAACTAAGTATTCGGCGACGGAGAGAGGTGAAGGTCAGAGCGTGAGGGTCCCGTTGAGCTGGCCGGAGTTTGAGAGCTGAGCGACAGTGATGTCTCTCTGATTTGTCGTGAAGAAGACGAGGTGAGCATTTCTTCTCTGTT
>AT5G59570.1 _Random_159nt
AAACTTATTCTGCTGCATCATATATTGGTTTGATTCATTGCCATGGTTACTATACTGTTGATAATATCCTTGCATACCCATTTGATTCCCATAGCCTGGAATAGGCACCATCGACGGAACCGGAACCGGAACCCCCAACTTTCCGTTACTTCCTCCGCC
>AT2G41840.1 _Random_159nt
CCATCAATACACCAATAACATTTCCAGAGATATTTCATCAAATACAGTGTGAAGTCAGAATTTTTCCTAACCAAATGGACTCCTGGAACTACTTATATAGCTACTACTGTACTAAAATGACAGAAAATGCTCAAATTTCGAATAATCAAATTGTGATTT
>AT4G28530.1 _Random_159nt
AAGACGTAATTATTATGAAATGATGATTACTAATTATGGTTAGTAGTGTCAAAGAGAGAAGGACCAATTGTTGGGGAATAACCAAGTACCTTAGGTGGGATGTTAGGACACTCAAGACGGAACTCGTGCATGATCCAAGTAGTTTTGATCCCATTTGGT
>AT3G03210.1 _Random_159nt
ATTGCCTCAACCTAAAACCAAAATCTGAAGCATTGTTCACATGAAGCATATGCCATAACCCAGTTCCCATGATCACAACATCAGGATACTTTTTCATCTTCTTATAAGATACCACAAGATCATCCAAATCTTTCTCATAAGGAGCCCAAACAAAATCAA
>AT5G49610.1 _Random_159nt
TTCTCCACACATCATGTTCAACATCAAGCGCAAGTATATAACACAAACCACTCATCAACCAATGAAGCATCCCATTAACAAACACCACTTGGTTCTTACTCATGTGTGTGAAACTACATTCTTCTAACACCGAAACAAACTTCCTCCATTTGTTACTCT
>AT4G01260.1 _Random_159nt
ATACAATACACCGTTACTTCCCCAAATCTTTCTCGACAAGTCAAAACAATTTTGGTCGGAAGCTTTCGAAAACACCATCACTTCTTCATTCTTTCCTTTTTTAAGACCCTTCGAAACTCTGCCATTGAATTTTTTCTTCAAGTTTCCAATTTTGGTTAC
>AT1G79100.1 _Random_159nt
AAAGCATCTCCCTTTGGATCACTTGAAACATACACCATCCATGTACAGCTGTGGTTTCTCAGCATCAGCTATTTTTGCCTTGAATTCAACATATGCATCTCCTCTTGAAAGATTAGCCTGTTAATGTCAATCGAAATTATGAGTAAAGTACTTAGGAAA
>AT2G41997.1 _Random_159nt
GTTAAGGCAGTCGCGACTTGTTCCAGAACTACATAACTTTGTTCCTTCTTGTCCTTGGATGCATAGACGATCCTCCTGCTTTATCCCATAACCTAGTGGTTGATAAAAATTATTAACACAATGTAGTATGTACATTAATTAAAAACAAAACAAAACCTT
>AT1G18270.2 _Random_159nt
CAATTCCTTCCATTAGTTTCTAGGCTAGCGACTTGCCAATTATTTCAGTGAAAGATTCATGATATCTTTTTTGTTGACACGATAAGTTCAGTTTTTCATAGAGAAAGATGCAAGGCTAACCATTCAGTTAAAACCTCTACGTCATGAACAGTTTGTGTG
>AT3G42180.3 _Random_159nt
AAAGTTTGGTGAAATACCTTCAAGTTAGGCAATTAGGCAATCTCTTATATACTATTAATCTTGGTTCATGCATATAACATCTTAAGATGATAAAAAAAATGGATTCAAAACGTAAAAATTAACAAAATTCAGTAAAATAATATATAAGAATAATATTTT
>AT3G46070.1 _Random_159nt
CAATACGTTAGAAGCCTTTTCTCGTTCTTTCTCGTTCCTATGTTTCCTCATGTGACCACCAAGAGCTTGTCCCATCGGAAACTCCAAGCCACAAATCGGACAAGTATGAGCCGTCGTCGTAGTCGTAGTTTTAGGCTTCTTCTTTGGTGATCCAGGAAG
>AT5G35880.1 _Random_159nt
TCAACATTTTCCGCCAAAACGCAATTCATCATTTTCCCGCCAAAAACGCGATTCAACATTTTCCGCCAAAAATGATTTCACATTTTCCCGCCAAAAACGCAATTTAACATTTTCTCGCCAAAAACGACATTCAACGTTTTTCCGCCAAAAAGATTTCAT
>AT1G32780.1 _Random_159nt
TTCTCAAATTTGGAAGCATTAGCATCAACACCAATGATCCTAGAAGCTCCTCTAGCTCTTGCACCTTCAGCAACCTTCAGTTCTCATTCATGAAATAAATATATCATTTTCACTTCATATATATAAGTGAAAAATTAATTTTTATCATACTTTGGATGC
>AT5G49830.2 _Random_159nt
TTCTAATCAATCGTCATCAACGATGGCTAGTCAATTTTACAGCTGATGTGTAAACTCATATTATAAGCAATTTTCATGGGATACTGGCATATCTAAGAGACACACCAGACGTCTAAGAGTGAAAAATATTTCATTTTTCTAGGCATGTCTGCATTTCCT
>AT2G34130.1 _Random_159nt
TGAATAAGCTGCCAAGATTACGAGAACTTGATATCAAAGACAAGAGACACAACACAAACATTTCAGACAAGTACACAACAGAATTCAGACAAGTTTACAAGTACACAACATAACAGAATTAAGCTGCCAAGTACACAACATAATTCAGACAAGTACACA
>AT1G05830.1 _Random_159nt
CCGCTTCTCTAGTTGAAAAGGTAACTAACTCCATTTAAGACAATTGATGTAAGGGAAACTGAAAAAGAATAGAGCTCAAACCTTACTGACTTTCTTAACCCCATCGATCGGTTCCATCTTCTTGACATCCAATAAGCATGTTTCTGGATAATATCACAA
>AT3G13480.1 _Random_159nt
TGATCAAAGATTCAAACTTCATACCAAGAAACCTAAGAAAAACAAAGATTCAAACTTCATAGAAGACAGTACCTAGACTCGAATTCTCGGATCTCAGCAAGTTCTTTCCCCATCAAATCCACCCACTGTACTTTCTTCTTCTCCTTTCTCCCACCATCT
>AT5G37320.1 _Random_159nt
CACTTAAGCCTTTGAAGCTTCTGAACAAGTTACCGATACACCCCAGACCATCATCATCATCACCATCCCTACTAGAGATCTGACATATATACCCAAGAGGAAGAACAAGAAACATGCAAAGAAGATCAATAAAGCCTTCACCACATTCAGCGTAAATAA
>AT4G28520.1 _Random_159nt
ACCTAGGCTGGGCTTGTACACGTCAGCACGAGCAGGGTCGTCAATGTTCTCGTGGGACCTCATGCTGCAGATAGTCTCCTCAAGGCCGTTGCCCTGTGGGCTACGTGGGTGTCTCCACTCCTCGCTCTCGTAGGGCTGTCTTAGAGGTGGCCTCACGAC
>AT1G69520.1 _Random_159nt
CTCCTACCTAATGATAAACAAGATCAAACCAGGTGATTATGAAAAAAGACTAATGTAGGATGCCAAAAAGAAAACTTACTCCTTGCTTGAATCTAAAGTTTTTAGGTTTCAATCCTGCTTTGGTAGCGGATTTGCGTGCGTATTTCTTCATTTTGGGAT
>AT2G12900.1 _Random_159nt
AAAACTCAAACTTTTACTATAGATTGCAAAACTAAAAGATTTGCTAGAGTATTGATAGAAATTAAGATAACGTACCATCACGAAGTTGGGCCTGTTGCTCCAATGATTCAATTTGAATCGTGATTTCCTTCTTCTCATTCATCAATATTGTTTTATCCT
>AT4G06607.1 _Random_159nt
GGACGGATTAAGAACTGTACTCGACCCATGTGGTCGAGTGAGTGGTCGAGTGAATAGCTGGAGTCTTCTTTTCTTCCTTGTGCTCGAGTGTCTGGTTGAGTGCGGAATGAAGAAGGCTCTGAAGCTTGTCATCGAGTATGCAGTCGAGTGGTGGTGATG
>AT3G33205.1 _Random_159nt
GGAGGGACGAAAGTCCTGATTGTGTCCGCGAAAGATGCTGGAGGAGATGAAAACAAGTCAAAGCGGTATGAGTCGCCAATTCTTGTTTTACATTAAAAAATGAAATTTGTTATCTAGAGGAGGTGATGTGTCATGGTGCTCCAAGCTACGAGGACAAGA
>AT5G01600.1 _Random_159nt
CATGTTCGAATTCTGAGATAGGTGAGACGATAGGGTGGAGTTTCACTCTTCCTCCTCTTTGGTTCTGTATAGAGACAACAAACCAACAATATGAATATTAACTAAGTGAATCACAAGTCTTTATCAACTTTTCTAAAACAGAAAAGAAGGTAAAAATAG
>AT4G01420.1 _Random_159nt
AGGAAAACCGTCAAATATAATTAATCATGACTTTTTCTTTTTTTTGAGACAAAGTTTACATACGTACCTCCTCCGGTTCAATGAATCCAGTCTCACGAGTATCGTATAATCTAAATGCAACTGTTTAATTTTAAACAAGTGATCAGATGTATTTGTGGT
>AT1G56345.1 _Random_159nt
ACTTAACATCTCCTCTAATAGGAATCCCAAGATACTGACAATGTAACCTAATCTGATGCGTCCTCCCACTTCGCGGAAACGCCCTAACCACAACAACAACATCATCATCATCTCCACCACAACTCAATTCCCTCTCCCCCTCAGCAACAATCACATGAT
>AT2G02820.2 _Random_159nt
AAATTCATCGAGTTGGAAATCAATATCTGGGATTCCATATCTAAATAGATCATTTTCTTTGCTCTTATTCAAGAAATCCTGTAGAACCTAAAAATATTAGGAACAACAAACAAAAGCTTGTTATTAGAAAGCTCATAAAGGATCGTGCAAGACTATGTT
>AT1G65481.1 _Random_159nt
TTTGATGATGTCTTATTGTTATGCTGGATGAGTTGGGGGACTGCAAGGTGGCTTCTTATAAGGTTCCTTTTTCTGGGGTCCCCTTTTTGACTTGCTTCGCTTTACTCTTGCTTTCATTTGGACAACAATTTCATTGCTCCTATTTTCATCTCCTTCTCT
>AT3G62770.3 _Random_159nt
GAGTGATTACAAAATCTTGAATAAGATGATAAGATAGATACTTGAAACTTTTTCTATGGATGAACCGATGCAAAGAGGACTTAATTCAGTGACTAATGAAAATTAGACTCTGTTCAGCCGTAATATAAATCAAAGTGTGTTTTGTCATAACTATGGCTC
>AT3G37820.1 _Random_159nt
AACAAACATGAGGAGAAAGAGGGGCCATAGACCGAAAAATCGTCCATGAAAACCTCCACCATCTCCTCGATTAAATCTGAAAATATAGAGGTCATACACCTCTGAAATGTTGCAGGAGCATTACATAAACCAAATGACATTCTCTTATAAGCAAAAGTT
>AT5G63820.1 _Random_159nt
AGACAACCATTTGGGCATTTTACCTGTGTAGAAGGGATCCATTGCCTCATGCCGGTCAAAATATTCATTCACAGACTTGCCACCTGATCTCTATAAACAGTTAGTCCTCTCTGGTGATTGATCTCGAAAGAAAAGACAGTGGTAAAGAAGAAAAGCATA
>AT1G66900.1 _Random_159nt
AACAGATTGACCATATACTATCAGTTGATCGTCTTTTACACCGTACTTTTCCTTGAGGCATTTATATGATGCCTCTATATCAGCATATGTATTACACTCGCTAGCCTGATTCATATACCAAGTCTATATCAATGAGAAACAATCCATGAAAGTTCATAT
>AT5G47690.3 _Random_159nt
TTTGATCCAGTGATATCAAATAGGAATGAACAGGCATACTTCATCTCCAAAACCCGATCCTTTACATACTGGTGAACTTTCCCAAGGAATATTTTCTTAGCTGTAGGAAATGGTATCTACAGAAGAGGTTAAGAAAAATTGTTTAAAGTCAAAATAGAA
>AT2G36760.1 _Random_159nt
TTGCATATACTTCCAAGGCAAACATACAGCACCGACTCTACATCTTTAGAATCAAGCCATTTAATACACTCGTCTTGATCAATGGCTGCCTTGTTTCCCCTCTCAGCTTTGTCTTCTCCTACCTTGTTGCACAAGGAAACCGGACCGATGCTCCATACT
>AT1G48580.1 _Random_159nt
AAATACTACCTTGGAGATGTTCTTCAGTGTTATGTTAAGATAGGTTGATGAACGTGAGGGTGCGCAGACTGCAACCTGAAAAACACTATATCTTAGTCCATGATTTACCAAAAGTGACTGAGAAACAAAGTGGTAATGTCAAAACCATGCGATTTGTTT
>AT3G19100.1 _Random_159nt
ACGGCTTCCACATAGGAGAATGTATGCTATGACTCCTATGCTCCATACATCCGCTTCTGTGGTATAAGATCTGTGTAGAACTTCAGGGGCTACGTAATATGCACTTCCCACTATATCATTTAGTCTTTCGTCTGGTCTGACAAAGTCCGATAAGCCAAA
>AT5G42965.1 _Random_159nt
GAGATTCCCTAGCAATTCTATCTGCCACACTGTTTCCTTCACGCTTTATATGCATCACCTTCACCTCCTCAAATTGTTGGAATATATGTCTAATGTCCTGAATTCTTGGGGCCAAATTTGGATAATCAGTATCATCCCCTAACAGAGACACTAGATGTT
>AT4G07990.1 _Random_159nt
TATAATCATTTTCATTGGTGTGACAAGCTGCAATTCAAATCTAAATAAACGGTTTACTAAGATGCATGGTTGCTGAAAATTTGAAAGTAACTCCAGATAATGTTACTAAATAAAACGATCAAAGTAGTTTGTGAAATGCCTACACAATTTACATGTAGA
>AT1G14010.1 _Random_159nt
TAGTATGTTAAAGCCTAGTCCTATCTACCACATTTCAAGATAGTAATTTTCTGCGTCTGTTAAAGCCTAGTCCTATCCACCTTCATTTAGCAGGGAAAGAACTCCTGAATGAGCTGAAGAAATCGATGGGGTTCAAAGGTGAAACTAATGAAGCTATTT
>AT2G15140.1 _Random_159nt
GAAAAAAATATTATAAACACTTGGTTAGATAATACAAATTTTTTTAAATGCTAACCTGATTTCTTCCTCTGCTAACTCTCTTCTTATCCTTTTGAACATCCAGACTTTCTTCAGACAAAATATTGAAATTTGGTGTAGAGGATCGTGGAGTAGGAGACT
>AT4G21460.1 _Random_159nt
GGAGGACCCTCAGCTTCCATCTGATCCCCATACTGAATTACCATCTCATCTTCAAATTCCTTGAAAAGCTCATAAGCTGCTTCGGCCTCAATTTCACCTCTTTCACACATATCCCCGAGCTCATTAAACTTTGCTTCAACTTTTTTCTTCAAGTCATCT
>AT3G03650.1 _Random_159nt
CAACATTGGCAACATGTGGCGAGTATCTACCAAAGTCAGCGACCACAAACATCGCCGGAAATAGCTTATGCCTTGCCGTCGACATACTATTCGGATGATGCGCCATGATCACATGATCCTTCCCTCCTGAGGTCTTCCACTCTTTTTGGGACGTTACGT
>AT5G34831.1 _Random_159nt
AAGACGTGGGAAGTGCCGCAAGACGTTCTTTTTTGTCTTTCAGATTGGGCTCTAGTTTGAATCTCTCTTCTTCCTCGGAGAAGTCATCCTCATAAGTCTGGTCCAATAACAGCAGGTTGCGCTCGTATTCCTTGATATCAGATTCAAGGTCAGTTCGGG
>AT4G30560.1 _Random_159nt
CCACCATAAACAGAAGAAGTACTTAGAGACAAAGCTCTTAGATGAGACAATGCCAGAGGACAAGGCTCTTAAGTAGATCCCAAAATCAAAAGGAGGATTATCGGTTGTATTAACTGGGCAATTTAATTGCAGAACAGAATCTTTGATGGTAGTCCAAGC
>AT1G12935.1 _Random_159nt
AACTCGTACATCGCCGCTCTTTTGTAGATCGTGTGTGTAGAAGAATTTTGGTAGGATGTGCTTTGTTCTATCGCCTTTGATGTATCCGTCTTTGAGTTGTGCGATGCATGCTGCATTGGCTTCGTACATAATTTTGGAGTCTTTTTCCCTGCATATATA
>AT2G27145.1 _Random_159nt
TTCACTTGTTGCACATTTCCCATTACTCCTGTTTGTGTCATATTTAGAACATGTCTTAGTAAATGTTACCATCACATAATTATGTATCGAAAAGCAATTGTTACATAGATTTTACATAACATATATAGACTATAGCTGAATTGATATTTTTAACAAAAT
>AT3G55770.5 _Random_159nt
TTCCAAAGCTTCAGTTAATGGAAAATGCATGAGTGAAGGAAGAGCAATGAAAGATTAAACGAGTTATAACCTTTTCAATAGGATACACAGTTTTACTACAAGTGGCGCATTTCTCTTGTGTACCAGAGAACCTGCCAGCAACTCGGCTAGGCGTCCTTG
>AT3G43148.1 _Random_159nt
ATAAGTCGAAATGGTAAAAAATGTAATAATAAAAATGGGAGGAAATTTCTAACCCGTGAGCGACTTGGTCTGAGGAACCAAAACAGCTTTAGTTCCAGCATCTCGGATCTGTCTCCGCTCTGCCTTTTCACCTCCTGATCCAGACGAAGGAGATACGGT
>AT5G61790.1 _Random_159nt
GCTCAAAGTAGTCAGGGTTAGGGATATCTCTGGGTTTCCAGATTCCCTTGTAAGCCGGGTTATCAATAAGAGGTGAGCTCCATTTGCCCTTGTAAGCAGGATTCCTCTTCATTGGTCTCTTCCATTCACCACAACCAGGTGCTGCTTCACACTTGGGGT
>AT1G24050.1 _Random_159nt
GCCTAAAAGGAAAATAATTCACATGTGATTCATTCGAAAGAGAAAAAGCAAATTCAAACAAAGAAAGTTTAAGGATTTATGTAGTCTAAAACTATGTATCTAGACAGCTTCTTAACTGTATCAGTATCACAAAGAAGACTAAAGATACTTGACACTAGA
>AT5G27771.1 _Random_159nt
GATTAGGTACTCTAAGAAAGCTGAATCAAACGGTAATGTAATTGGTCCACCGGTTGGGAGGCGAAAGTCTTCTTCAGCTATCTTCAAGAGCTCTTTGCTCAGGTAGCTTGTTGCAAAACAAAGCGTGTGTTATCCGCCGTGTAAACCACAAAACAACCC
>AT1G06240.1 _Random_159nt
GGGTAAAAGATGAGATATAGAAGCATGAAAAAAAAGACTTGGGTATGCCTTTAAATGTAGGGGAAGGAGCACGGTTCATCTTTTGACACACAGAGAGAAACCAGTCTACACCAACAGCTACATGTGCAACTTCCTCCTCAGCGATCTTCGCCACGATTT
>AT3G44750.1 _Random_159nt
GCGTCACCAACATTTGTTCAAAAAAGATGTCTCATCTCCTCAGTCATTATTCTGAAATGGTAAACAAAAAGAGACAAATCACAGAAAGCTATAACAACTCACTCCGTCAGAATCAGACTCATCCTCTTCATCATCAACAGCTGGCTTCACTTCTGCAGG
>AT5G20230.1 _Random_159nt
AGGAGTAGCACCTCCAGTTGCACCAGCAGCAACTACAGTGATGGAAAGTTTTTGACCAAAACGACAATGGTCACCGACGGTGCAGATAAAGTATTGTGGTCCAGTGGTGTTTAGCATAATTTTGACCGGAGGAACGGTCATGTGGCTAATGGGTTTCTC
>AT4G26840.1 _Random_159nt
GCTTCTTGAGCTGAGTGCTTCTCTTGATCCTAAAGAAAACCTCGTTTCCATCCTATAAAACAAACATATAGAAGGAACAATAAACGTTAGAGACCGCATATGAAACAATAACTAAATCACATGGCTCTCTTTTGGTAGTAACCTGAAAGAGTCGAAAAA
>AT1G23100.1 _Random_159nt
TGATAAATTTCACTCTTAGAGGAATTACATCGAACAGGTTAAGAACATACTCTTTCTCTCCAAGCTTAACTTGAGTACCGCCAAATTCAGGCAAAAGAACATTGTCTCCTTCCTTAACCGAAACCGGAATTAGATTCCCTGCTCTGTCTCTAGCTCCAG
>AT5G33391.1 _Random_159nt
TTCCTTGTGCTCGAGTGTGTGGTTGAGTGCGAAATGGAAAAGACTCTGAAGCTCGACATCGAGTATGTAGTCGAGTGGTGGTGATGGTGATACTCGACTTCCAGGTAGAGTGGTGTGATCGAGTGATGGTCAGGTGGTGGAGCTGAAGACACTCGACCT
>AT2G44600.1 _Random_159nt
TCCCGGAGTTCCCATCACCGGCGTTCTTCTTAATCTCCCTGGAGATTCCTCAACTGATTCATCGTTCGTCGTTGAATCTCCCGCCGGCGACATTCCTCTACAATATCTCTGTCTAGGTCGATTTTGATTATGATGATGATGATCGGATTCGGAAGCGAT
>AT4G28190.1 _Random_159nt
CCTTTTCGCCCCCAATGATAACCCACACATTGTTTTTCCACTTCCTTGCCGTTTCTCTTCCAGAATGCTTCTCGAATGCAGCTGGTGTCAACTTGTCTAGCATCATACAATCAAAACTGTTCAAGTCAGTCACTTTTACTTTCAAAGAGAGCTCTAAAT
>AT3G13965.1 _Random_159nt
GTGGTGGTTGGTTTCTATGGGATTCTCTGTTATTAGAATGCGGAGGAGAAGCTTGAGCACGCGGAGGAGGAGGGGGTTTTGAAATCGGTGGCGGAGGTGGAGAAGGAGTAGGTGGAGGAGGAGGCGGCGGAGGTGATGGTAATGGTGGTGGCGGAGGAC
>AT5G25640.1 _Random_159nt
GACTCTTACCCTCTTCATAACAAACTGACCCAATATAAGAACTTCAAGAAATTTGCTCCAACCCCGAGACATCTAACAAAACAGTTTTAAAAGAAGTCCTGATGATAGATTTACAAGCACTTGAAACAAGGAGAGAAGAGAACTAGAGTACTACCTTGA
>AT4G36500.1 _Random_159nt
ACTTGTAATAGATAACAGGCGCATTAGCTCTGGCATCCCACATACCACCTTCCTTTAAATACTCAAGATACCTAGAAAACTCAGGCTTCGTCGTCGTCGACTTCTTCTTCTTTCCGTAGAAAAGACTAAAGATTGGGTGACTAAATTTGCCTGTTGGTT
>AT1G73280.1 _Random_159nt
TCACAAAAAGGTATGAATTTAGGGATGAATATTTATTTACGTACGGCACAAACAACATCAGCTTTGAGTGTGTAACCTTATTAAATTCTTCAATGAATTTCAAGCATTCTGTATTACGTGGATGAACATTTCTATAGTCTCCTTTGCAGGTTTTCTTCA
>AT2G26800.3 _Random_159nt
AATAGAAATTCCCAGAAATGGATGCTTGGTGCTCAGTTTGAATTTAGGCACACGCAAGACCGTAAGATGTGTGATAAGACACTGTTTGCCAGTTTTATTTTTTTCAACACAGGTTCCTAAGTACACTACTGGTGAGATGCAAATCCCAACAAAACAAAC
>AT1G70830.3 _Random_159nt
CATTGACTTGCCATGAACGTAGTTCCAGAAGACGATAGAGCCGACTTGACCCCAGTCGCCTTCGTGAAGATCACAACCTTGAATGTTTCCTGGAGATGCTTTAGAGACATGGTGTGGTTTCCCGGCGAACATGTGATGGAACTTCTCAGCGGAAGCTTT
>AT3G45093.1 _Random_159nt
CTGCATTCTTCATCTGTCGAACAAGAATCTTCATACGCAAGAGTGTATCCTTAATAAACAAACAAAAGTATAAGAAAATTATCTTAAATACAAGCATATTGGTAAGAAAATAATTAACTAGAAAATGATTTCGAATATAAAGTTTGTTTAAACAAAATT
>AT2G03640.4 _Random_159nt
TTAAACAATGAATAACCAACCTTGTGGTTTAATGCTTTCAGCAGAAGCCTGTTTACGAATTGGGGAAGGAGCTTTGCGCTCCGGAGCAGCAACCGGTTTTTCGACAGGTTTACGCTTGACCGGCGAGGCTTTAACCTGTAAAGTACCAGCGCTTTGAGC
>AT5G58370.1 _Random_159nt
AACCCTTTGTTATTACAAAAACATGTACGCCATACAAGCAAGTAGTTCTCAGACAGGGGAATACCTGGGTCAGTCCTGGTTTGTCAGATGTTCTTACAACACCCCACTGTCTGGTAAGAGCATTTAGCAGAGACGATTTGCCAACATTTGACCTTCCTG
>AT1G80490.1 _Random_159nt
TTCCACTCAACTATGAACGATTCCCCATCTTTACTCGTCCCACAAGAAAATAGCCTATCCATGTGAATATAATAAAAAATAGATTTTAAATTTATTATCACTTCATGACGATACAGAACAGAACCACAACATAAAGATGATGAGAATCATGTTATAACC
>AT2G20595.1 _Random_159nt
TGCATGTGAGCTTCTATTCATGCATATATATATATATAAGTAATTAGGAAAAAAAAACACACACATATATATAAATTAAAGGCAAATAATTATTTATACATTACCGTAGACGAGATAAGGGAGGCTTGGGACCACCGCATTCGATTTTACAGTTTTCAT
>AT1G60450.1 _Random_159nt
ATATAGATCAAAACCCTAAAGATTAATTGAATAATTGATGTATATATATGTCACTCACTTGCTCCGCAAATGGTGTAGGAGGTGTGACCTGGAGGGTCTGAAGGAGACTCTCATACGTCAAAGGATTAGGCTCAAATACAAACATACCGGCATTGAAGT
>AT5G32540.1 _Random_159nt
GGGTCCAACATCCGTTTTGTCCATCGGTTTCAACGTAGACTTTCCCGTTGGTTATCCGTCGAGTCACCCTTTGGTCTTACCGATCTCCGATCGGTTTCACCATGGCTGAGGAGATAGATACATGAAGGCGGCTGCGATGTTGATCCTATATGGTGAATC
>AT4G38010.1 _Random_159nt
GTTCCAATATGCGTATCCCATTTGATTCCAGCGGTTAAAATATACTCATGAACCCATCTTCCGTGATCCACAGCTCCTAAGCTAGCACACGCAGAGAGAACACTTGTAAGTATATGCCCATCTGGCTTTATACCAGAAGACGTTTGCATCAGAGAAAAC
>AT1G25340.1 _Random_159nt
CATTAGCTTTAATATTGTTGGTGTATGAGTTGTCTTTAATCTCGTTGATCAGTCTTGGAAACCAAAAGCTACGAACAACTTCTATGAACTTGTGGCTATTGGAATCTATGTTGAGCTGGCGTGCTTGTTTCTGGACTCTAGTTCTCCAGTAGTTTTTGA
>AT5G52950.1 _Random_159nt
TTCTCTGATGATTCTGATGCATGAACATACGTATTACTTTCCTGCTTTCCGGATATACGATTTCCACTCAAAGCAATGTCCTCTTCAGCTAGAGGTAAAGGAGAACTAGCTTTATCTGTCTCTTCAGAGGAGTTGTTCTTTTCCTCAATTGGATTTGCG
>AT2G01950.1 _Random_159nt
CGTGCTTAACTGACCTCTCTGAGGAATCGGACCAGTTAACTCGTTATTCGACAAATCAATCTGCACCAAGAAAGACAAATTCGAGAAAGATTCAGGGATTTGACCCTGCAACCGATTATCCGAAGCATCGAAAACACCGAGATTCTTGAGCTGACCAAT
>AT4G37120.1 _Random_159nt
ATAATGGTGTCCTTTGTCTGAGTTTTCAGTTTTTCCTTTGCAACTTTAAAGTTCTTATAGAGCAATTCAGCTTGGGATGGAGCCGCTTGCATATGCATGTCATGTCCCTTGTCAAATGCTTCACATGAATGGATGTTTATCTGTTTGAACTCCAGAGCT
>AT3G46430.1 _Random_159nt
TAGCGGTAAGACTTGAATTTCTCACTATGAATCAATCAAAAAGTGAGGACTCACGAATAATTTCGAATTTGATTTGGGATTTATGACATAATACCACCTTAAGACACGAATAATCATCCATTGGTAACAACCCTAAAACCTCAAGAGCTATTTAACTAC
>AT5G34862.1 _Random_159nt
CAGCTATGTCTACTCTCTATGCCTTCTCCTTCTTTGCCTTAGGCAGCATGATTGCACTAATGTCTCTGGTAAGCAGCTTAGCTTTATCTGAGCTAATTCCATTGTCAACAACTCGCTTGACATACCTGTTGAGTAAGGCAAAAGATGTCTCAAAAGTAT
>AT4G07519.1 _Random_159nt
CGGTTGGCACTGCCTAGAGTGTCTGATAGTAGGATTTTACTCAATTAATCCCTAAAACACTATCTTGTCGTTGTAGTATTTTAGGATGTCAATCCAATCCGGTGTGATGCAAACAGATGAGATATGATCAGAAAGCTCTAAGTCAAGCCAAGCAGAAAG
>AT1G44575.1 _Random_159nt
TATCAGGCCAACGATAAATAAATAAACATTTAGAGATTATTTTTGGAGATTGACAGTTCCATGCTAGTATCTTTTGTCTCACATTTGTATCTTAGGATAACGATAAATAAACATAAAGCCGATCCGGACACTACACTTAGGCCAATTCAGTTATACTAG
>AT2G01100.3 _Random_159nt
CCTATCACTGTCATCTGAATCAGAGTGTGCATGTCTTCGGTGCTTATTGTGAGATCTTCTAGACTTTCTTCTCACCTCAGAGCTACTATCACTTTCTGAGCTAGATTCAGACGCAGCCCTTTGTTTTCTCTTAGGGCCCTTTGATCTCTTCACTTTAGT
>AT1G28100.4 _Random_159nt
TATTCGCCAATCTCTCATCATTCCATTGATAGAGAGCAAATATACAAAGTAGACCCACCTACCTTGCGTCCGTGATGACAAGCCTCATCGCTGTTCACAAGTACCCTCGCGGCCCATCTGAAGCAATAGAAAAAAATACCACTTCATAACTCAATGTTA
>AT3G60260.2 _Random_159nt
GTACCGGGAATTTCCTAGCGAAGTACAACAAGTTTTCGAGAGAAATAAAACCACCACCCCTGCCAGATGCTCTACTGTGAGTCAATTGAAGTGGGAAAATCCAAGGATAATGACAATGAGATGAGACGTTACCTAAAATCTGTCGATGGATCTTTTCCC
>AT2G34740.2 _Random_159nt
AATCCGGCTTCATGAAACAACAACAACAAAGTCTTTAAATTCTGTGAGAAATTCTTGAGAGGGGAATGAGTGAGTTTTTGTTTCTAAAACCTGACTCAAGATGTTATCAAAGAGATGGTTCTGCAGATAATCCGCAACATCACTGCCTGAGTGGCCGTC
>AT5G28715.1 _Random_159nt
ACCCTCCTCGCACTCCGGTGACCACACAAAAGGAACATCCTTCCCCGTCAGCTTAGTCATCGGTTGTGCCATACTCGCAAACCCCTTGACGAACCTCCTGTAATACCCTGCCAACCCAAGAAAACTCCTGATCTCAGTGGCATTCGTCGGTCTAGGCCA
>AT1G52400.1 _Random_159nt
ACTTCTTCTCAGCTTCTGTGAATTTTGGCAATCTATGACCGACACGATCCTTCATCGATTGTGGATAATCTCCATAAGTTGTTGGAGCCAAATGCCTGATTAAAAAAAAAAAAAAAAAGAACTTATAAACAGTTAGAGTTATAATATATCACATTTTTC
>AT5G53120.4 _Random_159nt
AGAACATAACTAAAAATTGTTCATACATATGGCAAGCACAAAACCAAAAACTTACATCTATAACCATCTTGTCTATCTCACAGATATCAATAACCTCAACAGAACTATGGCGAGAAATCTCTCGAAGAACACCACCATCACCTCCACCAACAACAAGAA
>AT2G31390.1 _Random_159nt
TGATGACGGTAAATGCATAAAAATATTCAAGTGTGTTTGTTACCTTGGTGTAATACCGACAGCCCTTTTCACCAAGAGTGACTAACAACAGCTTCAAGTTGGGATGCCACAAGGTCAACGCGGTCTCATCATCAATCTTGTTGCTTCCAGTTAGAAACT
>AT1G48730.1 _Random_159nt
ATTTTATAAATGTAATTTTTAAGTATTAAATCATCTATTCATCCAATGAGTAACTACTTTTAATGTCACAGTTTTTTCTAATAATATTCTCAACAATGCATTACTTACAATTTTCAAACAATCATTTGTCAGTTTTGAATTATAGACACGTCGTAAACT
>AT3G25780.1 _Random_159nt
TGTCACCGCTCTTTTCAGGAACGTGTTGGATCAAAACGCAGAGACCTGCCGTGATTCCCACGCGTTTCTTGAGATCGCCGGTGTAGAGTTTGTTTGTGAATGGGACGAGATCTCCGAGACAAAGCTCTGTTGGTTTCTTGCCGAGTTTAAGAACTGCTG
>AT5G41640.1 _Random_159nt
CCTTTGACGTAGAAATAGCATTCAGTTATCAAAGCTCCATCCTAAGTGATTTTTCCTCGAGGTCTAGCAATAGGGAATTTCAAAATAAACTTGCCAAAACGTTCTTCATCAACTTTAGTTTGAAAATTCAAAAGTTTGCTGCGAGCTGGATCCATAGCA
>AT4G16010.1 _Random_159nt
GCACATCCAAAGATTCTCAAGGCCTGATAATCCGGTTTCTTCTTGTTTAACAGCTCAAAAGGACTTTTAGCATCAGTAAGAGCAGTATGAGGAAGCAGATTACTGAGAAAGTTTGTAGTATAAAAGGCTTCTACCCAATGTTTTTGAGGGACTTTGCCT
>AT1G77885.1 _Random_159nt
AACCACCGTCCGAATCTTCTACACCCACCTGACTTCACCGGCGCCTCCTTGAAACTTCCTCCGCCAATCTTTTCATCTCCCTCGCCGGTAACCGTCTGTTTGGCCGGTTTCTTCATACTCTCTCTGTGAAACTTCCTCACCGTGTAAACTTCTGCGATA
>AT5G28310.1 _Random_159nt
ACTTTTCTATATATTGATTTAGAAACTTCTTAAAAATAAATCTCTCTCAAGAACTTAGGTCTTTGGAACATCTCTCCAAAGCCTCTTACTTAGGTCTTATGGAACAACTCTCCATAGCCTCTTTATATAGAACTTAGCTACCCCTAAGTCTATCTCTCT
>AT2G34835.1 _Random_159nt
TCCGTGGGAACATGAAGCAGTTTAAGCTCACCATCATCCAACTTGTCACGCACGGTATGGCAGTCAATCTCAATATATTTCGTGCTCTCATGGAAGATATAATTGATTGCAATATAGATAACATCTGTACTGTCTGAAAACAAGATAAGAATCGAAGTA
>AT4G23430.1 _Random_159nt
TAACAATTCTTCCTTCTCGTTTGCTTTCACGTGATGTGCTCTTCATTGTATCTAGCAGAAGTTTAGTCAACAGAAAATGACCTGAAATAAAGTGGATCACAAATTCCATGCCACTGACTAAAAACTAATGATGATGTTAACTTAAGTATATAACTTTAG
>AT3G14810.1 _Random_159nt
AGGTATATACCTAGAACCTGGCTCGGTGACGTTGTGAAAAATCTTCCTAGCTGCGCATTTAGCTTCGTACTCGCTTCTTATATGCGTAGCGTCCTCATCCTCCTGAGTAGTGTCCTGCATATTTTGATCCAAAGTAGAAATAGCGCCTTTTAGTATTAT
>AT5G20900.1 _Random_159nt
TGTAAGAAACTAATGAGAGTATCCATTTTCAAGGTTTGAAGATTACTATAACCAGTTGAATCGAATACTTACCAGCCGTGGATCTGCAAAACGAGATTGGCTGAATAGGAAATGGCTGTGCAGCTGGTGATGCCACATTAGATGTGCTTGAGAAAGAAG
>AT4G03978.1 _Random_159nt
TCTTGGAGCTCAAACATATGAAATGCCAGCACTAAACTATGAAGATATAGGGCGTACAGATTTTTTGCGGTGAGGCATTTGGTGTAAAACATGTGAAAACTAGACGATTCTTCAGCCATATGAATAAAAAAAGGGGACTTATCTATTCAAACAGAAGAA
>AT1G77780.1 _Random_159nt
AACCGGTCTCCGCTACGTAGACCTTCACGCTTCCGTGGTTGATCTTCTCTAATGCCACGTTGAAAGCATCCAACGTTGCATCGAATATATTTGTGTATTGGTATTTTCCGTCGGTCACTACCGGTGAAGTCGAACGGAACGTTGCGTATTCCAGTGACA
>AT2G47010.2 _Random_159nt
TATTTCATCACAAAAGATCAATCAATTTCTTTTTGACAAGAATGAAAAAAACTTTTCAAAAAGGTTTAAAGTTAGTGTTAATTACTTACTGTTTTGAGCATTCCTCTAGTGTCATAATGGTATCCACCAGAGAATCCTTTAGTGGCATCAGCTCTAAGG
>AT1G14518.1 _Random_159nt
ATCATCTTGAATTTTTACTACATTCACCTGACCCCTACAGTCTTCCTAAATGTGAGAGAGAGGAATAACCAATTAAGGAGGGAGGGATAAGTTACGGGAAAAAGTAGCAAATGAACGCTAGAATGTATCTTACAACAAGATACCAAGGAGTCTCCTTTT
>AT3G04810.2 _Random_159nt
GCATGTCCTGCAACCATTTGAGACGCCAAGAACCATTATAAACATCTGATCAACAGTACCTAGAGGAACGTAAATATAGGTTTAAGAGCTTACAAAAGCTTTGAAAGCAGGTTTCATAGCCGTCATCTCATACATACAACATCCTGAAGAAAAGAAGAT
>AT2G44798.2 _Random_159nt
CCCTAATGTATCTACTCTATGCAACAATTATGAAAATGATCACAAAACTGTTTATATATCACATAAAAAGCTTAATGTAATGTCATAAGATTTTCCTTTATTATTTTTCCCCTAATGCCTTTCTCATTAGTATCTCTGTTTCTTGAGATATTGGTGCTT
>AT4G02210.2 _Random_159nt
GGCCGAGTCATAAATTGCCTTGCATCTCTATGAGCCTGTGATTAATTCAGACAAGAACACACATCAAAACAGAGACGAAAACACTGTAACTAACCACACAGCATAGATCAGAGCGATTAAGTTACCTTTATATAGTCTTGCCATACATTATTATCAGCT
>AT1G10390.1 _Random_159nt
TTGATTTTGACCGAAGTTGTTGAAACCAAAACCATTTGATGCTTGACCTGGCTGAGCTGATTGAAAGGGTGTCACACCAGCAGGCTACAGAAATAATGCGAGATTTGAAGGCCAAAATTAGAAAAGAAGGAAACTAGGTGCCGGTGTCATTTAAGAGAT
>AT5G06100.3 _Random_159nt
TGTGTTCCGGAATTGTTCAGGCGACGAGAATTCTTGCTTTATGGTACTGCTACACCCAGGATACAACAACTCAGATTCCCAAAGTCGCTTCGAGGAGGGGATTGTTGGTGTCATGAAGTTTTCATATCGAGGAGAACTTGCACAGTTACCCATATTTTT
>AT2G05320.1 _Random_159nt
TCTCCCACACACTTCTATTAAAAGAATACCCAACATTTCCCATTCTCTCTGCAACCAAACTTTCAAGCCCTTCTCCTCTTGACTTCACATCAGACGGTGCTAAATTAGCAGCAAAACAGTCAGGACACTTTGCGGGTTTCAGCCTCGTAAGAGTCTGTA
>AT1G05880.1 _Random_159nt
TTCTGACATTTTCCCACGTTGATCACTCTACAAAAACATCAGAAAATTAAGGTACATGAAAGATCAATAAAAAAGAAACTTTTCAATAAATATCATCAGCTGATAAAGTACCAAGACAGCATCGAAGGTACAAAAGTGTAAATCACCACCAGTTCCTTC
>AT5G47060.1 _Random_159nt
TTGTTCTTTCCTCCGCATAGCTGATTTCACCGAATGAGACAGATTCTGTTTCTTCTCTTTTGCTTCATCTCTCTCTATCTGTTCTTGTCTACACTCTTCACTGCAAAACGGTGTATCTCCTCTGCAAAAAATTCACAAAATCAAAAACTTCAAATCAGA
>AT4G11440.1 _Random_159nt
ATGCGCTCACTAGGCGTGAAGATAAAAGAAGTTGCAATGCTTGCAGAACCACCAGCTAAGCAGTGGGCTAGGGAGCAATATTCCTGAAATTTCAAGAATTTAGTAATATGACTTTACTTATTCTGCGAAACAGGCCATCAGAAGAATGGAGACATGCGA
>AT1G61250.1 _Random_159nt
AGAACTCCAAAAATCATGTAAGAACCTGAAGGCACGGTAGAGTGGTCGATACCATAACACATAGCCTCCTGGAACACCCGCTATGAAGTAAATTAAGGCAAGAAGCCATATCGTCACTCCTGAACAAAATAAAACCAAACTCTTAAGCCTGTTAATATG
>AT5G18250.1 _Random_159nt
GATCCACTTGCGTACAATTGGCATTGCTGTTTCCATCAACAAGAGCATTCAAATAAGTACAACAGATTCAGTCTCTTTCGATCAAGCTTTAAATCAAACTGCTACCAATCTAACTAAAACATAGCTAGAATGTCGTCTGTTACAGCAGTGGAACATAAG
>AT2G02150.1 _Random_159nt
CCAAAAAGTTCTTCAGCTTCTTTCATTCTCTCCGCATCACAAAGGCCATCAATAAGCGCAGTGTAAGTGACCACATTCCATTCTACACCCACTTGCAACATCTCATTCCCTAACCTAAAAGCATCAGAGAGATTACCAATTTTACAATTGGCATCAATG
>AT4G22750.1 _Random_159nt
TTGGCAATAGTGATACTGCAACCACCGTTGTCTCAAGAAATGTGTAAAACTGCATTTTTGAGATATTGGGAATGGATTATGATCATGGCAACATTAATGAACAGAACATATCAAAAACAACTTCGTTCAGCGATGCTATGATAAGTTGACATACCAAGA
>AT3G46890.1 _Random_159nt
AGCAACAATCCCAACCCTTAAAGCTGCCAAGTTCACACGCCCCTCTCCCGCGTTCAACACACGCGCCTCCTCCTCTAAACAGTTCCCGTTTGTTGTTGTTGTTGTTGTCCTAATTGCTTGCTTGAGAGACATAGCGATGAGACTGGAGAAGAGGAATAA
>AT5G49150.1 _Random_159nt
CCCACACATTGACTGGATCATCATAGGCTCTTGGAAAGTATCCATCTAAATCATGGCAGAATCTCAAAAACATGCAAACGAAGAATCATATATGGTGAAAGAAGAAAAGTAATGGACTTACTGCTATACACATTTACGTCGAAGGGGCAAGGTTGGATA
>AT4G30690.1 _Random_159nt
GAAGAAGCTTTTCTAAACAAAAGCATCACAACGACACAGATAAAAGAGATAGTGAAAATGGCTCAAATCACCCCATTTTAAGCTCCTTCAAGTCCATTCGAGTAGCTGACATAAGAAGAAAGCTTCAGTTACACAATCCATTCATGTAAAATACGACAC
>AT1G49480.1 _Random_159nt
CAATAAATCTTTTGACTCTCCTCTGAAACAAAAGTTAATACGTAATTAAGAGTCTGTCTCTGATACTTACCGGGATTAGGATTCTTCTTCTTCCTTCCTCTCTTCTTAAGTACCTTGGGCGTTTCTTCAGCTTTAGATTCTTTGAAAAAGCTTTGGATG
>AT2G31085.1 _Random_159nt
TTCGATCTTCGGTAAAGTATATATATATCGGTAAAGATCAGTCAATGGTGTTGTGGATCAGGACCCCCCGGAGAAACCCTTTCGGAATCCACTAAAAACCGTCTCTCGTCTTGACCTTTGAACTTAGAGAGATCAATCCCGAGTTCACGTAGGAGAACC
>AT1G45221.1 _Random_159nt
GTCATCCCTCTTCTTCAAGTATTGTGCTTTGCGGCCAATTAAGCTTGGTCTGTCAGCAATATATTTAATGAGATTATCATGGCACACTTTTCCTTCTTGGACAAGATCGTAGCAACAAGATTCAATGAGGGTTCCATTTCCAAAAACAACATAAATTAT
>AT3G23050.1 _Random_159nt
GTCCTCGTAGCTTGGCACATACTCAGAGCTATTCAGCAGATTCATTAGCTTGCTCTCGTTCATGAAATCTATCATTCCTTGTGCTCCATAGTTTCCTTGAAGATATTCAAGACATTCAAAAATCATATAAATTTATGTGTCATTATTGTGTAATATATA
>AT2G21880.2 _Random_159nt
ACAACTCGGCTGTTTCCGCCATCTACATCGGTCTTGTTCCCGATCAAAACAAAGGGAAATGTCTCCGGTTCCATAGGATTTGCCTAGAGGATATCAGAAAATGGAATCGAAGCGGTTAGACTTGGATGGTAACTGTAACTTCTTGCACACGAAATGGAA
>AT4G34140.3 _Random_159nt
GGGTTGGAGGCGTCATATACTGACAAGGATGCAAGGTATTTGGCACTAGGATTTCGAAGTTTATAGACCTGACCTGGAATAAATCATTTGAAAATCAAATTCGTTTTCTACGTTTCCCCATATAACAGAGCACACCAGGTTAACAAAAATCGATTGCAG
>AT1G30890.1 _Random_159nt
AGGGAATGTACAAGTCTGGAGCATTGATATCATATATTGGAGGCTTGTATGAGAGCCTACCACCAACTGGTTCAGATATTCTGGTCCAGTGTCCCTGAGGGTTTGAAGCAGAACCCACAATAGTACAATTAAATGGCTGATAATAAGAGAAAGTCCCAA
>AT5G36460.1 _Random_159nt
TTTCGGTATGCAATTATCGGCGTCCAAAAATGCTTTGCAACAAGCCGGACCTAAATTACCGAACTTTCCAGTGAAAATGGATTGAGAAATCTCTGCAATGCATCCAGGAATATCCATCACGGATGAGAAACATTTTGTTATATCAGGTAATCCAGGAAT
>AT2G01026.1 _Random_159nt
GGCCTTTAACTCCAGGAAGCTTTTCTCGCATTCATCCGACCAATTGAATGCGGTGTCTTTTCCGGTCAGTCGAGACAAGGGTTGGGCCATGCTCGCAAAACTCCTTACGAACCTTCGGTAATACCCCGCTAGTCCGAGAAAACTCCTAATCTCGGTGGC
>AT1G35220.1 _Random_159nt
GCTTCATGCTTAGTGCTTTCGGGGACATGCTCTGTCGACAAGGGAACCTCTTGAGGGGCATCTGAAACCATGGAAGCCTCAATAATTTGGCTAGTTAAAGAATCTCCGGAATTATCAGGTAAATTAACATCTGCAAGAAGAGTAACAGCCTCATCATTG
>AT3G61590.1 _Random_159nt
TCCTCCATTGTTTGGTAATTGGATTTGAGACATAAATCTTGTTTCTGCAATCATTGTCCATGAAGCAAACCAATCCACAAGAGGAAGCAACAAACCAATTGGATGTTTCGATACAAGGGAGATCGAAACTGTACCATTTGCGGATAATGGGGTCATAAG
>AT5G25070.1 _Random_159nt
AACTTCCTCATATTCACAAGCTTCATCCGCTGAAACACGGGCAAGATCACGAAGTTTGGCTCCTCTCTCCTTCTCAGATGTCATGAACTCGTCCACGTCTTTCTTCTTCCTTGATAAATCTTCAGTTTCCTTGTCAACCTCAGTGAGACCAGCTTGCAC
>AT4G02870.1 _Random_159nt
ATCATCACAATCTTTTCTTTCTCTCTTTCTACGTTCATCACCGACCCACTCTTTCCAAAAGAACCAATATCAATCTTGTTTTCGAAAGGGCCACGAGTGTTTGTGCCATATCCTTCACCTAAACCGATAAACAAACATATAATAAACTCACAAGGAAGT
>AT1G09010.1 _Random_159nt
TATAAACTCTAGTACCGTCAAGATAAACACTAGGATCTGAATCTTTGTCTGATAACAATTGGGTTTCAAAATAAGAATGAAGCCTAAGGTCTTGCTTTAGAGCCTCATTTATGTCTTTTGGCGGAACTTGTTCATTTCCACCCACCCAAAGAGCCAGGC
>AT5G09210.1 _Random_159nt
TCTTGCCACCAAGCTTGTAGCAGCAACAACATTTCTCGTCTCCCTGGTGCTAAGTATATCCCAGCAACGAACTATCCGATGGTGCAAAATGGGAACCGCAACATATTTCACTAGCTCAGATACAAAGTTGGGATTAGTACAAACTGGTGTAGAACCACA
>AT2G04890.1 _Random_159nt
AATTCGAATATTTGGAGCCCCACCAGGCCTAGCTGCAAAAGCCTGGATAAGTGCTATCCACTGGCTCCCTTGTCCAATTTGGAAGTCAATAATGTGAATCCTCTCTTCATCCTTCATTGCTTCTGCAATCGCACCATTCGCTGACATGTATCCAAACTT
>AT4G22220.1 _Random_159nt
AATGAGTGCAGCAATTAGATAACACGAGTGTTCATATTTATGTTAAAAATCTGCAAAACATGAATAGGAACACAGGGCATACTAACCAGCAACCAATATTGTACCAACAGACAAAGTCCAGTGACCAAGTTCCTCAAAACAAAATAACAGTCATGAAAC
>AT3G31440.1 _Random_159nt
CTAGAACGTCTTCAATGTTTGACTTTGGATCAAAATAAGCTGGTTGTTTTCCTTCTACATGAAAAGATAATTTCTGGACAGGCGTTGATCTATGTTGAATTGGATATTTAAAAATTCTCCAAACAGCTTCAGAGGCGGAAACATATCTGCAAACAATTC
>AT5G02530.1 _Random_159nt
GAAACAAGACAAACCTGAAGTTTCCATTGAAGTTGCCATTGAAATTGCCATTAAAGTTCTCATTAAAGTTGCCAAGTATCCCATTAGTAGGAAAAGGAATCTGAGCTGTAGCAAGAATGGGAAGAGCTGGAGCAGAAAGATTAGTCCCAACAATCTCTA
>AT4G12520.1 _Random_159nt
ATCAAGCACATACGAAGCCGGAAGGAACCTTCTTGCCACAAACATTGAGAAGAAGGCTGAGAGAGACGGGAACATTAAGATTAATGCCTAAAACTTTAGCCTTTAGGGCGGTGCAGAGACAAGCGGCAGCCTCAAGATCAACTAAACCATTGAGGAGCG
>AT1G16280.1 _Random_159nt
TTCCCAGACTTGAATTTACTTAGTGCAGATAGTCGCATAGACTGAGAATTCAGAGAATGCATAGCTATATTTTCCACTTCAAGCTCGTCAAGCATAAGACTTAACCTTTGACATGTTCTAAAACACGAAACAACGTCTAATCAGTAACTGCAAATGGAT
>AT2G36170.1 _Random_159nt
CAACTCAAACATGAGACACAGTTTTCACACAACCATAGTGTTACAGTGAAAGAACTAGATAGATTTCAATACATTTATCAGCAAACTAAGAGAATCATAATCCACGTAGAAAATGAATAATAGTTCACCCCTAAGTTAATTCCCCATTTTTACTATAAT
>AT1G05320.2 _Random_159nt
TTCCCTTCATATACTCTTATTTTCTCCTCGAGATCTTTTGATTTCTCAGTCAAAGACTTGGCCTCTGTATCTCTGCTACTAAAATCCTCCATTGTCTTTTGAACTTTAAGCTCTGAGTGTTTATGCAAAGCTTCAAGCTCTATGCTTCTTGTGGTAGCT
>AT3G45570.1 _Random_159nt
ACGCACTCCATACAGAATTCATGACCACATAAAGCAACGGAAAATATCTGCTCAGGTTCGATATTGTCACCGGAACAGATACTACAAGTCTTGTTATGATCAGGCATATCTATGCGGATTTCAGAAACTATTGTTTCCATTGCAAGTTCATATACAAAT
>AT4G20110.2 _Random_159nt
TTTCAAGGCACTCATTTGTCTCTAGACCTGTGTTTAAGCAAATGGCAGGCTCCGATGTTTCATTAAAACCAGCGCATATCGCCTTTAAAACCGCGGTTCTCTCCAATCTCCCTTCACAATTGCAACCAATAACAACAGAAACTTCAGCATCTTCATAAA
>AT1G26090.1 _Random_159nt
TCCAAAGTATCCCACATGGCAGGACTTGTCATACCATCGAAAGGCGACTTATTACTGTTTATGTTCATTGACTCATCAACAAATCTCATAATGGACGGACTTGTTAGCCTCCCCAAATCTGTCTTCTCGGCCAAACTTCTCAGATATTTCGCATACAAT
>AT5G09660.2 _Random_159nt
TTGAAAGTGTTGCAGAACCAGCTCCAGCTTTTGCCTCCACAACTTCAGTTCCACCATTTTGAATCCGGTTTGTCAGGTACTCAATTTCTTGAGGTGTGAAGCTGCTAGGAGGTTTAACCTGAGGAAAAAGGATTATGCAAAAACAATCAGTTAGCAGAG
>AT2G38150.1 _Random_159nt
CTGTGCTCCAATAGCGTTTCTTAGTCCTGTCATGTCGTTGAGGAAGATGATGTCTGTGTCTAGATAGACTCCTCCGTATTTGTAGAGTACTGCGAGTCTTGTTAGATCAGAGAGATTCATGAACAAGGGGATAGAACCGGGATCCATGTTGCCACTCTT
>AT3G18810.1 _Random_159nt
AAGTCAACAAAGTCAAGAAAACAAATTTTGATCACAACCTAATCAAACCACTCAAAAAGATTGAATTAATAATTTAGATTTTTGTTTTGACTCACAGTCTTCATGTAAGTAAGCAAGTCCTTTAGCTGATCCCAAAGCAATCTTGAGTCTTGTAGGCCA
>AT5G18840.1 _Random_159nt
TTCACTTGCGTAGAATCCGATCCCATTGATTCCAACAAACTGTTGGAATACCATCAGGGAAACACCAATCTGAAGAACATTCGATCACACATGAGTTTAATGAATCAAATATATACAAAAGATTGATAAATTATGTTTTTGACTTCTTAGTTAAACTTA
>AT4G13480.1 _Random_159nt
CATACCGAGTTGGTCGAACTGAAACAACTGCTGTTCTTGTTGCAACTCTATTTCTCTCTGTTCCTTGAAGTGTTGCCTTTTTAGGAGACGACTCTTTATCTTCTCCGCATTGTTAGTCGTAGGCTTTGCCTTTTTCTTGAAATGGGTTCTCCAATAGTT
>AT1G79920.1 _Random_159nt
CAGTGTCCATCTTAGCAGTTTCCTCTGATTGATCTTTTGTGACCGATACTTCAACTTCTTCCTCTTCCAAAAGCTGCATTTAGGAGAGATAAAAGTGGATAAATTAACGAACCATAAGTGGCTAAGTTCATAAGGTAAGCCACGGTTCTGCATGATCAA
>AT5G26930.1 _Random_159nt
TGATAATAGGTTTATCTTCTTGGAGGCTAAGCTTTTGTGGCTGCGAATAATATGAATACCCAATAACTCTGATCGTCTCTGTTTTCTGTGTCTAATTCCACATGCATTGCAAAGTGACTGCAAATCCCACCACAAATCAAAATAAACAACTTAAGAACA
>AT2G19250.1 _Random_159nt
ACTTGGTTAGTCAATAAACAACACTGGCATGCTTTTTTATGCGTAAACTACTGTCCTATGGAGAATCTCAAAAACGGAGTTTCTTCTACTTTGCTTTTTTTTGAGCAAATCACTGTATTTCTCCCGTAAACAAATAAAGGGATTAAAATAAAAAGTACT
>AT4G09810.1 _Random_159nt
ACATGTCTACCCGTTTGTCTGTCAACCAATAGTCGAGAAATGGACCGACTATCAATAACGTTGCAGCCTGAGCTGGAGCAGTATGACCCAGTAGGTTGAATGAGCTAAGCGAGTACTTTCGCTGTAGATAATGTACATACTGCAACAAAAGAGAGAAAC
>AT3G32894.1 _Random_159nt
CCAAAAGGCATTCTCTTATATGCAAAAGTTCCATAGGGGCAGGTAAACGTGGTTTTTTCTTGATCATTAGGGTGAATTGCAATTTGAAAGAAACCACTACAACCATCAAGAAAACAGTAATAAACATGGTTAGCTAGCATTTCTAACATTTGATCAATG
>AT5G52220.1 _Random_159nt
TTAGGTCTGGTTTTAAACAAGATCTTTGTTCGTATAATCCCAACAACTTCAAGCTCCGTTGCTTTCCCTGAAACTTCATCAAATTGAAGCTTCTTCAAAACCAGTAATGGCTTCTTTAGAGTCACTTTAGAGCCTACGAGTTCATGGTAACCCACCGTG
>AT4G07454.1 _Random_159nt
GCTCGCTAATTAACTTCAACCTCAAGCTACAATCAGGAATACATAGCCGAGAACCCCAAAACAAAAATCCATCATAAATGAGATACTCATCACCAATCCCATTGGTCGCGTCATTCCAAATCTTAGCGAAAAAACATCAGTAGGATAAAATGTAGGAAG
>AT1G15940.1 _Random_159nt
ACTCCTGAAAAGAGGAATCTATACCATATGAATACAGGTGAGAAGTCAATGCCTCATATCATGGACAGAGAAAGCAACAAAATAATCACCACTTCCTCTCCTGCTATCCGTTTCATCTTGGGATGGCTCTTAGGAGCTTGTTCAGACTTTTTGGTTGCA
>AT2G21960.1 _Random_159nt
AATTCGTTCTTGATAATCAGGGAAGAACGTCGAAAACCCGGAAATCGCAGCTTGAAGAAGCCTACAAGAACAAAACAGCAGAAGATAAATCTGTATCCCAGAGTACATTACGCTAACCAAATATGCAGTGTTTCAGTTATTTTCTTACCCTGGTGAAAC
>AT1G13000.2 _Random_159nt
CCAGATGAATACATAGTCATAAGGTGCCACAATGTCAGGATGCAGAAACCTTTTAGCATACCACCTTAAAATATATATACAATAACCAGAGAGAGTTAATGGTTAAACAAGCTAGCCTCAGGAAGATTGGAGTAGCTAGAGCAAAGTAAAGTTATGTTT
>AT3G47280.1 _Random_159nt
ACTAAATCATTCTCATCAGGGATTATATTCAGCAAACACTTCAAAAACCAGTCCCATGACGCGTCATTTTCAGAGTCAACTATTGCAAAAGCAATAGGATACAAATTAAAATTCCCATCCTGAGCTGAGGCACCAAGCAAAGTCCCTTTAAACTTTGAT
>AT2G18860.2 _Random_159nt
CCACAATACAGACTTAGTTCCTTTAACTTTAGGCGTCGCTTCTATTTGTGCCACCAATGTCTCCTTTTCTTCTTCATTATCACCACCAGGAACTATAATTCTCAAAGAATTGAAATTTGGTGAACTCCATATTCTTCTCAGCCCAACTGATTTCTCTGC
>AT4G12580.2 _Random_159nt
GCTGAATCATCTGCATGAACGGTTTTCTTAGGCGTCTCGGTTGTTGTCTTCTCTTCTGTGTTTGATACTATCTTCTCAACCTGTGGGAAAAAATCGATTGAGCTTTGCGTCATGAATCAGCTTTTATAGATCAAAGCTAACTACTAACAAAATCTACAA
>AT1G19430.1 _Random_159nt
CTTAATATTCTGTTCATCTCCAGGAGAAGTTTACCACCTGTGATTGCGGAAGTATAAGTACTCATGACTCGAAAAGCATATTGACAATAATGACACTGTTAGAGAAACTATTACTTACCATGAGAATGCCAGTGGACTCCGCAAGCAGCACAATGAATG
>AT5G05010.2 _Random_159nt
TCTTGGAAATAGTTAAGAAAGAACGTTGGAGTACCTGGACTTGGACAAATCCATCTTCTTGGTTAAGAATTTGAAGTGACAGGGTTCCCTGCATATCAAAGCTACTAAGTCCACCATCTCGTCTCAATGCAACATTGAGCTTCTCTTCAACAGTTAATG
>AT2G45270.1 _Random_159nt
AAGAGACGGGACATTTAGCATCACTGCACATCCAGCAAACGACCAATATTTTTGTAACACAAAGCTTCAGCATATGTGACACAACGCTGATAAACAATTTCCGAAGCTGATTATAAGATCTCACTATTTTACATTTCTTTGGCTTCAATGGCTAGCCTC
>AT1G79710.1 _Random_159nt
TTGGTATCAAAAAGACCAATCCAATTGGGATTACCCTCAATAAACTCCTGATCACAATAACCAACCAGAGATTATCAAACTGAGTACGCGTAACTTTCAGGGCATGGAGTAGTACTCCTCCGCCCCATGACGACACTAGATGTCCTATATGTTCAATAG
>AT3G28520.1 _Random_159nt
TCTATGTTCCGTAAGCTCAAGGGAACAATCAATATCTTCAATTACAACAATAGACTTCCCTTTTGTGTCCAACATTAACTTCTTCAACTCCGCGTTATCTTTCACTGTGGTCAACTCAAGATCATACACATCATACTCCAAGAAATTCGCTATTGCGGA
>AT5G06740.1 _Random_159nt
ATACTCCTTCCTCTCGTAGCACCATCCCAATAACTTCACCAGGTTCCTATGATTCAGATTACCAATAGTTGTGATCTCGGCTATAAACTCTTGCTTCCCTTGATGCGATTTCTCGGAAACTCGTTTCACAGCTATGTCTCTACCCTGCCATTTCCCTTT
>AT4G21705.1 _Random_159nt
ACGAATCACAGTGTTAGGCACTCGAAAATCATAACAGTTCCCCGATGATTTCCATTCCGTAAGTACTTCCTCAGCCTCAACTAAAGCATCAATCTTCACAAGCGACTGCAACACAGTAAGATAGTCCTGATTTATTCTCCTTTTACACACATCTTTCTC
>AT1G54215.1 _Random_159nt
ACCGAGGAGGAGGAGGATGCCGCCGTGGCAGGTTCTTTTGGGGAGGCTTCGGAGGTGGTTGTGACCTCGGTGGTGGTTGAGGCGGCGGCGGAGAAGACAGAGGCTTAATCATATCCGTGACTGGAGGAGGCGGTGGAGGAATGCCTGTTTCGACGCTCA
>AT5G27540.1 _Random_159nt
TAAAATCCATTCAAAATCGCAAAACGACATATAATCCAACTATAAATTGGATGTGTTACAAGAAAATAAAGAGAGAATTGTGTGAAATTTAAGTATGTCAGTCAACAAAATCAAAGAAAAATAAAATAAAGAAGGATGAGTATGTGTATAATGCATGCA
>AT2G31860.1 _Random_159nt
CCTTATTGGTCTCCCTGAAGAAGAAAGGATTAGAACACTTTTATAATAAGAGTGTTGACAATTGTAAGAAGTTATGATTCAACTTTACCTGAGGAGGGATTCAAGTTTGTATTGGGAGACTCCTGGGTGTCGCAGAGCATCTATGGCTACTATTCTCGT
>AT3G23610.3 _Random_159nt
AACCGCTAGATATTGAAGGAAGCAAACAAAACTGACCTCCGTGATTTGCCAACAAAGCAATGAACAAGAACACTACCGCCTTGTCTCTTGGCTTCATCAATGAAATCAACACACTCATCGAAGTACATTTCTAGATTTGTATCTTCCTTATCCACGACT
>AT3G53860.1 _Random_159nt
CAAACCGAATCTGATAATAACAGTGTATCAATCTGAAACCAGGTTAATGTTGTATTCCAAGTCACTTACATTTTCAAAGAGCTCATCTCAATGTTCAGTTGGAACACATTTTCAAAGATGACATAATAATGCTAATAATACTCATAACCCTACCTCGTT
>AT5G32241.1 _Random_159nt
CAATGTTATCTCCCTCTATTATCCGAGTAACCATAGGGCTAGGGAGAAGGATGCTAGCTCGCTTGTCTGTAGAGTGCTCAAACCTGAACCGGTGCAAGTCGCCAACCATTGCGAACTCCAGGAATTCACAGTGACGTAGATGCTCAATATCCATTGCCC
>AT4G10140.1 _Random_159nt
GGCAAAAGCTACTCCACATAGTAACACAGGAACACCTATTTTATAACAAAAACCACACCAAATAAGGTACATAGCAATCTCAAAACGCAACAACGCAAGAAGCAGTAAGCTTAGGAAATAGCAAAATGGCGAGAAATACGCACCACATATCGGAAATAT
>AT1G36830.1 _Random_159nt
GATAGGGATTACTGCTTCTAAACCATAGGCGAGAGAGAACGGTGTTTCTTGCGTTGATTTGCGAGGTGTAGTTCGGTAGGCCCAGAGAACTCCGTGAAGTACGTCGGACCACATTGATTTTTTGGAATCAAGTATTTTCTTGATGTTGCTAAGTATAGC
>AT2G43400.1 _Random_159nt
GTCATAACATGTCAAACAAATCTTATTTCTGTCATAAAGGGTTAACTAGATCAAATCTTATTTCTCAATCAACCAAACAAAATCTATACATACAGATCTTTAAAAAATGGCTATACCAAACATGGAAATAGTTCTGCTTTCAAAGAATCAGCCCACCAG
>AT1G72050.1 _Random_159nt
CAGAGATTGAAAATCTATCAAGCTTTAACAAACAACTGTCTTTAATTTATAACAAAGCACATAGAGAGGAAACGTAGAAATCTTCATATGCCCAGGATACTAAACTAGAGGGAAAGTAAGGGTAGGAAGGTGCACTTACCATGAGAATCCTGATGCTTT
>AT3G04350.1 _Random_159nt
GACCGTCCTCTCAGACGACAGATCATACGTGCAGCAAAAGAATGACCCAACAGCGACACCTTGTGACAGCATCCCTCTCTCGCAAGGTCGGGTGCTCCATACACTAAAAGGAGAACTAGAGCCGTTCGACTTCTTCGAAGAACCCACCTCAAGTATCAT
>AT2G21940.4 _Random_159nt
AACAAGGAACCGAGTTTTGTATCATTATACTTTGAACAGGATGAAGGGAACACACCAGTTAATGGGTCTTATAACTGCACCTCCACCTGTGGAAACAACAACTTGATACCTCGAAGAGAGCTTCTTAAGCGCATCGGTCTAGACAGAAAAAAGAACCTA
>AT4G00005.1 _Random_159nt
TATCAGTACAGATCCGACGCTGGTGAAAAAGATCACGGCGATCGTGGATAGTATCAAGCCACCGAGAGTCTCGTATTCGGAGAAAGATCGGCCGATGAGGATAAGAGGTCGATCGGATGGACGGAAGAGGTAGAGGAAGAGCCATGAAGCGGCGAGGCA
>AT1G19610.1 _Random_159nt
AACTCTTAAGAGTATGCTTGCTTCAGCAATTGAAGTAGCAGAAACATGCGAAACCCGGGAACTGAGCGTGACAAGCCCCGTGTGAAGCACGTTCCCATCTCTTACACTGACTGTCACAGCCACGAGTGTTGCCACAAAACCCTGTCCATGTCTTGCTTC
>AT5G13500.3 _Random_159nt
CCTTATCAAACAGAAAAGAGAAGAATAAAGTAGTCAGTTAACAATGATGGGATTCAAAAGGTGGAGAGCCAATTCATGATTTAAGATTCTTGTTTCTTGTGCTAACATTTCCAGCACCCATCCAAATGCCTTATCAGTTTCTGGATCGTTTTTCATTGT
>AT2G17570.1 _Random_159nt
GTTTTCTTCTAAAATTATCTATGCTAAATGCGTATATCGTTACATACTTGATACCCAGCTCGTAGCAGTATTGCAGCATCGACATAAGCGCAGAAAACCCCGCTTTGTGACCAGACCCATCTAAAAGACCACACTTCTTTGCATATCTCCGATTTCCAT
>AT1G05760.1 _Random_159nt
GCCAAAAGGACCGTACTCGCTAGTGTTGGTATTGAATTTGAGAGACCTCATGTGAGGATTGTTGGCTTCATACTTGTAATACTCTCCACTGATTCCAGTTATGTACTCATGCGGATAGTTGAGCTCTATCTGCTGGGTCCAAATCACATATTAAGTTAT
>AT3G12530.1 _Random_159nt
TTCATAAACGGCTATAAAAGCTTAATTCGAACACATAGTTAGGATGGGAGACAAATTAAGATGTATGAAATTACCATATACATGTCTGGAATATCGTCACGTGCACTGCCAAAAGTGAGATCGATACTCATCAGCACTCTTGGATGTTATAAATGTAAG
>AT5G38410.1 _Random_159nt
ACTTGAGCGGAGTCGGTGCATCCGAACAATGGAAGCTTCCACATTGTCCAGTACCGTCCATCGTAGTATCCGGGAGTGTTTCCGTGCTCACGGTACACAAATCCGTGCTATAAACACATAAGAAAACCATTCAATACAATTGATATTGGAGGATATGCA
>AT4G32200.1 _Random_159nt
GATCGACTAGACTGAGCTTCGTTACTTGGATTCCCGGTTAACCGAGAGTTTCGGCGAACTAATGATACTTCGCTCTCAGAGGAAGAAGAGGACGGAGAGACAAGAACAACCTTACCCATTGCCGGAAAAATCGATAAAGAATCGAGAGTACAAAATAAT
>AT1G20696.1 _Random_159nt
TTAGCCACATAAGGAGCCTTCTCCTGCATTATTATAACACCCACAGGTTAATAAAACGCTTGAAACAATTGACTTAATACACACAACTTTGGCTAACTAAGCTTAGAAAACGTACAGAGTCAGACAAGGATTTCCACTTTTCACCACCAGCTTTGCCAA
>AT5G59010.1 _Random_159nt
CACGAGTCCATCAGCATCAGGAAATTCTTCCCACGAATCAGATCAAGCGCCTGCAGAACAATGGTAGAGCATACAGAACTTTATCAACATTTTCTGGGATAAGGAGAAGAAGCTAAAAGATCAAGAACTTCCTCCCAAGAGAAGTTGAGCCATGTTTGG
>AT1G47900.2 _Random_159nt
AAATCTTGGTGAATGCTCTGCAGCTTTTGTTCTGCCAAATGACAATCTTCAACCAGATTTTGTTCTGGACATAAATCTGACACTTCTTCAGGATGAACATGCACCTCAGAAGGCTTTTCCTGGTCCATACAAGCATTCACATCTTGCAAAATGCATTTT
>AT3G61490.3 _Random_159nt
TCGATCCTCGTGTTCGTGCAAGAATCTGAACTCAAATTAAAATCGAAATTAGAGAAATAAAGTAGGAGAATTTGGAGTAATTAATCCGATCTGATCACCGGCGACGAACCTGGATTGATTCCGTCGGTGTTCGGAGATTTTACCGGGGCGATGATCGTA
>AT3G24820.1 _Random_159nt
TAACTTGAATCTCAACTGTGAGAGTTCCTGTAACACGAAATCAATCTTGTTTAGAGCAGCTTTGAAAATAGATTCGTTTAAACCCAATGGTCCTATCAACCAAATTCAATTTTACCAACTGTGTAACAAAATCATCTTGAACTGCAAACACGAGCATGT
>AT5G34990.1 _Random_159nt
CGGCCCCTGTATGGGTACCAACTAAGCCAGGTTCAGCAACATCCTTTGGTCCATTATCCTGAAAGATAGGCTACCATAGAGTTAAGCGTTAGATAAGTGGAGAAATTAATGTAATATATATGCATATAGTCATGGAAATCTGTATATAACGATTACCAG
>AT4G28550.1 _Random_159nt
AAAAACAAAGCTCAAAATGGAAAGGCAAAAGGAAGGAGTACCAAGATGTTGATGGAGCCGAGGATCAACGGTTTTAATGACCTGTGAGAGCATACCCAGCTGAGTCTGGACGCCCATTGATGTTGCTGTTGTCCTGAAATTTTCTCTCTGAAATTCAAG
>AT1G70820.1 _Random_159nt
GAACTAACCATCATCCAAGAAGTGATTCTCCTTAACCGCACCATGTCCTGAAGTTTCCATCATGAGATGAGTCTCGATGCCGTCTTTGTTCAGCTCTACTCCCTTGTCAATCACGTTTCTATACCCTACTCTATACAAACAATGCCTCCCTCCTCGCTC
>AT2G13930.1 _Random_159nt
TGTCTCTGACCAACTGATAAGTACTCAGATCTTCTACTGCATCAGAATCTTCTTCTTCTGATTCTTCGTCTTGACTGTGTGTAGGTGAGTTAAGGACTGGATTATGACTTGTAGTTGCTTCACTTGGATTTGAGTTATCTTGGGTTGCTCCACCTTGAT
>AT1G23970.2 _Random_159nt
AGGGCATTTTACCATGTAAAATCGTTTTCCATCATTCAAAGCATCATCTGAGGGCCAATCAGGCAATTCACCTTGGAAGATACCACCGGCCCGTGCATACAAAGCATCATCTAAGACATGCTCAGGCAATTCATCTTTGGAGACAGCCTCCATCAGTGC
>AT3G27080.1 _Random_159nt
AGAAGTACCTTGGCCGTCATTTCGAGTGATTTCAGGTAGTGTGTATTATCTGGTTGCTGCAAAGATCAAAAACACGTTTTTCACATCACAGATTTAAAATCACAACACAAAAAGATGAGTATCAACATTGATTCTGAATGGAAAGCAAAATAACCTCAT
>AT2G45800.2 _Random_159nt
AAGAGTGAGTCAAAGGACAACCACTGTGTGTGCACCTGAAGCAAGTCTTGTGGTAACTTTCTCCTTCCATTGTTACTTTCTCAAGTGGGTAAACCGTCTTCTTACAAGTCGCACATTTGTCTTGTGTTCCACTGAAGAATGATGATAACTTGCTTGGAG
>AT1G19100.1 _Random_159nt
CGAGATTCAAATCATAAGAAAGGAAAAAAACTAAGAAGTTTTAAACGAAGAAAAACAAAAGCCTACAGATACTTTACGCACCTCTTCAGATCCAGCAGCCTGAGGCTTATACAAGATGTACTGCGGATGCATGAGATCATCAGCAACGTTATGATGTTC
>AT5G66005.2 _Random_159nt
TTGATTCCAGATAATGAATTACCTTCAGGAAGATGTCGACCAAATTTTGGGCTAGGAATGGAAGCAAGAAGAGGAACGTTGGAGTCCAAAACATTGAGGACAGCCGGAAAAAAGGATGGACTAAACATCTCCATCTTGCCAACTTCATCAATGATGAAA
>AT2G13690.1 _Random_159nt
ACTAACTGCATCATCATCAAAGCTATAAATTCCAAGAAGTCTCCTCAGTTTTTCCTCTTCATCCTCTGTCCAAGGAACAGCTTCAAGATATTTCAGACACGATAAGACAGCTCTTGAAAATTTGATTCCAGCCGCTACCTGTTTATGGTCAAAAAGATC
>AT1G74430.1 _Random_159nt
AGGACCATATTACTAAAATGATATAAGACGACATTATTGATTGAATAATTATTGATCAAAGATGGGTTTAGGGTTGCATTTAATCACAAATAAATTAATTATATACCTGTTTCCAAGAAGAGCATGGTATTTGATGATTTCTTCTTCTTCCTGAGGAGT
>AT3G21250.1 _Random_159nt
GTTGATGCAGCCTGAAAAACTACAAAGCCAACCTGACCCAATACGCTTGACCATAGAAGACACCATCCTCGAGAGACACCGATATAGTCCAAGAAAGGTTTCATCCCAACATAACCGCTCTCTTTTTCTTCTTCTTGTGTAAGTTGTACCCCTGGAATA
>AT5G13510.1 _Random_159nt
GGGCATGGTCTCGAGGACTTTGAAATTGTCAGGAGCGTAGAACTTACCTTCGAAGACAGCGCCGGCAAAGTCATTGTTTTCAAGCTTGCGTTCCTTCTGGAAGCTCCGGTAGGGTTTGATAGCAGAAGGGATTTCATCGGTCTGGACGAAAAGCCAAGC
>AT4G38290.1 _Random_159nt
ATGTCATAATGGTATAAGCATGCATCCCCTCCTAGTCCTTATTTTACTTCACTTTTCAAGTTTCAAACACTCTTTTGCAAAATACTCACTCCCCCTCCCTTTCTACTATTTACATATCTTACAGACCAAAAATGTCAAAAGCCTCTCTCTCTCTCTCTA
>AT1G09930.1 _Random_159nt
TGAGATCGCAAGCAGACTGTAAAACCACCAACCTGGTATGTCTTTGTACTTCTTCATCAACCTTGTGTGTATGTCCATTTTAGCTTTAGTTGAAGCTCGTACTTGTTGCCAAATTCCCCTAAGTCAAAAAAGAAGGTTAGTGATATTTTCAGACATTGG
>AT5G37310.1 _Random_159nt
AGGTCAGAACACAACTATATACATATAGTACATAACTATGATACACACATATTTTTCCATATGAAACAAAGGTAGTAAGTTTGATCAAAAACAGAGGTAGCAAAGGAACAAAACCATGTTGGTGTTCAATGCTAAACCCAATTGACTGCAGTACTGTTT
>AT1G02080.2 _Random_159nt
TTGGATCGAAAAAGGAGGATCCAGCACCATCTCTATGCTTTCTCCGTAACAACAATTGTTGAGCAATGTCCGCATCAATTGTTTGTATTGCCTGTAGTGACACGGACATAAAAATTAGTAACTAGAAGAAATTAACCCTCTGGTAAACGGAAGTGCCTA
>AT3G23090.2 _Random_159nt
ATTTAGCAGACTTTGCACCCGACGTGGCACTGTCAACAAAAGTCAAAACTTGATAAATGGGCAGACAATTGTAAGTTACTAAGAAATTAATATTGCTTATAAGGTAACATACTATGAAGCAACAGAGCAAGAATCTTCCTCATCTGAAAGCTTCTTGTT
>AT3G51660.1 _Random_159nt
TTGGAAGATATATTTGTTATCTCCTACATCTTCCCAACACATAGAATGATATTTAGAGGAAAAAAATCTTGGCCACATGCTATTAATATCGATGTTTCCTCTTTTGTACATAAAAATATATCTTGGTTTGAGGGGTCAAGTATACATATTAATAAATCA
>AT5G33415.1 _Random_159nt
GAATAACCATTGGCTTGCATCGACGATACCAACAATATAAATTTGATCATCATCTAAAATTCCACGAGCCCAACATGCTTCTTTAAATGTTTCGTAAACAATCCCTTTGAAGGTTTTGATATCATCAAAACTTGTAGGACCTCGAACTATGTTAAGTAA
>AT4G18460.1 _Random_159nt
TCAATGAGAGTGTGTTTTGACCTTTGACAGCATCAGGATTATATGCTTTCTGGAATTTCTCAACTAAAGAGGCGTAAAAAGGTTTCGCTTTATCAGGTGGCATTGCGACATGAAAATCTGGTTTGTTACCTTTCAAGAATCCGTATAATGTGAATTGAC
>AT2G10490.1 _Random_159nt
CCATGTCCTTCAAGCGCCTCTTAACGATCTCATTAAAGTAGTATTGGACTGTCCCTGTTATTCAGGGATCCCAGTGGTGAGTTTTCTACAAAAAAAGTGTGAAGTTAGTGAACACTTGACAGATTAAATAGTAAAGTCTAAAGAAAGTTGGAGAAATAC
>AT1G02020.2 _Random_159nt
CTATACAAGTAACAGCGTCCATATCAACAGCACTTCTTCTCGTCCTTACAACTTGCCTCACCGTTAACTTATTATATGAACTGTGGCTAAACAGAGCACGACTGCTTGTGAAGGAAGCAACATCAATTGAAGAAGAAGAGGTGGAGTAGATCAATGGAG
>AT3G52880.1 _Random_159nt
GGCTGAGCTGTGAACCCAGATGCCACTGTTCCTTTAATGATCTTCACTCCCTTGTTTGTATAGTAAGTCTCATAGAAAGCAGCAATATCGGCGGTGAAAAGCCTAGGCACTGCGTCAACATTTTGTTTTCATTACGTGTAACAATGTCATATATTACAT
>AT2G30600.3 _Random_159nt
CCCCAACTGTGCGACTCCTCAGCTTTCATGCACCACATGAGAACAGCATTCAGAATCTTTTCTTCAGATGTCACCGTCAGATCTGCAGACTGCAATTCCAGGATTTAATACATGCCATAACGAAAGGAGACGTCATTCATCACTCTTGGTGATATCCAT
>AT4G15000.2 _Random_159nt
CATCTGTTCTTACCGGTTTTGAACCTCTCCTCAAGCTTAGCCTTAGCTTCCTTAAGAGCAGCAACCTTCTTATCCTTACTCTGAAGAGCATCAAGAGTCGCCACTTCCTTGAGATCCACGTCGAGTGTGTAACGAGTAGGCATCAGATGCTGGTAATTA
>AT1G19070.1 _Random_159nt
TGACACAGCCAATACTCTATCCACAAAATCGATGAGGGTTTGTCCACAACCACCCACTTCTAGATCATCATCAACTAAATGAAGATTCGGTGTCAAGGCAAACAGATTACGCCATCGTTTTGACAGGACAGATGTTAAAGCAGACTCTTTTGTCGGAAG
>AT5G03330.2 _Random_159nt
ATCCTTGATAAGAATCTGGACGAGATTTTAGCTAAACCAGAAGATGAAAATTGAAAAAAAAAGAATGAGTTCATGCAACTTATGGAAGCTAGCAAAGATTCTCAAGAGCAAATAGATCACCAAACCTGTTTTACTATTTGTCGTCGAACATGTTTATGG
>AT2G34530.1 _Random_159nt
TATGTATATGACTTGCCTGATATAGAGGACGTCTTGCATCTGTTATGACTTCATCCTCTAAACACTTACATTTTGAAGCCTCTTCCATGTTTCCCTATTACAAAGAAATAAATTTATTATAAAGATGGTGAAAAAAATTCATATATATGAGAAAGGAAA
>AT1G20200.1 _Random_159nt
TACCTACAAAACTGCAAAGTATAATGTTTTAGACAAGTCATCTTGCTGTTTATTCTTTTGAAACAGTAACAATTGAAGGGTTAAAAAAAGAACAAAATTCATATGTAGCAAAGAAAAACACAAGGTAGATCGATGGTAATGGTAAGAGGTGGTGTCAGA
>AT3G59080.1 _Random_159nt
TTCTGTCGACAAGGCAATAAGAGAAGGAATGACCATAAAGAGACTGAAGCTGAGAGGAAAACGAAAGCGGGCCTCTTCCTAAACCAAGCAAGCCTGCAGCACCATGGAAGAGACCTCGGTTCCAATGACCGCAACCGAACATCATATTTTCAACATTAT
>AT5G66220.1 _Random_159nt
GTTTTTGAAGACCATCAAGAATTGGTCAATGGCTTTGGCTTCGGATCTTGTGTATTTCCCTGACGCTTTCATGATCTCCTCACAGTTTTCTACTACTTTCTCCGAGTATTGTATCCCCGTTAACCTCTTTTTCATCGTCACCCTTGCCAATTTCTCAAA
>AT4G20580.1 _Random_159nt
GTTTAGTCCATGTTTGTCGATTCGGGAAATCAATTTTCTACTATTTTGTTTCGCACGTCTCTTTTTGTGGTTCGGCCAAAATTATGAGATTTACTAAAACCTTGAGGCATAAGAGTTTTTCTTACCCTTATTTCAGGATTTTTTTCTCTCATTATGAGA
>AT1G20850.1 _Random_159nt
AGTAGGTACGTCTTGGTGTCCATTAATGGTTACTGTTTCAGATTCATCCTGTTTTCAAAACAGAGATAATTAGAATGGGACCACCTTTCATTAACACATCAGAGACCAAGAGTTGATATTAGAATGGGACCTTTTGCATCTCGCAAGTTCCTTCTTCCA
>AT5G42830.1 _Random_159nt
TTATGCATCTCCATATAACCGCGGTTAGCGATTGGAAAGATGAGATGGAGGTTGTTCCGCATATTTGGTTGACCCTTGTTTTAAGCATTCTTATGGTTTCTGATGAGAAACAGAACATTCTCTCCTTGAGAATTGGAGATTCGTAGGTTCTGATAAATT
>AT1G51690.3 _Random_159nt
AAATTTGAGCAAAGTGTATCATTTTTCTGGACGCATATACTACATGATATGATCTATATTACTTCGACTCAATTGGCGCCAATGCAAAACCCTGCATTTGAGTTTTAGCAATCACCCAGAAAGAGGTTAGATAAATGGTTGGCTCTATGATGCAGGTTT
>AT3G13225.2 _Random_159nt
CAACTTCCATATCCACATCCATGTCAACATCTTCCACATCTGGGGAGCCGGCCTTCTGAAGCATCTCAGTTGAAGGAATAATATCAGACTGCCCAGCTGGATGATTTGGGGAGTGTTTAGGAGATCCATCGCCGCTCCCATCAGCTGATTCATCTGAAT
>AT3G47990.1 _Random_159nt
AAGCAGTTAGAGACAAAAATCATAATGACAAACTCCGAAACTATCTCATCGTGTAAAGGACTTGAAGTTGAATAATCGGATCCTGGAACTTACCCCGAACTCTGAAATCGGAATTCCCTGCTGAGCACGTAATAAGTGTACCTGTCTTCGTGTCAACCA
>AT5G54290.1 _Random_159nt
AGGTCACTAAAAACTACTATACTTGTGAATGAAAACATGATGCATTTGATTGGACTGGGTCTATTGTTCCTTTAACGGAGCTTTGATTTGTTTACAGGAACTCAACTTTAACTTCTTTTAAATTTTGTCAATCTGCAACGACAATGATCCAACCAACTC
>AT4G06620.1 _Random_159nt
ATTGAACCCATAAACGATTTGAAAAGGCGAAAATTTAGAGGCAGAATGCATAGAGTGATTATATGCAAATTCAACATGAGGTAGACAGTCCTCCCAAGTCTTTAGATTCTTTTTAATCAATGCACGCAAGAGTGTAGACAATGTCCTATTAACGACCTC
>ATMG00285.1 _Random_159nt
AAGCTAATATGCGCCGGGGAAAGCCAGGTGCCGGAGGTAAGCTTTATTCGGCCCGGAGCATTGATTCCCCATAACGAATAGGCTAGCTCTATCTTTCAATTGCCTATCCTGTGCTCGAGAAGGTCTCCCAGTTCCTCGGCAGCACCTCGGGGTGCATTT
>AT1G59865.2 _Random_159nt
GACAGGAAAAAACTGTAAGAAGAAGAAGAAAATAAGAGAAAAGCAACAAAGCTATGGAAAGCTTAACTTTGGATTTGCAAGTTAAGTATTTTTAAAGCAAGGGAAGCATTGGAGAAGATCTTGTTGATATGTCAACCATAGCTTGAACATTGTGGAGCC
>AT3G26490.1 _Random_159nt
AACATCCACATCGTATAACATACCAGACTTATCCGATAAGGGTATCAACAGCTCGCTAACGGTTGCCTTATCCAGTTGATTCCCGGCTTTTATCGCGAGTTCCATCTTCGAAGAATGCGAAACGTTCATAACATTAGCCATTTTCAGTAGCTGAAGCAA
>AT2G16586.1 _Random_159nt
AACATCTTTTTGTTTAGCCAAGCACTTTCCGCCTAAAGCACCAATGCGAGCAAGGCAACAAATGCGATGACGAGAGGTGAACAAGCGCCGATGTTTGTGCCCACGACTTCCCCACGAAGGAGAAGCCGCGGGCAAAAGTGTAAACCAAACTCAACAATT
>AT4G37190.2 _Random_159nt
CTGCACTGCTTCGATAAGGTTTCTCATCACCGAGATTAAGAAATTTTGATGCTTTACCTTTAAAAATCAACAAAACAGATAAACAAGACACATGAAATCGTCAGTTGCATTGAGAGAAAATCAAAAGAGTTATGTTTCAATGAGAGTTAGAATGTTGCG
>AT1G78820.1 _Random_159nt
CATTGACGGACGAAGTAATTGGAGAAGAAAGCGAAAGTCTCTTCCCATTCGAGATACGTCGCGGCAGGGAAATACGAGAAGGCCTTGAGGCTACCGTCGGATCCAAGTCTCAGATACGATATCGTTCCATTGTAGTTGATTTTGTTTAAGTTTAAAGTT
>AT5G11950.2 _Random_159nt
ATAACCTCCTGAACAAAACCCCGTAGTTTTTGATACCAAAACTTTCAACTTTAACAATTAGCTAGGATTCAGTTTTAAAGCGTTTTCTCACCAGGGAGTGCAATGAAGGCCTCAGCTTCCTGTGCCATTGCAGCCTTTCGCTCATGCATGTCTGCAACA
>AT2G16180.1 _Random_159nt
GTGACTCAGGAGCAACAACGTCTTCTTCAGGATTACCACCAAGGCCTTTCGCAACGTCCTATACAAATGCAAACAATACAAATTAGAAATAATCTGTACGTACACTAAAATTAGTAGTACGTACTCTTGTACCTGATGGGACGAGGAAGATACATCATC
>AT1G21980.1 _Random_159nt
GCCACCAACAGGTTTGACACAATGAACACCGTAGAATCTAGTCACAAGGGAGTTTTCGTATTGGCAGACATGTTTGTAGTAACTTGGAAGCATTCTTAGAAGAACCTGGATAGAAGAAGACAAACACTTCAGGTCAAATTTCTTTAGCTAATCACAGAC
>AT3G01520.1 _Random_159nt
CGCACTTTTGAAACCGGCCAAGTCCACGACTTCCCACGACCAGAAAATCTGGTCGAACTCGCTTCACTTCTTGGCATATGACATCCTTGGGATCACCTGTCTTAATCCAGGCCTCGCAACCAACCTACAAGTTTTGCACAGCTAGAATTTAATCATAAA
>AT5G51610.1 _Random_159nt
GTTGGACAAAAGAAGAGTTACCTGCAGCCTTAAGCAACAAAAACGAAGTAGGAGGGGTCTTGAGGATAAAAGTGAAGCTCTGGTCCTGAAACCACACATGTAACTCTATGAAGTATGAAACAACAAAACATCAATTATATATATATATGAATAGTACGT
>AT4G00525.1 _Random_159nt
AGATGACAAAGATCAGTGCAGGCTCTTGTGTATCTCTACAATACTATGAACTCTTCTCAAGCAAAGTCTCTTATGAACTACAACATTATTATGCGCCTATTTTCTGCATTAAATATAAAACACAGCAGATTGATTGATATATCATACTGATAAGAGAGG
>AT1G11070.1 _Random_159nt
AAATAGGGCCCCTAAATGGGTTGATCTCTTCAGTTTACTAGTTACTTTCTTCGCTCCCAAGCCTCCTCTTGCGCCAGGTGGAGGAGGTGGTGGAGCAGCCACTCCTTTTCCGGCAGCCATTGGAAGTGGCGGTGGTGGAGGTAGTGCTGCAGTCCCTGG
>AT5G33220.1 _Random_159nt
ATAGATACTCCATTGGCAACAAACCAACACTCTCTCGCCAATTCTGTCTTCGCCGTGCGAACCATAAGCATCCACATGCCTTGAATCATGTGATTGGGCTCCTTAGGCATGTGGAATATGTGCTTAAATTGGTCATGATTCCTAAACCACTTCAGTTCT
>AT1G08450.3 _Random_159nt
AGAGAGAGAGATACAAGACACAAAGCTTCAGACTATAACACAGTAATGAGTTCCAAAAAAGAATGAGTGCCATAATGTCAGAATTTGCAGTGATATAGAATGAAGAAAGAATGATGGATCTCTGAGACTAAAAAATAACGACCAATCATTTAAAGAATC
>AT3G06310.2 _Random_159nt
GCTAAATTAAGAACTTGTAGAGAAATTGAAACGAGAATGAAGTAGAAGAAACGTACAGGCCAAGAACACAGCGAGTGACGTCACGTCCCTTCTCGAGGCATTTCTCTGGGTTAGGATCATTCTTCTTACATTTCAGGAACGCCATGTTTTCCGGCATAC
>AT3G42120.1 _Random_159nt
TGGTGTCGATCGACACAAGTGGTGGTGTCGATCGACACCATCGCTGGAGTTCGATTCTCATTAACTGATTCGTCAGCTGCGTCTTGTGGTTCTTGCTTGTACCATGAACCTCAGCTAACTCAACATCAGTCCATTGTTCATCGACATTATCATCTGTTG
>AT5G02710.1 _Random_159nt
GCATAAAGACTTTTGGTGTTTCATGAATTTTGCAGCTTATATTAGGGAAGAGGATTGACAGTAGGATCTCACTTTTTGTCTTTTGGTATTTGCTTCTCTTCCACATACTTTAGTAATCTCAGTCAAAAATAATCCCAAAATTTTCCAATACTATAAGGC
>AT4G26430.1 _Random_159nt
ATAAGTCATTAGTACCACATTACTCTTGCTCAAAATCATCTTCTAACACCCTTTTAATTCTTTCTTCCCCGTAGGAAAACACATAGAAATATTCTAAGATCAAGGGACAGGTCACAAAAGCTTGATTAACAAATTGAAGAGGGACCGAGAGTGGGGACT
>AT5G02170.2 _Random_159nt
TTATGAAATGAGAAGTGATGAAAATTAGACCTAGAGGTTTCTTGCGCTATAAGCAAAAGTTGTTTTACCTGATGAGAAGCACCGTAGGAAACTTGGAAGGTTCTTTCATGGATGAGTAAATGTTGGGGAAAACAGAGTGACTCCCGAAACCGAACCCGT
>AT1G23670.1 _Random_159nt
ATTCGTTTATTTTAAGGATTCCCGTAGACCACCTAACCAAAAAAAAAAAAAAAGAAATCTCATAGACCATAGTAATCAACTAATCATAATCATCAGCATTTTAGGTATTTTCAAAAATCTATATCATTTTATTTGCAGCTTCTAGAAATTTACACAAAC
>AT3G56270.1 _Random_159nt
TATGGAAAGCTGTATCATAGGTTTCAACTACCATCTTAATCTGTTCACATTGTGGATTCACTGGTAAATTCTCGGTATTGAATCTCTCTACTTGATCAGGACCTGCTGGTTTAAACTTCAAACTGTTAAGTTCCTCCGCTAGAGACGCTACTCCAAGGA
>AT2G27350.5 _Random_159nt
GTCAAAACAACCTAGTTCAGAAGAAACAAAAGAAAAAAAATTACCATGTAATCCATGCACATTTGTCTAGCCAAGTCATATGCCTCTGAGTCCCCATATACTTGATCTGCAACAGCTCGAAAAAGACAATTTCCATCTTCCAACATCCGCCTAATTTCA
>AT4G14240.2 _Random_159nt
CAAGGGTCTCTGTTTCAGGGCGAACTGTAAGAAGACTCTTCACCTAGAAAACAGAACAATTTCTTGATTAGAGTTTGCAGAAACATGATAAGCCACCATTGAAACATGCAAAATAAGAGTCAGCAACATTACCAAGAGAAGTCCGATAACGTTTTTCGG
>AT1G17500.1 _Random_159nt
GATTTGATTCAAAATATTGTCCTTCACAGCCTGATTACATCAACAGATATATCAATTTGAAACTTCACAATGTAGGTCCTTGTGATTAAGAAAGGGAAATGATTTTAGCTTTATATTACTTTTGCATCTTGAGATGCTCCTTCTGAGTTCACCACAGTT
>AT5G18630.2 _Random_159nt
AGGAAGCCATGGCTCCTCCCATTGAATGACCGGTCACTATGATGTTGATGTTCGCCCCGTAGACTTTTTTCACTCGTGTTATTGCATCCAAAACCGCAGGCCGTAAAGTTGTATTGTGATAAGCACTGTAAAAGCCATGGTGCACCTGCCAATGTGGAT
>AT2G17990.1 _Random_159nt
AACAGCAGACTCAGATTCTGCTACTGTAACCCTCCTCACAAGAGAGTCCAGCACATCAGTAACCATCTCTATGGACTGGAGCATCTCATTAGTATAGGCTCCATCCTCTACACCCAAGGAACCACTGTACCTTCTAGTTTCAGGATTAGTGTTCCTAGC
>AT1G58725.1 _Random_159nt
GCTTATGTAATTCCTAATTATCAATTATCGATAAGATAAAGTATTTAGTGGATAAAACAATATATTATTGATTAGTTTCTGTATTATTCTATATATTTACAATAAAGTACTTACTCTCACGAAATGGACAGCAGAGTCAGCCAAGAAATTGGCATAAGA
>AT3G43360.1 _Random_159nt
TAGGACATGACTTAGGTTGCTTGAAGCAAAAGCATTGCTTTATCGCTTGAAGAGACATTGTTTGTTGCATGACTTTTCTATTCTTAAAAACACTTTCAACAAACAAAGTTTCGCCTGTGGTGCTGATTTCAACCTGTGTCTCATCAGCTCGAAAATTGA
>AT5G04890.1 _Random_159nt
CTTCTTCCGCAAGCTTCATATCCTCGAGCTTCCTCTCCTCAAGTCTCCTTTCCTCGAGCTTTCTCTCCTCAAGTTTCTCTTTTGCTTCAATTTCTTCTTGAAGCTTCTTTGCCGCGGCCTCCTCCTTTGCTTTAGCTTCTTCTTGAAGCTTCCTCATTT
>AT4G06537.1 _Random_159nt
TTCCTCTTGAAGTCTGCATTCTTTGTACTGTTGTTACTTGCATGATTCTCTATCAAATCTATAGCATATGCAGGATATTTGGTGTTGAAGTTACCATTGCTCGCTTAATCTGGAGCCATCTAGTATCTCCAATCTACTAGGTACCTAGAAGTTGTACCT
>AT1G67560.1 _Random_159nt
GAGGTCCATATAGAGCCGGGTCAAGATTGCTTCGAATTGGCAGCTCCTATCAAAACATTTCAAAAGTTTCAAAAACTCTTCATAGAAGATTTTTGATTCAAATGGTAAAATGAAACAAACCTTTAGTAGCTCAATGTTCACAGGGTTGACACCAGCAAG
>AT5G46920.1 _Random_159nt
AAACAACTCGGCGACACAAAACATGATCAAGAAACATTATACCTTTTGTTATATGTTCAATGGGTAGATTCTCATTGTCGAGTCTAAGCATATACTTCTGATCAACAAACTCAATAAGCTCTTTCCTTAACGTTGCAGCATCAGCTCGAGGTCCACGGA
>AT1G72530.2 _Random_159nt
TATCTATTGTCACCATCCACTATAAACGAATCTGGTAAAACCCATTTAACATCAGGCAGAGCTGCAATCGAATACAAGCCAAAGTTTCAACATTTGCCACGAAACTATGAACAAGTGAACCAAAACTCCAAAGAAAGAAGACGAGATCAAAATGTTCTT
>AT3G43146.1 _Random_159nt
TCAACATAGAATCAGGTAAGTCTCTTGCTCTTGGACCACAAAACGCCTTCACATACTTAGCCCTTAGGAGTGAAGCTACAACCTTAGAAGTTGCATGTTTTGAGAAGCGGCTCCTAGTCTCCACCTTACACATATGTTCCAACTTTGCCATCCTCACCT
>AT5G48760.1 _Random_159nt
GCAATGAAGACGAAAAGGCTAAATATCTATCACTTCTTTCTGAACAAAAACTAGAAAACTAGATATTCAAGTAGCTAAATATTATCCTTTCTACCATCACAAGGCCATTCATCAACTAGCAATACAAGCAATCAAAGTAGTTACAGAGCAACGTAGGCA
>AT4G17920.1 _Random_159nt
GACGATGATGATCGTCTTCTTCGTCGTCGCTTGTTTCTTGAATCACATCTATGATCATCTCATCGACAGTAGGCTTGGTGTTTTCCGGTGGCGGAGGAGGATCAAGATCCCGACGACAAACAGGGCAAGTTCTGTGAGATTCGAACCAGAGATCGATGC
>AT5G66230.2 _Random_159nt
AAATCAGGGAATCGGACTATGGAGACTTACTTGAGGATAAGAGATTATTGATAGCACAGCGGGTCTGAGATCTCGTGACTCTTCTTGTCGATGATGGTGTCTCCATTACGATTTACTAAGAATCTATTGAATCCGATAAGCACAGAAAGAGTAATTTCT
>AT2G35830.1 _Random_159nt
CCCGAGAACCTGAAGACGCGAATCTCTTCCACCTCAGGTGGAATGTATAAGTGACCAGACTTTGATTTTACTGTATCTACGCTCCTTCCATCATCGTCATCATCTTCAATAAGAGACGGCTTAGCCACTCCCATATACCAAACATCACCTCCTATTGAT
>AT1G28130.2 _Random_159nt
TTTCTTCGCTGCACGAAACGGAATTGAGGCGCTTTGTTGTGGAAACCCGTCACTTTTAGAATATCGCCTACTCTGTATCTGTACAAACCTATTGACAAAAACATATGTAACAGGTCACTTGTGCTACAAGTTACTATCCGTTTTAGGAATCCACATCAG
>AT3G29390.1 _Random_159nt
AGCAACTTGTTGCAATGGTGTGGCTTGAGGGTATATTCCAGCATACCCACTATAGCTAGTTCCTCCAGCCACGGGCTGCGAGGGGCCACCATTTGATATTCCTAGAGATTGCATTACTGGAAACTGAGGATAAAGACTTGTTGCTGGAGTAACTGGAAA
>AT2G20630.1 _Random_159nt
CATTCCTTATAGCGTTTTTCGTATCAGTCCAAAAATCCTTCTGAAATAAGTGAAACAACAAAAACATTTTAAGTCTTATCAGAGACATTATAGAAATCCATAAAAACAGATTCATGCATGCTTTAAACATGAGTTACCTCTTTGAGTATGTTATCAAAG
>AT4G00335.2 _Random_159nt
TTGATGGACTCAGAATCTGTGCATTGTGGTCGCCCCAAAAGCAAATCATATGGAAGAGGAGCAGGAGCACAAAAGGTGTCAGGTATAGATGTCTCCAAACCTATATCAACCAAGAGGCCTGTGGTGAATGCTGATCCCACACCAGCACGGGTTCCTGAA
>AT1G64760.1 _Random_159nt
GTTTATCGGTTCAGCACCATCGAAGAAGGCGTAGTTGAGTGGGAAATCATCATTCCCATAGAGACTTAAGAAAGGGTAGATGTTAATTGTGATGGGAGCATTGTTCTTGCCAAGAAAGTCAACAATCTGAGTCATTTGACCGATGATATCGGGACGGAA
>AT5G33100.1 _Random_159nt
GCGGAATGAAGAAGGCTCTAAAGCTCGTCATCGAGTATGCAGTCGAGTGGTGGTGATGGTGATACTCAACATCCATGTGGAGTGATGAGGTCGAGTGAAGGTTTGGCAATGGGATGAAGTCACTCGACCTGGGGGTCGAGTGATGTGATCGAGTGGTGG
>AT2G26600.1 _Random_159nt
GCATGTTATCGTAATGCAAATCGGTTTTCGGGTCATATATCCCTTCCGTTGGCTTGAAAAGAGCATAGTTGATATCAATCTCCTTCGGATTATAAGTGTACGCCAAAAAAGGGTAAGCATTCAAACAAAAAGGAGACCCAATCTGCTGAAAAAACTCCA
>AT1G21930.1 _Random_159nt
TGACTCAATGACAAAACTATGATCCTAGATCACAAAAAATCGATATCAAGAAGAAAACACTTTATACACCAGAGGAACTGAACCTTTCAACACTCAAGTGTTTTAACAAGCAAGACGTATCAAACAACAACCGTGGTTATATTCCAAGGTTACTTATTT
>AT3G60210.1 _Random_159nt
GCCTGTTAGGTACCTCTCGAATTTCACAGCTGATTTAGGCAACAGTACTCCTCCTGAGGATTTCTGCACAAGCACAAAAGCATTGTCACAACTCACAATCAACATTAGAACTCACAACTAGTATTGTAACAACATGATACATTGACCAAGACTCATGAT
>AT5G49970.2 _Random_159nt
TCATGCAGCAAATTGGAAACATCAGACGCACTTTTTGTATCACATGCTGTATATCAGACAACAACTAGTTCAAAGAAATCATAGCTAGATCTATCTCACCCTATTGCAGAAAGCTCTATAAAGTTCCACTTTTATAATTCAGTAATGCTAGATAACATC
>AT4G21180.1 _Random_159nt
TAATCAAATCTTCAAGCAGGCGAGGTGCAAACTCTAGCACATGCCTGAAATCACGTTGCAGAGTCGGAGACAGGACTGATGATTCACGAGTTAACTGTTTCTGTATCAAAAGCTCAGTCTGTTGCAGAGAAAAATGAACGGGAAAAAAAGTTAGCACTT
>AT1G29220.1 _Random_159nt
TAAACAAGGATCATTACAAATCATGAAATATGGAGAACGCAGAATATAGTAATAATAGTGACCAGCATCAATAATTTACTAAAGTAATAATGAGTGCATGATACTGAACAGAGTATCAAAATTATAAGCAAAAGATATCAAAGATGCTTCTTACTGAGA
>AT5G13390.1 _Random_159nt
TCGAACGAGACATAAGAAAATAGCTAAGCAGACATACCAGGACATGCGAAAAGTGGAAGGCAACAATTGGTATACAGGCCAGACCAATTAAAACGATGCAGGAACCAAGAAGCAAACCATCAGACGGAGGTCTTCCATGCCACCACTGTAGAGCATCAA
>AT1G53633.1 _Random_159nt
GTTATTTCCATAGCGTGTTCGACGGAGTGAACTCTTGGTGGTAGTCTTACTCGACTTTGAAACAATAAGTCCTCCATCTTTGACCGTTATACGCTTGTTTAGCCCCGGCGGAGTCGGCTGTTTCTTGGCCGTTTTGGTTACTTGCGGCGGTGGAAGCAA
>AT3G51830.1 _Random_159nt
GCGTCTACAAGGAAATATCTGCTCAGCCTGGATTAGTCGCAGGTGAAATAAAATTCTCTATATAGCAGCGCTAGCTAAATTAAACCAAACGAACAACCTCTGACTGCTAACCATATCAACTCAGTTTCTAGATCTGAAATGAGTAGAACCAAAACCGTA
>AT5G16210.1 _Random_159nt
TATCACAAAATGTTTAAAGCGTAGACAACAAGTTGTAAAAGCAAGAGTAGCATTCACCTGTTCCCAGCACTGCGGAAGCAATTCTGTTTCTGTTCTCATTTCCCCAACATTCCTCGATAGGCTAACACATGCCTGAGATAAACAGTAAAAGGAGTCAGC
>AT4G05490.1 _Random_159nt
AGCAGTACAAAAGCTCGAGTTCTTCAAGCAATGGCAGTTTCACGATTGCTTCAAAAATTCCAACACTCGTTATTTGACCACCTTTAACCCTAAGACGTCTCAGATTACTTGATCTGCAAAGAGTTGCAATAATGAGTTACAACATGATCTATTGTTTAT
>AT5G25475.4 _Random_159nt
AGAGGTACATCAATGATCTCAACCCCATTATTCTTAAAGATTTGCACTTCAAGATTCATCGTCTCATCGTGTTTGATGAACAGATTATCATTTGGACCTAAATGATTGTCGTCTACAAACTCATTCCAATCTTCTTCTATCATAAACAGCTCGTTCTTC
>AT2G05550.1 _Random_159nt
CTGGCCCGAGTGATTTATCTTTTGGCATTGAGAAAACAACCCTCTTGATTTCCTCCTTTGTAACCTCAGTAGTAAGCATACCTTTATCCTCCTCTGAACAACGAAATGTCATCAAAGTTTCTAGCTCGCATAATCATTTGGTATGAGTTGGAGAAATTC
>AT3G63090.1 _Random_159nt
GTCTTGCTCTAACCAATCCCTAGTCCACTCTCTCATCTCCTTCCTTAGGAAAAAACCAGACGGCAATTTCACATTGTAATTGGGTCGAATCCGGACACCGGTTTTAAGGGTCTCGTCTTCTGCTCTCAGCTCAATCTTCGATTTGGCGAAATCAGGGTT
>AT2G29680.2 _Random_159nt
CCTGCAGACACATAGAGCCTTTCTCATGTCTCCTGATGCAGCTGATACTTTCTGGAACAATGCAAACATTATGAATATCAATTAAAGAATATCAAAATGAAAACAAGGTTGAGAGAAATAAAAAAATGACATATATTTTCTTACTCTTGCACATATTTC
>AT4G14740.2 _Random_159nt
CACCACTGTGACTACTGCTTGAGCTTCCATTGCTACCATTAACATTATTGCTGCTTCCTCCTGTAGAAGTGAGTCCTTTATCCATTGGTATCACTGATGCTATGTTCCACACTTCCTTCATTGCCCTTGCCTTCAATGTTTGCACTCCTCTTAAAGCTA
>AT1G27810.1 _Random_159nt
AGTCAATGCGCCAACATCAACCAACGCTCCAATGACATCTAGATGATGGAGAAACAAAGATAATAAACAAACATTTTCAAAAATGTAATAAATGAAGCGTCAGAGTTATTCCTCCTCACCGACTAAAACATTCTTGTAAGCGGATTTATCCAAAATGTA
>AT5G26830.1 _Random_159nt
GCAAAACAATGGTGTCAGTCAAGATACATGATAGACAATTTCTTTAGTAAGATTCATAAAGGAGAAACAGTAGTCATATTGTCCACGGTGATAGGTTACAAATCACAAGTTACACTTTGGAGCAAGTCTCCTGTCATTGAAAAAATCAGCACCTAGTAT
>AT2G47630.1 _Random_159nt
CAAAACAAAGGATCTTTTTTGTGAAGCAATAAAGTGACTGCGCCTCCCATGGATTCTCCATACAAGAATCTGCCTTTGTCCATGTACTCCTCTTGCGCTGGTGTCACATAAAATTAACCGGATTAACTTAAGGGGTTGAGAAAATCTCTTCTTACTGAT
>AT1G55290.1 _Random_159nt
GTAATAGTTGAGGTTGATACGTGTTGAACCCATGAAGAATGACTCTTTGGTCTTGTCTAGCTCTTTCACGTTCAGATTCTCGCCTAGAAACCGTAAGAGTTTCTTCACTAGAGGTTTTGTCTCGTTCATGTATTCTAGCGTTTCACTCCTAAGAAAAAA
>AT3G52560.1 _Random_159nt
ATAAAATTTATCTCTGTTACTACAAGCAAAAGCAACAATGGCATAATCTGCTCAAATAAAGCTTAAGAGATTGTATGTCGATAAGATCAATGCCTAGAAAACAATGTGGTTTTGATGTTCTGTATTCCAAGCAATGAGATGCAAATAATATTAATCTAT
>AT5G62700.1 _Random_159nt
CTCAGACAGCAAGTCACACCAGACATAGTGGCAGATATCAAATGGTTCAAATCACCAACTGCACACAGAGAATGAACCAAGTATGTAAGCCATATAGACACATACAACAAACAACATGATGAGCATAGCAACATATCTTGCAGAAACAAGTATATTATA
>AT4G17410.1 _Random_159nt
GCTAGATCTGGCAAAGGAAAAGGAAGACAAACAATCTGTTAAGCCTCTCTATACAGTTAACATAGTCTGGGAAGAAAGAGCATGGGTAGTCCACATCAAAATAAGAAAAACCTACCGGTTCCACTCATCCGAGGTTTCTTCTTCTTCCTTTTTCCTGCT
>AT1G26900.1 _Random_159nt
ATCAGCAACAGTACGTCCTACGAATGCTGCTTCACTGTACGCACAGGAAGACAACAGCCCAACAAATGTAGATGAATTCGGTTTCATTTTTTCATACTTCATCTGCCTCAGTAGCCATACACACTCTTCAAGGAGACCCGTTTTGGCATATTGGTCTAT
>AT5G41620.1 _Random_159nt
ATCCCTTTGGCAAACTCATCGCAGAGTAGCTCCATCATCTTATTTGATTTAGACCCTCTCTCAAGCTCCTTGACACAGTTAGACAACGAAGACTTCACTTCCGAGAGCTCTCTTGCCATTTTCCTATGCAAACTCTCAGAACGTTTTCTAAGTTTCCGC
>AT1G73350.3 _Random_159nt
ATATCAAATAACTTAGTGCTCAAAATCATGATATCTGAGCATTTAAGAAAGGATATTTTAAAGGCAGCAAAAGCCCGTTTCTCAGTTCGTCTCAGAAGACGTTCTGCATCTTCCTCTGCTTCCATCTGTTCTTTCAGATAAAGTAAATCGTCGCTATCT
>AT3G49010.4 _Random_159nt
TCCAGCCAATTTCAATCAACAATCACAACAATGTTCAGCAGGAAATGAAACACGATAGCTATATATGTAAACAAATAGATAATCCAACCAACTAAGTTCAATAATCATAACCAACAATCCCATCGATATATAGCAAGAAATGAAACTTGATAGTTATAT
>AT3G29780.1 _Random_159nt
TAAGTACAAGTTGCACCTTTTGGATTAACAGTCCCTATGCAATTACCAGCAATTCTACCATCACAAGTTGGCTGCTTCTGCAAAGTTTTGTAGCTTAAGTACTTTCTTTGTTGTAGAATCCGCCGGACTACCGCCTCAACTCCTTCCTCATCCTCCTCC
>AT5G03560.1 _Random_159nt
ACAAAAGACTCAGCAACATACTCAGACGCATCGCATAAAGGCCAGCTGTTCTACCTATTGAAAGATCACCAAACACTACAACTACTTATCAAATAAAAGGTTGATGACAGTCCTAAAGACTTGGCCTCTTTTATATTCGAGAGCCTCTCTCACAGCTTT
>AT4G37680.1 _Random_159nt
AGGAGCTATCAAGTTTGCAAGATCTTCCCTCACAGAATGCTGCAATGCAATTACAAAGATATGAACTTGGCCACATTTTGAAACAGTAATCTGCAGGAATAGAGAGAAAGATTGAGTCTTTTCTTACCAGAACACACATGTCAGTGTAGTTGCCATGAG
>AT5G17530.3 _Random_159nt
AAATCATCCAAAAGGTTTGATCAACAATCAATTAAAAATAGGGCAAGATATACTCATACGCATAGATAATACCATCTGGTTCCAGAAATTGACTGCCAGAAGTAATTGCTCCTAAAGGCTCAAGCACCTTGGCCTGTCAGGTTTCAGATTAAGAAAAAA
>AT2G35980.1 _Random_159nt
ACTTGATCTCTATATTGTATACACCGGATATCCTCTCCGCGTTTAAAGTCCTAGACTGTCCGGCGTTAAAAATAACAAGGTTTTGGCCTTGGAACGTTGGTGTGAGAACGGTTGTGTTTTTGTGTCCTTGATAGAAAGGAGTTAACGTGATGGTACTAA
>AT1G38270.1 _Random_159nt
AACCGGGATCATCAAGCTTTTCTTGGATGACTTTCTTCTTGTATGTTTCTTAGGTGGAGGCACTGCTAATCATCTCTTGATTCTGATCCTTCTAGAGTTTTTCAATTTTGAACTTTTCTCCAGAATGTTGAGTATTCAGCAAAAGTGTGTGCTCTATAG
>AT3G62480.1 _Random_159nt
TTCGAGCTCCTCGAGACGAAAGTCCACTATTCGTTTCTTGGTTCGAAAGTACTGCAGCTCGCGGCATTGATCCTGATGCAGAAATCCGACCTGAGAAATCAAAGCAACGAAATTCTTAAAAAACATCCCGATATCGAAAACACAAACCAAAGCAATCCT
>AT2G29320.1 _Random_159nt
TTTACCGATTGAGACTGAGCAGTCTTGACAACATTAGGTGCAACAGCATTGGCTCTTATGCCGTCTTTTGCCCATTCACATGCCAAGTTTCTAGCTAATTGATTTAGAGCTCCTATAAAAGAAGTCAACAAAACACTACAAAATAAGGAAGCAGAAAAC
>AT4G10970.2 _Random_159nt
AGACAGCTCGAAGAATGATCCGTCGCATGTTCAATCATGAAGATCTGAGCATCTGAATCCTCATGCTGTCTTAGTAACCGTGCATCTACCCATTTCAATCTCCCAACAATAGACCAACTGACTCAAGCTATACTCTTTAGGTCACAACAAGAAGACAGA
>AT1G05230.1 _Random_159nt
GAAATATCGACAACCGCCCACGAACCATCTCCTTGTTGTTTACAGTAACGTGCGAAATAGGTTTCACGTGTTGGGACTAATGGAGATGGAACTTGAAACTCTGCACTCATCTGCAAGCAAAACAGAGTGGTTATTTCAGTTTGAAATTTAATTTTTACA
>AT5G35320.1 _Random_159nt
AGCTATCGATACATCGCGAAGAAATCTATCTGCACAAGTGTTAACATTCAGAATTTAGACACAACCGTCTGTATTTAGTCAACATTCTGGATCACAAGTTAAAGGCAAACAAACAAAACGAACCAGAACAAAATCTGACACTAAGACACAGCAAAATCC
>AT2G21390.1 _Random_159nt
TTGAATCGGATCCTCTCGTCTTCAACAAAGTGTAGGGCAACTTCAGGAAATCCTTTCTGCTGAAGATAAGCGATCATAGCCTGTCCACATAGCTGGGAGTTCTTTATCATGCTCATGACATGATCATATTTCTTTCTCAGTAGTGCAAGCTTGAAAATG
>AT1G62820.1 _Random_159nt
TTGATCCACTCATCAAACTCACTCGGCTGCAATTTCTCACCGATACTCGTAAGTATATGTCTCAGATCTGCCACAGCAACGAATCCAGTACCTTCCTTGTCAAGCACTTTGAACGCATCACGAAGCTGGCGATCGAACGGCTCTGTTTTCAGATGTTTC
>AT3G17940.1 _Random_159nt
TTGATGGGAGTATCTTTGTTCTCTGGAACAGCTTCCATGTCAAGTCTCATTGTCGTGGCTGACGTGAGAGTGTATGTCGCCGTGACAGAAACCGCACCAGGGTAACCTGTGGAGGGGAACCGCAAAACATTATATAGCTAATCTAATCCCACAGAAATC
>AT5G07240.1 _Random_159nt
ACGCGAAGCTCTAGCTCGTGCTTGGAGCCGAACCAGCGTTTGCATTCGACGCAGCATATCAGCCGTTTGTTTCCTTACTATGTGTCCCTTCACCAACGCTTGAAGCTTCACTAATGCCTTCAGTGCTCTCAACGCCCTCCTCGCCTGAATTAAAGAAAA
>AT4G04276.1 _Random_159nt
CGGGATCTTCCATAGTCAAACCATGAAATTTGTTTCCTTGGATCATGAAGATGAGACCACTCTTGATTTCAAAGTTGTTGTTCTTAACTGGTGGTGGCACTATCCCTTGTCTTTGGTGATGATTTCTTGGGGCATCACCAGCACCAATGTTTCTTGGTT
>AT1G59670.1 _Random_159nt
ACCACTGCATTCTTGAAATGGAAAATTAGCGAAAATAGTGTGATACAAATTTGTTCTAAATCAAAATTAAGCTTAATGGTTTCTTCTTGATAAAATATTGATTATTTCATGGTAGGAACATCCTAATTGATTTTATAATGATCAAGTTTAAAACTCATT
>AT5G45830.1 _Random_159nt
CTCCTCCGGCATTACCTTCGGTGTCAACCATACAGTCACGACGGCGACGATCTCTCATAGTTCCCCACTCATGCATCGAAAGATGAAGCTTTTTCCCAGCGAGCAAGAAATCCGCTCCTTGTACCGGAGATAGAATCCCGAGGATCTTCGCTAAAGTAT
>AT1G07119.1 _Random_159nt
AGATTTTGTCATTCAAGGACAATCCAAAAGATTCTCTGACGCAGGCCTTGCAAAGGATTCAATCGTTGCAAGACAGGCGAGTATGTCTAAAGAATATAATACTAGCAACTCCCTGATCTTAACCAATTACAAGAATTAAATCGCCTTAAATCTTCACAT
>AT3G46668.1 _Random_159nt
CTTTTGTTTGCCGCTCTGCATTCGACAAACTTTATGCAAACAGTATCCTGACTCCCTTGAAAGGTACTCTTGAATTCTCTGTCTTCTATTCTTGCTGGTTTCTATAATCTGTAACAGCATGGTTCTTGACCTTTTTGCAGAACCCAAAGGACAACAAAA
>AT3G56390.1 _Random_159nt
CTGCATCAGACTCGGTTCAATCTGCATCGTCAATTCGTCATATCCAACATTAAAACCGGTTCCGGTTCAGGCTGGTACTGTGACAGAGAGTTCCTCCACGCTAGTAGGGTTTTCAGCCGCTCGTTGACGTCTCCGAATAGAGTGGATATCGAGCTTAGA
>AT5G63720.1 _Random_159nt
CAGAACCTGTCGCAGACGGTGTTTGGTCAGCTTCTGTTTCAGAAGAATCATCATCAAACGTTTCGGTTTCTTGATCCATCAAAGTAGGTTTCATAATCGGCATCTTTTGTGACGCTCTATTACTTTGATTTGGCTTCTTGAAACCACTCACAGCACGAG
>AT4G31210.1 _Random_159nt
AGGTGAAAAAAAAAATGTGATAGAAATGGTACCTTCAACGAACTGAGAGTTTTAAAAGTTTCCTCACGCTCACTACTCTGATCATTATCGTTATTTTTGATTGCCTTAGCTTCAGGATCCTACAATATCACCAGGAGAAACAACAAAAACTGCTTTAGC
>AT5G19280.2 _Random_159nt
AGGTTAGGACATTTCGTAGGTTAAGCATACAAAGAAAACCCAAAATAAGACCTATCGAGGAGGATTTTATAAAAGAAATAGTTAATAGAGGTGATTTGGATTTTTTTAAGAAAGACTCACTTGATTGCGGATTGAGCAGCCCCTGATCCCCCATGTCCA
>AT2G28725.1 _Random_159nt
ACCATAACTCCTGCGAATATCGTTGGTAAAAAAACGTCTAAATATGAATTCTTCACCATTTCTGACGGCAAGATTAACATTTCTCCCGGTAAATCCATCGGAATCCTAACGAACCCATCGGAAGATGACTTTAATTTCGACACAAACGCCATCTCCGGA
>AT3G43681.1 _Random_159nt
ATTTGCCTCGATGCCGTGGTGCGTAACTAGGTACCCAAGGAACTCGCCGGATCTTACTCCGAAGCGGCACTTTGCAGGATTGAGTTTGACGTTGTAGATGTTAAGCTGCCTGAAACATTCGCGTAAATGGGGTATGTGATCTTTCTCTGCCATAGATTT
>AT2G24310.1 _Random_159nt
GTCGGAGGAGAAGAATCAGAATCAAGATGCTTTGCCGGAACCCTAACATCGTCGGCCGCAACAGACGGCGGAGAAGAAGACAAAGGAACGGAATCACCGGAATCAGAATGACATTTCGTCTCAAAAACCCTAACTTTTTCTGACGGTGAAGCAGAAACA
>AT4G29770.1 _Random_159nt
AATGTCCATTTCTTGGAAGCCCTTTTTTAAAAGCAAATTCAAAGCAGTCTTTGACAGTGAACTCACGGCGTTGTTGATCCATTTCTCTCTGCCTAACTTCCTTCTTGGTCCAAACGTTTTCCACCAAGTAACTAAGGAGGTTTCCGACAGTGTACTGAC
>AT1G05200.1 _Random_159nt
AATCTACATATCTTGTTCTGTTTGTGACGATTGTGATATCTCCTACAGCTACATCAAAATTCTGAAGAGGAAACATGAGAAAAGACAGGTTAGCATCTTCTGAAAGTTGTGAACTTGATTGAGTAATGTAGCTACTCACATCCGCAACAACTTCATTGA
>AT5G42645.1 _Random_159nt
ATACTTTCAAAGAAGTATAATCCGGTACCTTCAAATGAAGCAACTCAAATGGTGACTTGTTGGATAGAAGAGGTGTAGGCAGCCTATTAATCAAAAACACTGCAGATAAAATGCAGTCTCCCCAAAATTCCAATGGCATATTAGCTTCAAACATCAAAG
>AT2G46940.1 _Random_159nt
CCCTCACCTTCGTTAACACCGTCAACTCTCCTCCGCCGTCACTGTCTCTCTCCACGCCGTTAAACCAGTGACCGTACTGATTCCCTCTTTTACTCTTTTCCCTTAATACCCTCCGTTGACTAACTATATTACACTTACTCCCATCGACTTTCGTCTCAC
>AT1G78670.1 _Random_159nt
ATCATTCATGAACAAGAAAACAGGAAATATAAAATTGTGTAACTGTATAGGATTAAAGATACTTATAAGAAGAAAACAGCAATCAAAGTATACTTAAGAGCAACAAAAGGTGAGAGCTATAGCCTATATTCATATTCTGCAGAAAATTAGAGAGATACT
>AT3G06010.1 _Random_159nt
CCGGATAAATTTTTGTTAGAAACATAATAGTTAGCCAACATCATTCACTTCAGACAGATGAATATAGAGATGTACCCTGTTAATAAAGTCTTTGCTAGAGCAGATTCGTGGTTCTTCAGCCGATGTCCTTCATCAACAATCATGTAGTACCACTCAATT
>AT5G40870.1 _Random_159nt
AACACAAAGTCATGCTTTGATATGTCCTTTTCCCGAATAAGTGTATGCATGCCTCTTATCTGCAATCATGATCCTATAGTGAGACCATCGATAACACTTACCATCTAAATCAAGTATCAAAGAGAGCAAGAGTGAGAAAATACCTGAAATGTTGACTGG
>AT4G07662.1 _Random_159nt
ATCTTCATTGGTAGGAGACAAAATAGCTCTCTCTTGGAAAAATTTAGGATCTTTATTTTCGAGTAAAAGAGTTGGATCTCCATAAATCTCTAAACTTATAGCTTCAATAGGATCTTCTCCCTCTGTAATTCATAACTTTTCTGGAATATCAATTAACGC
>AT1G59780.1 _Random_159nt
CTCCTTAGCCATCTTTACCATTTCTTTATCAATTATATATCCTACACAACATTATGCAGTCAAAAATCAATCACCGTTGGATCTTTACTTTTGTAAGATATAGAGAAACTAGACTTGTTTGATTGGATCAATTGTTGATTGTTCAAGTGATTTTTACTA
>AT5G18760.1 _Random_159nt
TCTGCTGAGTGAGTTCCCGTCTATTGGTAAGTTGATTAATTGTTGGGACACGGAGGAGTATCACTGGTAAGTTCCGGACTTCTTGTCTGCATACATCGCAGATTCGTGTTCCTTTTGTACTAAACCACTTAATGGCACAATGCTCGTGAACAAGTCTGA
>AT1G61226.1 _Random_159nt
GAGCTGATGGGATATGATAAAAGTAAGAAGTTTCCACTTGCAGATCATTATCCCACTGCTTGCCTCCCGCAACCATTCAGCTTCCAATCGTGTTTGTCATAATCATATATCCCAATGATTTTTTGTCCCTTGAATGCAAGTGAATACTTGTTACCATTT
>AT3G54780.3 _Random_159nt
ATCAGGATGGTTCGTAGTATATGTATCTCGCCCGTCAGACAAAAGGATAATGCTGGCAACAGAATTTCTTTCTAGCCTATCTTCCATAACCTTGGCACCTTTTCTAAGACCATCGACAATATTGGTCCCACCATTTGCAACCAGTGAGTTAACAGCTTG
>AT3G60170.1 _Random_159nt
CCTTTCTCGTGTTACTTTTGCAGCAACAGGACTCGGAGCAGGACTCGACGGAGCTAAGATTGGTGACGATGACACATTGTTGTCGCTACCCACATGATTTGGAGATGCCACAGCTATTGGCTCAACTACCTCTGAATTTTTCTCATCATCTTCATCTCC
>AT5G58040.1 _Random_159nt
TTTGCTGCTTTCACTACTCCTCTCCGTCTTTGACTCCCCTCCATCATCTTCTTGCACTGCTGACTGAGGGGATGTAAAACTCATTTTAAGCTCCTCCCCCATCTCAGCATCTTTGCCAGCTTCACCTCCCACATCTTCGCGGTCAACACTTGATGACCT
>AT4G37570.1 _Random_159nt
AACGTAAATCCGTAATTTTCCCGCCACAAACGTAAATCTATAATTTTCCGCCAAAAACGTAAACCCGTGATTTTCCCGCCAAAAACGTAAATCCGTAAAAAATGGAATCCGTAAATATCCTAAGTTTGATGATAATGAATTAATAATGATAATTATTTA
>AT5G38320.2 _Random_159nt
TTGTAGTTATAACCTCCATGGTTGTTCTTCAATATCGGTTTCGGAAAACTACCGTTAAAAGAAGAAGAAGAAGAAGACGAAACCTGACTCTTGATAGAATTCGAACCGGTCGAGTTATAAGGAAGTAATGGCAACTTTACCTCATATTCTTGGTCTCCA
>AT2G14100.1 _Random_159nt
AATCGATTTCTTTTCTCAATCTCTCAAGAATGTTAGGCTTCTTAATGATCTTTGCCATTGTCCACTCGATTGTTTGCGCTGAGGTGTCAGTGCCTCCAAGGATAAGCTCCTGTAATAAAAAAAAACACAGGACAATTAATGTTGTTGTATTGGATTTCT
>AT1G71420.1 _Random_159nt
TGAGTAAGCCTTGAGCATTGAGTTCCAGGAAACAACATCCCGCGAATCCATATCGTCAAATACACGCATACACAAGTCAAGAGAGCCACACTTGGCATACGCATGGATTAATGAGTTGTTCAGCACCGTGTCAGCCAAAAAACCACCCTTGATCACTTG
>AT3G15630.1 _Random_159nt
AAACAAAAAGTTATTCTTCATCCCATAAAAGAGAGACATTTTAAGTTCGACGAATTATTGATTATTTCTGGATCCGTGACCCGATCCAGTTACTTCTTGACCCGAACGTCAGACGCGAGTCGCGACGCGATCGCAGAATGGTACATAACGTCGTGGAAT
>AT2G07733.1 _Random_159nt
AGCTAATATGCGCCGGGGAAAGCCAGGTGCCGGAGGTAAGCTTTATTCGGCCCGGAGCATTGATTCCCCATAACGAATAGGCTAGCTCTATCTTTCAATTGCCTATCCTGTGCTCGAGAAGGTCTCCCAGTTCCTCGGCAGCACCTCGGGGTGCATTTA
>AT4G24500.1 _Random_159nt
ATGTTCGGCATTTCTTGAGAGAATGGAAAAGGGCGAGGTACCCATTGAGGTGGACCTGAATGGTTAACTGGTGGAGGCCTAAAGTTGTTATTCCAACCGGCGGGTGGACCTCTGTGTGAGGGTGAAAGATGTGCCATCCCTCTTGGTTCATAATGAGCT
>AT1G69530.1 _Random_159nt
ACCATCGCTGAGTGAACATCTCCGGCTCCTCCGACGTTAGTGATCAGAACTAGGTTGAAGTAAGAGTGTCCGTTTATCGTAAACCTTATTCCTCCTCTTCTCACGCACGGCACTCTGTTAAACACACAACAACAAAAAGTTGAAAACGGAGTAAGATTC
>AT5G05640.1 _Random_159nt
TATCAGAAGACAACAACCCAAATCTCAAAAGATAAACGATCCTATTTTCATCAGAATTGAATCCAGATCCACGAGCAGCCTCGGTATATCTTTTCTGATTCTCGTACAATGCATGAAAACTTCTCTGTTCTTGAGGAGTAATCAGAAGAGAGAACTCAG
>AT2G21040.1 _Random_159nt
CTCGTCGTGATGAGCCAACATTCTCACCATTACTAGCCAACGTCTTTTCCTCTAGCTAAACCATCCCGCACAACAAAGTCGTCTCGCAAAGTATAATCATCAAGTAAAACATAGCCATCCCGCCAAGTAGAGCCATATCTCCAAACGAAGTCGTATCGC
>AT1G07870.1 _Random_159nt
GTCATGCAGATACTCTAAACCTCTTGCTGCACCAGCTGCTATTTTCATCCGGGTGTTCCAGTCAAGAGGCTTTTTACCAGAAGGGAGAACTTGAAACAGTCAAAACAACAATGTAAAAGTTAGATGAGAAAAGGGGGTAGCTGCGAGACAAACAATACA
>AT3G22940.1 _Random_159nt
AAGCTTCTCCTCTCTAACACAAGCTAGAGTAACAACACCATCCAAATCACTAAACGGCAAAAGCAGAAGCGGACCAAACCTCTCACTTGTGAAATCAAAACAGATTATATGATCAGCATTGAGAAAAAGGTCAGAGTTCCTTTTTTTAGCACACCAGTA
>AT5G46000.1 _Random_159nt
TTTGTCGTCTTGTCGACAGTTCCCTCCACGGATTTAACATACTCACCATCTTGATCCTTTAGCACAAACTGCAAAAAAAAGGACTCTTAATTAGAGCGAGAGGGAAAAAAACAAAAAAAAGAACATGAATTCAAGAAACTGATATACATACATATATAT
>AT4G30580.1 _Random_159nt
CCCTCGATGTTGATTTTGTAAAACGGATAAATGCTTATGGAAGCCCAAAGTTTAGCAATGAAGTGGTGGAATTTTCTCCTATAGGGATCGAAGAGAAGGACGAACGGATGCCCAATAATCATCAGGACAATGAGAAAAGTAGCCGAAATGCCAGCAACA
>AT1G49740.1 _Random_159nt
CTGATTGAGCTCTATTTGGACACACTCCTACCTTCAACCCTCCATTTCCATCTGCAATTTTTTTCATTCATTAACAAAAAAATAAGATATGCATATATACAAATGTAAAGATAAAATGGTTTGCATCATATATAGGACTCACATTGATTCTCAACCATA
>AT5G16760.1 _Random_159nt
GAGGCATTTCCACTTTCTCTAAGCTCCTATCCTCACCATACTCAATGTTCTTGTCCTCTTGAGCAGTCAGATTCGATATCTGCGAAAACGGAAGAGACCCTTTCGACGTCCCAATCTTCTCTTCAGAGATATCAGGTAAAGATCTTCTCTTTACACATT
>AT1G35181.1 _Random_159nt
AGCTCCTCGTCAAGCTTGGTACTAATACGTATACCAAACAAGTAGGTATAGAATGGACATTATACAAAAAATAGAGTGTGAACTGATCATAGAAAGGATCACCAGCTAGTGACCCAACAACTATACCACCCGAAGTTGAAGTTGAAGTTGAAGTTGAAG
>AT3G49290.2 _Random_159nt
CATTCTTAGCCTCTAACCACCATCCCATTGTTATTTTTCCCAACATAAACACAAAATTACAACTTAGTAACCCCAAAAAGAAACCTTCACGGATAAATACAAGTTTTTAGGAGCTTTTTTATACCTGTTCGATGCAAGATACTCGCAGCTCGGTCTCTG
>AT2G30945.1 _Random_159nt
AACAAGATCTGTCATTCTACAGTTGGTTTCAATCGCGTGCTTACAAGTTTGAACCTCAATAGAAAAAGCTAAACAAAAATCAACTTGAAAGATTTTTAACTGACATTAGAAATTGTTATTACCATTTAATTGCAGAAACAAGTAGAGTGAGAAAAGTAT
>AT5G22200.1 _Random_159nt
ATGAACATATTATAAAAGACTTTATTTTCTCTTGTATTTCATTCAACTTTAATAGCTTGCCAAATTTCTATTTCCTTAAACAGTAAGTATTCATGTAAATGTTCTATAATTATTCGTGAATACAGAATGACATTCCAAGAAGAAGAAAAGAAGAAAAAT
>AT3G26890.6 _Random_159nt
TACACAAAAAGCAGACAGAAGTCAAGAATCTAAATTACAAAACAAACAAAAAAGTGATAACGACTTTTTCCTTTTAGTTGTTGCATATATACAATAAAAACTATAAACAGTCTTCTGCTATAGCCAGTTTTACCAATCCTCAATTTCTAATGCGGCACA
>AT5G47818.1 _Random_159nt
CTGCAAATGGAATTTTATAAAGAGTCACATTAAACATCATAATCATTGTTCATATGATGTTATTAGTTGATTCCAACATGATAATGCAGGCTTATAACAAGAAATAAGTATGTAACATCTGAAAAAATAATGCAACTTTGGATACAATCCGCAACAAAA
>AT2G04220.1 _Random_159nt
TCCCAAAACACTTGAACAGGTTGTTTATCTACCAACACTGTCTGATTCCCTCTGAATTTCCATTGCAAATTCTTGACTTGTATCAACACAATCCCATCTATGCTAATCCACATCTCTGGCTCTTTAGGCCCGGAGGTCGAGCTTTCCACGATGATCTCG
>AT1G76970.1 _Random_159nt
CCAGCAGTTTCTTCTCTTTATCATGCATTAGAGTAAGCAAAGTCCTACCTCGGGATTCCCGGGATCATGTGCTCCAAGCATGTCCATCAAAACATCAACTGATCCCTCAGCGCTTTGAATCTCTTCCAGGCTAAAAAGAAACTCAACAAAACTATAAGA
>AT3G23060.1 _Random_159nt
CAGATTCCTCTGTGTCGTCATCCGAACTTATCTCAGGCTCAACGATATCAGGAGGAGTATCGTTGATGTTTAGAGTGACAGAGAGAGAGAAAATAGGTTTACAAAGATCTTTCTCCTTTGGTACGACTTCCTGAAAAGTTGATCCTTCAGCTTCGTCCT
>AT2G23480.1 _Random_159nt
AGAGATCAAAGCATGCTCCCTAATACCATAGCGGATGGGAACTCCATTAACAACGAACCAAACCTCCTTCTTCTTCTCAATAGATGCCGTTCGAAGAAAAAGCATCCACATCCCCATTAACTTGTGGGTATATCCGGAAGGCAGGTGGTAGATGTGCTT
>AT4G18550.1 _Random_159nt
CCAACAATCTTCCAACCTCTCGCAATACCTATATTGTTATCTCTCAGATACTTTCGCAAACAATACCAAAATGGCAAAAGTCTTCATTCAAAAAGTCGTATATAAACGAACCTGGTCACGAGCATTGGTCTTAGTAAAAGGTGATCGTTCATCTTGAGA
>AT1G25025.1 _Random_159nt
GTTTGAGACGGACCGGCTGGCGGGATACTTCGGAGGGGAGAGCTGACGAGCTGATTGAGACGGGTGAGCTGACGAGCTGCTTGAGACGGACCGGCTGGCGGGATACTTCGGAGGGGAGAGCTGACGAGCTGCTTGAGACGGGTGAGCTGACGATCTGCT
>AT5G43080.1 _Random_159nt
TCAAAAAGAGCTTACTTCGAAATCTTCTTGTGCAACCCTTGTAAACCGTCTGCACAAAGCAAAACGCAATGAGACAATAAACTACACAAAAACATTACTCAATGAGCACCAAAAGAATCAGAATCAAACCTTAGAAACGTGTTGCTTGTAGGGTTTCCT
>AT2G44730.1 _Random_159nt
ACGACCAGCTCTCGGATTTGAACTCACACCAGCACTTGGACTCGCCGTGTATTTCTGATCAATCTTACCGGGAAACCTCGGTCCAGGCTGTGCTATACTCACTCCAGTCGGTATCCGAATTCGAATCCCGCCGCTACTACTACTCCCTCCACCACCACC
>AT1G47720.1 _Random_159nt
CAAGGTTCTTTTAATCAACGTGGATTCATATTCACTACCAATAGAGACGATGATACGTAGAAGAGATAATAACCTGTTTTCGTTTTTGGGTTTTTGGATATCTGAGAATCTAAGACGTGACTTGGTGGAGCCGCCACATAATTCACTTCTGCCACTTTA
>AT3G13290.1 _Random_159nt
ATTGAAGGAGTCAGCCAGATTAGCAACATTTGAGGATGTAGATGACAACCCAGGACCCTGTGAATTTTTCGCCTTCTGCTTCTTTCCTTTGCTATTTGTAGCTACTAACCCACTAGATGAACCCGACTCAGGAAGCTTTGCAGAGACATCTCTTGAGTC
>AT5G01190.1 _Random_159nt
GGAATTAACGAATGTATTTGCGACAGAGGTGGCGTTTTGAGGCGGTGGTGAAGTGGTTTTGGTGGGTGTGGCGGAGAGCGTGCCGGAGTAATGAACGGTAGCGGTGGCGGTGCGATTATCGACGGCGACGACGGCGGAGTCTTGGAAAGGAGCAGCGGC
>AT4G14240.1 _Random_159nt
TAAGAAGACTCTTCACCTAGAAAACAGAACAATTTCTTGATTAGAGTTTGCAGAAACATGATAAGCCACCATTGAAACATGCAAAATAAGAGTCAGCAACATTACCAAGAGAAGTCCGATAACGTTTTTCGGATTCCCAGAGTAGACAGGAACGCGGCT
>AT1G68765.1 _Random_159nt
ACAAAACCAAACCTAAAAGAATACAATGAATAAAATAAAATGAAATCAATGAGGAAGAGAGTTAACAAAAGAGTTGTGTCTCTTAGAAGGAGCAGAAGGAGGAATGGGAACGCCTTTAGGTAAGTAACCAAAAATATGGCTGTTTTTAAACGTTAATCT
>AT5G13780.1 _Random_159nt
CTTTGCTTCTACATCATTAATCTTGTAGCCTAATGTCTCAGTGTATAGATTGAATGCTGCTCGGTTACTTCTCCTCACATGCAACGAAACATACTCAGCCTCGTAAACCTGCCACAAAACCCCGACCGAGAATGAATTTAAAAAGTCCAAGTTCGAGAG
>AT1G66660.2 _Random_159nt
ACCCCAAACGTGTGCAGTACTACAAGCATGGCTTTTGAGATTCGAGTATGAACTCACGTAGTTGCAGTTCGATACAGGGCAAGAACATCGGACAAACTTGCAAACCTTCTCATGGCTTGACTGATTACAATACGTGGTGGTTTCTTTACACCCGTGTTT
>AT3G60966.1 _Random_159nt
ATAACAGATAAACATATCACACACACTGATTATTACGTTACGTATAAGATCTTGGGCCTGCCTTTGTATAAGTGAAACAGTCAGATATCACATGAAGGCCCATTAACTTTAAGGTAAATAAACAGAGAATTAAGAAACAGAGAGAATTCGAAGTTAGAG
>AT2G39770.2 _Random_159nt
TCCATAACAACCACTCCATATTTCGACGGTTCATCCACCTATATAACCAATACATGCAAGTCCACATTAGATGAATAACGTACTTATCTCGTAACTGGAGAGTATTATGTTTCGATAATCTCACCTTTGTTACCATTATGGAGGCTTCCCCACCGTGAG
>AT5G36790.1 _Random_159nt
AGATCACCAAACGCAGAACAAAAACATCTATAACGTATAGCTCAACCATAAACTATCAAGAATATCATTCCTGAAGTGTGGAAGGAAACAAATAATTGGAGAGACCTACTGAATTTTGTAGTAGTTGAAATAGCGATCAAATCCAACCACAACAGCTCC
>AT3G47160.2 _Random_159nt
CTTGAATCTGCACATTACCATAGAAATCTTTAATACTTGTTTTTCTCTCATAAACCGACATTGTGGTTTTCCCATCCGCATAGGTCTGATTCCATTGAACGGATTAATCAAACAAACACACAAGAAAAAGCAGTAGAAGAATAAGGAAGTGAGAAGTTG
>AT2G36070.1 _Random_159nt
AATCTTGTGAACAATCGGATTATCACTGGTTTCCCACTTTTCCCTCACATCTTCTGCAATCTACACGGTCCAAATGCATTCCCAATTTACAATAACAAAGCAGTATCAGCGAACACAGTAATGCAAGATAAGGTATTTGAACAAAATGAGTAAAAAGAA
>AT1G74460.1 _Random_159nt
GAGATCTAGGAGCATTGTGGTGGCAGCTTTGTTGAATCTCTTAGCAAGATTACTCGCTTTGTTTTGACAATTTCCATCCAGGCTTAGAGCTCTTTGCAGTGGGATACAACCCATTGGTCCTAAACCAAACACCATTAGCTTCCTCGCTCCTAAACTATG
>AT3G29612.1 _Random_159nt
TTTCATGAGGTCATGCTCCTCAATTCCAGGTGTGATGATACAATCAATGACCTGTAAAGATAAACAGTATGAATGAATTATTATAACTAATTAGAATAGCAAACGTTTCATAAAACAGTAAATCTAGGACAACTAACCTGAGTTATACCCAATTCTGCA
>AT2G14470.1 _Random_159nt
AGAATGAATTTTTTATTCAATGTGAAACCAAACCAAATAATTAAGAAAAAACAGAGAAATAAACTAACCTGCAATCGAACCAATCTTTGATCTCGTTCTTCTTCTTCTCAGCTGAACGTTGTTCTTGCTGTGGCGTTTCAGAGTCACCAGCTGTAGCCT
>AT4G34570.1 _Random_159nt
ATGCAAACAGATCTTGTTAGTCCGGATATGCAGGGAAGACGAAGCAAACTCTCTTTGGGCTTAAAACATGAAAAGTCAATGTAAAAGTGAACATACCTTTGTCGTCAGAAGTGGAAAATTCCTGCGTAAATTGAATTTCATCTGTGGATCCAAAGATAT
>AT1G33640.1 _Random_159nt
AGCAATCCTTCATCTTGAAATCCTTTGTCAAAAGTTCCATTTCAACCAAAGAACATTTGTTAATAACAAGCAGCTTAAACATAGAACGAATAACTTAAATTCAAAAAATCATAAAACCAAAAATGACACACTTACAGAATCCTCCCTGTCGTCATTTGG
>AT5G53850.2 _Random_159nt
ACTTTCAACCAAATATTGAAGTAACTTGCACAAACCTGTGTCTTAGCATGGATCCAAGAATCACCCCAAATGTAAACTCCGTGATTGCGTACCAACACTGCTGTTGCTTTTGGATAGGCTTCTATCTGCAAATGAGAGTGAAATATGTCAAAACTAATT
>AT2G30540.1 _Random_159nt
ACTTCATTGGTCGAACCAATGAGCTTCCCACCCACAAAGATGGCTGGGACCGGCGTGGAACACCCTAACCTCATTAGGGCTTTCTCGATCTCACGACATTCAGGGTCTTTATCGATCTCATGGACTGTTGGGTGAACCCCAAGGTCTTGGAAAAGTACT
>AT1G78580.1 _Random_159nt
TCAAGTCCAAGAATACGAGTGCACGCACTCACAAAGTGCCTTGCATAGTCATATGTATGGAAGCTGTAAAGTAAACAATGTGTCATGTTACTTTCCGAAAACAGAATAAAGATCCATCAGCTCATTACTAAAATAACCAATGTAGTATTTTTACCATTG
>AT3G03730.1 _Random_159nt
GACCACCGGAGAAATCAAACACAGAAATATTTCGAGCTGGATTAAGCACGTAAAGTTTGCCTTCTTTAAACACCATGTTGATGCATCCTTGATGCTTTGAAGGTTGAAACACTTTCCAGCTATTATTGTCACCTCCTTTCTTGTGATATGCAAAAGTGC
>AT5G62210.1 _Random_159nt
TACCAAATGTTTTCAGGGACGTTCTTGTTGAAATCGAATTTCACGGATTTGGAACCTTCCTTGTATATCTCGACGGTCTCCGGGATCCAGCCGTCGGTACCGGAACGGTAGATGTAGACGGAGCAGATAGTGTTGAGACATTTACCTTTGACTTGGAAT
>AT4G33770.1 _Random_159nt
TTTCGATGTCAAAAGAACTTATTGAGGATTGTTACCACTGCAATCTGACAGTTTCAAATCTGCCATACCCTGAAGCATCGATTGTCGATTATATATACGCTGTATTGATCCTGGAGGATCAAGCACAGTCACTTCTGGGTGTTTTTGTTGGTAATCCTA
>AT1G12800.1 _Random_159nt
GGAAAAACAAGCATTTCCATGTATGGAAATTAAAGTCATAGGTTTTTTAGACATACCTGACCAACAAAAGATGACAGGAACTTCTGCTTCTCTCTGTCATATACCATAAGAAGATCTTCCAGCTTCATATCAGAAGAAACTTCTCCGTTGATCGTTGTA
>AT5G03360.1 _Random_159nt
GAGATGGTTAACATTTGAGAAATAAGAGATATCATGAGCTCCGACTCGGAATCCATAGAGCTGCTGAGAAGGGATTTTATTTGAATAGTTATGAGCGGTATGAGAGATGATTATTTTGACTAATGCGTATAAGAAACTTACTGCTCTCTGTATGTATAT
>AT1G23950.5 _Random_159nt
GAGCTAGCTAGCACACACACACACACACCCAAAAAAAAAACTTAATACAGTGTTGTTGTGTCATAATATATATAGGGCACCTTACCATGTAAAATCGTTTTCCGTCATTCAAAACATCATCTGAGGGCCAATCAGGCAATTCACCTTGGAAGATACCAC
>AT3G12140.2 _Random_159nt
GTATCTAAACAATAATAATGTCAGCTCTTATCAAGATCATCAGTATGTACAGACACCAGATCGCTTACGAAAACATATGCAACCACAGGCAAAGAATATTAAGATAATGTTCATGTAACGATTACCTCCTTGAGATCAACCCATTCCCACGTTTCATTA
>AT2G34660.2 _Random_159nt
TAACATTATGTACAACAGAAAAATTTGCAACGTCAGCCCAACTTAAAAGTCAAAGAAAAGAAGAACATACTGTTGCATTAAAGATCCATGAAACTTGTGGAACATAAGCAACTGATCCTCTGAGAGTAACTATTGCATCAGATGTTGCAGGAAGTTCAC
>AT5G07870.1 _Random_159nt
AAAGAAGAGATCATTGTTGTTCCGCATTCTTGATTCGCCTTTGATTTCAGCGATCTCACTGTTTCTGATGAGAAATGGAACATCCTCTCCTTCAAAACCGGAGGTTCGGATTGACTAAGGGACTCATTAGGTTCACTAAAGGGAAGGCTGTACATAGGA
>AT3G59470.2 _Random_159nt
AAGAGTGATTGTGCTCCTTGACAAACTTTGTGATAACCCATTTACCAGAGTTCTCTTTTCTAATCAAGATCATTGCTTTACATCCAACCCTTGTTTCCGCTCTTTGTCTAATAACCTTATCCCGCTTGCTAGGCAACCTGTAACCTTCCTTGTTACAAA
>AT5G46250.3 _Random_159nt
AACACATATATGTGCTTGTGATTCCAAATAAGAAAGTTTTCCACAACGTTTCTTACTCTGGTTCTGATGAAATTTTCCTTCTTCCCACCCTTCTCTGATTCTTCAACAGCATTTGGATCACATATGGATACACTTTTAATACTGCAATTGCAGAAAAAT
>AT1G68360.1 _Random_159nt
GATGGAGAAACACGTGGAAGATACATCCAAGGACCTCCCATAGGCTGAGGCACGGCGGATGATGATAAAAGATGAGGCGGAGGAGCAAAAGCAGAGACTATAGGATTCCTTAAAAACTGAGACGCTGATCCAGCGTTTGAGAAATTTGCGGCTGCGTTT
>AT3G18900.1 _Random_159nt
GAGAAATTAACATTACATGCATAACCAGAGAGTTGTGTATATTAATCCAGAAAGCTAGCTTTTCTTCATGATTTAACTTCCTTGGATTCACTCCTTCTAACTTATTAACAAGCGACCTAAACAATTTTGAATTCAAGAAGAAGTCTACAATTGATTAAA
>AT2G14420.1 _Random_159nt
TTTTGAGGTGGACGATCTTCAGTTGGATCACGGATTCTGTCATTGTTCTTTGGTCTTCCCGGCATGATTCTGTCTGGAGGAGGCATAACAACAACATCAATGTGGGTTTTCCACAATTCCATCCCATTAACAGGAAAAAACAAAGAGCTGTAACATAGC
>AT4G38480.1 _Random_159nt
GCCAAGCCCCATATCAGGGGTGAAAAGATAGATGAACTCGTCACTATACGAAGCAAGGAGCTCACTTTGATCCGAGAAAGCCAGACCTGTTATTCCTACATGGTCATCTCCAATCAAATGGCCAGGACAAAAGTGGTCTATGGGTTGGGTAAAATTATA
>AT1G51990.1 _Random_159nt
TAGATGATCTAGGAAGCGATAAAACGGTTCGCGATGAAGGCACAACCAATTTCTTTGTTTACTACTGACTAATCCACCTAAAATCAACTAAAACTAGTTTTTAGATTTTACCTTCTAACGTCGTCTACCGTATAGTTTTAATATTAATCTTAAGAATCA
>AT5G65090.1 _Random_159nt
CTGTCAATAAAAACACAAGAGGTTCAGATTCTCTTTTCGCTTGTGTCAGAATCTTGATTTATTAGGGTATATGTTTTACCTTGTTCCCTAAGCGACCCATGATTCCTCTCCCAACAGAATCAAGTCTAAGATGAGATATATGTGGAATCAACTCTCTTC
>AT2G06875.1 _Random_159nt
GCTCATGTTGGCTCCATGTAACGTTTAAAAAATCCGTCCGCATATAAAATATTGGGCCTCGTACATGTTAAGTATCTCAAGCTTCCAACCAAGCTTTTAAAGGTTGTTGGATCCACGCATTATCCTTCTTCGTTCTTGGATAATTTTATTCCGCATTCT
>AT1G30260.1 _Random_159nt
TAGTTTTTTTTTTTTCTGGTCAAAACACAAATACATAGTTACATCTGAAAATTGGTTTAGTTCTTGAAAACCGGAAAGGAGCCCCGGTTCTCTGTAACCGGGAATTTATTTAGACCGGAAGTGCATGAAGCTGAAGCTGAAGCTGAAGAAACAGAGGAT
>AT3G45660.1 _Random_159nt
GAGGGATGATTCTTATGACTGCTTTGAAATCTTCTACTTGTTGAACGCTGCATAGTCTCCATTGATTGTGAATTGTGCCGTCTGAATTAACCTCATCATCCTGTTTCAATGCTGCGCGGTTAAAGAACCTGCATACACGAGGATTCGTTAGATGGCCTC
>AT5G25310.1 _Random_159nt
ATTGCCTTCGTATAAGTATCGAACCAGCCAAGTAACACTAAATGGCAAGAAGTAAACATAAGCTTGGTTAGGATCATAAGTACGAAACTTAGTCCTTCTTTTCTCCATCTCAGTTATGAATCTCCCTTCAACCGCGTAAACACTCTTACACGGTCCATC
>AT4G20350.1 _Random_159nt
TTGAGGCATCAACAAGACAGAGAATGAGTCTCTCTCAGGGGCACAACTCTCTGCACAGGGACTTTGGTCTTTGGAAATGTAACCATCGCCTGATCTTAATCTCAAATGCGGAGTGAAGTCCATAACAACAGGTGAGCCAAGAGACAAGATAGCTACAAC
>AT1G73165.1 _Random_159nt
GGACTGAGTCTCATGGACTCATTAAAACCTCTCTCCATTAGCTTCTCCATACTCGCTTTCAACACTTCCTCTGCTTCTATCATCATACGCCCTCGTTTAATCCCGTCTGCGTTTGGGAACATCGGTCGAGACGCTGATGAACGCGATAAGGAAACGCAG
>AT5G16780.1 _Random_159nt
TAAAAGGCTGAACTTGTTCCCTTCTAAGTAGCCTGGATGCCTCATCAGCTTTAGCAATGGCTTCCTGATAGGCATTGCTCCGTTTTTCATACTCGATCCTTTCTTTCTCTTCTTTCATGGCCTGCCTTCTGCCATCTTTACGAGAACCAAGATCTTCAG
>AT1G18415.1 _Random_159nt
AGGTATATATACGAAATCATGATGTGTGGTCTAAACTAAAGCTTCCACAATCTCATTCTGATTTCTGACAATATCGCATGCCTGCTCTTGTATCAGCCTTTTTTGCGACTTATGCAAAGCTATATCCAACGATGAAGCCTTACGAGTACGGATTCCGGG
>AT3G55370.2 _Random_159nt
TTCCACCAAAATCTAATCCAGTGTTGCTTGAATTGTAATCTCCAAGGCTTTGGAGAGGAGGCAAGATGGGCAAGTTGGAATTAAACTCCGGGATTTGACCGTAGCTATGAAACTTGCTAGGGTTTGAGTAACTTGGGCGAGAAGTAAGTGATGAAGTAC
>AT2G14830.2 _Random_159nt
TCACAATAGCCAGTGGCATGGTGCATGAGATTGTTTCCTTAGAATTCAGAATCACTAAACCCTCCTTTCAGCATATGTATTAAACAAGCCCATATCTATTCATATGTTCAACTTCAACAAAAATCACAAAACGGAAGAGTCAATCCACAGATTTTAGCC
>AT4G24780.2 _Random_159nt
AGCAACATGACCTTATCATGATGTGTCATATGATTGTTAGACAAAGTGATAGCCGTCGAGCCCATGATAGCATCAATAAGTCCATCTTCACAGTTAGAGAACGAACAATGGTCAACCCAAACATGACTTCCTCCAAAGATAGAGACACCATCACCGTCC
>AT3G46060.3 _Random_159nt
TAAGGAGATTTATAGAAACCAGTAAGTGAAAGACTTGATGGTGGGAGTTTTACTGTTGAAGGATGACTCGTCTGTGACATCATACACCAGCAAAATGCCCATTGCCCCACGGTAATAAGCTGCGAAAATGCGAGAGAAAAAGAATCGTCAAAATGGTGT
>AT5G11630.2 _Random_159nt
GAAATTGAACAATGTGAAAGGAATGGGAAAGCAAGATCATACAATTTTTGATACGGCAAAAAGTCAGATATCTACGACAATTCTCTGAGTTCAGTGTCAATGCTCATTTTTGCAAAGATGGGTATTAAAGTTTCACAGAGCTATCCAATTAAAGCAATT
>AT2G32160.1 _Random_159nt
GAGTGCTGCAAATCATATACGTTAACTTTGTAAGCAGAGTTTATGGATTAGACAGCAAAGCCACCAAATTTAGATATTGAATGGTAAAACAAAAATACTCAGAATGCATTGATGGGAGGTCAGAAACTCAAAAGTCAGAAAGTGTACCTCTCCTTGTGA
>AT1G33230.1 _Random_159nt
TCTGCATGTATGATAATAAGTTAATACCCAATACCTGCTTCTGAACGCAGTTTGGTTGACCTTTGATTTCCCAAGTGAGACTGACAAGGGACATAGCCATTGCAAAATAATGATGATAAAGCCACCTGCAAAAGCATATCAATGAAGAGGTTTTAGTCA
>AT3G22960.1 _Random_159nt
AAAACTATAACTAAAGATGGTGAATACATGACGCAAAACCCAATCCCAAAGTAGATCATATGTTTCCTGTACAGTAGTATGATGTGTTGATATTGAGCATGTTTACTTACCCTCCACGGGAACGAGCAGCAAGATAACTTTTAAGGTGATTAATGACTT
>AT2G39690.1 _Random_159nt
GCCTATCATTGGAACATAAAATTTGATTTTAAGTTCAAGTTTTGTGTGTTATGTTATAAGAAAATTTCAGTAACTTCTTTTGTAAATGTGGCCGTACATGCATGATACATGCGTTGTAGATATTGATCCAGAAGGCTAGTTTTTGCTTGTAGGTCAAAA
>AT4G06684.1 _Random_159nt
ATTTCGATGGCAATCCTCATTGCCCTTCGGTTGGCTGATTCCTTGCGATATGCTGCTGCACTCTGCTTCACCTTCTTCTGCTTGGTCGACGCTGAGGAGGCAGGAGGGGTGACGGGAATCTGAACCGGGCATTGCGTCTGGATCAACTGATAGATCAGA
>AT1G36260.1 _Random_159nt
GCAACTATCCCATCAAAGACATAATGCAAGCCACAACAGACCAATCCAAAGCAACAACAAATGATGTCTTCTATATTGGGTTGAAAGAGATAAGATACCTGTGCATAGATCATGTTCTTTGCCTGAACAGATAACCCGCCTGAACCCGTGCTCTCTGTA
>AT5G20270.1 _Random_159nt
TTCCCTGGACTCTTTGCATCCTACAATCATCAACATTGATACCACCATTAGCTTTACATTTTTATTGACTAGTTTGAGATACTAAAAAAACATATACTAGATATATGATCAAATAACATATTTGAGTTGATTTCTAATCTAGTTAAGAAATACATTTTC
>AT2G03430.1 _Random_159nt
TAATCTTTGCACCGTGTGTTAATAAAAGCTGAGCAATCTCCAACCGGCCTTTGCTAGCAGCATAGTGAAGAGCAGTGCGACCACCGTTATTTTTGGCATTGACATCAGCACCTAAACACAAAGAAAATGTCATCAAATGTATCCATCTTCTCATACATG
>AT1G64235.1 _Random_159nt
ACCACAAGACTTGAGACGAGAGCTGAGGACATTGGTCTTGATCTTACTGGTTTTAGTTACATCACAAAGACATGGTTGTTGCTCTTTCAAAAATTTACAACATTCGGTCGATATCTTTAATCCACTATTAACAACGTCCAAGCAAGTCTGAATCCTACT
>AT3G16710.1 _Random_159nt
ATTTGCCTAGCCTCATCTAAGAGACCATACATGCAAAGCCCATTGATCAGTGAACCGTAAGTGAAAACATCAGGATACACAGACATTTGGATCATCACATTGTACAGTTCTTTAGCCTCCATAAGCTTCCCCACTTTCACAAACGCATCGATCAACGCA
>AT5G61560.1 _Random_159nt
AAGTGCATCCTCTAACCTCTGCTTCTCTTTTCTAACCTCTTCCGCTCTTGCTTCCGCCTCAAGTCTCTCTTCGGTTTCTCTCTCAATGCATTCTCTCACGAGCTCAGCTTCGTTTTCCGCATCCTCTTGTCTCTCCCTCTCCATTTCCACCACTTCATC
>AT4G28920.1 _Random_159nt
TAGTATTCATCCTTGGCTGCAGCCAACAAATCTTTTGTCAACCACTTAGGCAGTTTACCTTTGTAGTAAACATCGATGGCCTCCTCTTCCCATCCCCATATCCACCCACGTCCAATACAAGTATTATGAGGGCCAGTAGGACCTGAACACCACAACACC
>AT1G77680.1 _Random_159nt
TTGAAAGATCCATGCAACGCAGGCCAGCCATTTTCTGCAACATCACTTTTGCCATCTATAATGTCTTGAGCATGGTCATATGAAAGCTTGCAGCACGACCGTATGATAGTACGGCCAATCCAGCGATCTATCACATCCCCTTCTCTATTTAAATCCCAC
>AT5G22640.1 _Random_159nt
AAACAAACAAAACAAAAACACTTTGAGCTCTCAACTAAACTAACACCTTACTGTAAAGTGACCAGTTTTCTTCCTCACTTTCATAAGCTGGACATTGCCTGAAAGAAAAGCGAAATATATATTTGAAACAGAATGATGGTTACTAGAGAGGGTCCTGCA
>AT1G51270.1 _Random_159nt
TTGTCTCTGCACTGCATATCAGCCGGAGCTTCCTTTAGTGCTTGCATGATCACTACGTTGGAGACAAGAAACTCATCATGATCCCAAAACCCTTTTATGGCGAACGATCCATTAATTACGAAAGTAAAAAAGATAAGTCAAGAGTATCAGAGAGATACC
>AT3G61870.1 _Random_159nt
ACCTGACTAAGCAACCCAAGATTACACACTTTGATAAATTAGAACCTAAAATCAAGGAAATGAAAAATAAGACGAGAGATAGGTTTAAGGTACCTGCACCGGCGTAAAGATGAGGACCGGGGAAGAGTTTACCAGTACGAAGATAAGTGTTAACACCAC
>AT2G44470.3 _Random_159nt
ATTAAAATGTTACATACTCCTGGTCCAGTTTCGTGGTTACTGCGATTTATTACTGCTCACAAGTGATGTATAAAAAAAGTAGTTTAGTTTACGAGTTTCACTTGAATTTATTCATACAAAAAAATATATAAGAAAATGGATTTTAGCTTGGAACCTTAC
>AT4G36105.2 _Random_159nt
GCTCTTCACGCTATCATAGACATTGCTTTACATACTTTGTAGTTTGTACCTTTCCAAAAGGAACATCACATATATACATGTCTTATCATTTACATAAAACAGCTAACAAGTTGCAAATAAAAGAGATGAGACTGACCGGGCTTCAATGGTTTGGAAGTG
>AT3G25577.1 _Random_159nt
AACTAGCTAGAAAACATCAAAACCAAAAGACCAAACTAAAACTCATTAACGCTACTCCTCTATACTGCGTTCTCCTTCACGTCCGCCGCCGACTCCTTCTTATCGGCCTCCACCACGTTCTCCTTCAAGCCCGTCGCCGACTTCTCCTCCTTGAAGTAC
>AT5G65310.2 _Random_159nt
GGAAAAATGCTAAACATTTCGAATGCGAGCTCCGATGTCGGAGCGTCCGTAGGAATATGCGGTGGTGGCGATGGAGAACGGTGGCTTAGCTCTAAGACTTCATTATTAGCCATCACCGATTGATTTGCTTCCACTGCTTTTAAAGCGCCGTTCTCTTCT
>AT2G22350.1 _Random_159nt
CACAACTCAGCCAAGGGTGCGGAACAAACACCTATATTAACCGCAAAACCTCCAATCCACGCTCCATTATGATCCCGTAAAACCCCACCCGCCGTTGCAAACCCCGGATTACCCCGCGAAGCCCCATCCGTGTTCAACTTTACCCAACCATCTTCCGGC
>AT1G50200.1 _Random_159nt
ATGGCACCACCAGCTTGCTATAAAAAAATGACATTAAAAGATTGGTTAATAGATGATGTGATTGCAAACTTCGTTCATAGTCACACGTAAGTTTGGCATTAAACGCTCTTTAAGAAAGTAAACAAGAGGAAAGTTGAAACACCTTATTCTGGGCACTTC
>AT3G04715.1 _Random_159nt
TATCAACGGCCGGTCCCATCACTCCATCATGTCCAAGAGATTATGGTGGCATGTACTGCAGCGTACCAGGAAATAACGACCTAGAATCCGTAGAAGGCTCTTTAGATGAACCGAAATCAGCAAGCTTAAGATCCCATGGCTCTCCAAAAGTGGTGGAAG
>AT2G01830.2 _Random_159nt
AACCGCGAGCTGCCAAATTTGAAATCAAGAAATTAGCAGCCACAACTCCAAATAGATGTATCTTTATTCCTTGGATTGAAAACTTACCTCAATGCTTTTGTTCCTTGACTCCTCAGAGAATAGAGAAAGGACATCATCCAATATTGAACGGATATCAAA
>AT4G24040.1 _Random_159nt
GTAATCAAAGAGAATTATGATCAAGAAAAGTGGAGACCTTGAGAAGAAAAACATTTAGATCAACAGGAACCACTGATGTTGTAGCCATCGTTGTGAAATTAGGAGGATCCCTGCATTATCATTTTGAGAATTTAAGTATAAGTGACAGTAGTAACATGA
>AT1G51860.1 _Random_159nt
ACAAAAAATATGGCTAAGATAACGAGCAGAGCGAACACGCCAGCCACTGACGCTGCGATAGCAACCATGGGAACCTTTTTACTCTCTTTTTTGGGAGTCAGAGTCAGGTTTTCACCCAAACTGTAATCATTAAAAATGATGGAAAACAGAAAAGAAAAC
>AT5G24313.1 _Random_159nt
AAATTAGGTAGCTCTTATAAACCGGATCATAAAACCAAACATCAAAACATATGTATGCTCTTTCAAAACATGGTACCAACTCACGAGTCTTTTCATCAGGGCCGATTCTCACCATCACTCAATGGTCTAGACACCATCAGTTTGGGGTTCAACTTCTGA
>AT2G47190.1 _Random_159nt
GAACGAAACCCGGCTCGACCGGACTCGGTTCGTTAACTGGTTGACTTGGGTCGGTGATCATTGACTCCACTTGTTCACACGTGGTGGGTAATGATTGGGCGTTGATTCGTTCCACTAATCTCGGCATCCAAACATTTCTCATAGTCTCCTTGAAAAGAT
>AT1G70030.1 _Random_159nt
CCTAAATTTTAACACTAAAATCTAAACAAGTTTATTCATCTCTCTAAATTTAAATGACTAAACCTGTTTTTTATTTAGATTTTAGATCTTTTGGATCAAAATAATCATAATCAAACTCTAATTACTAGTATGATTTTGCCCAACTACCTTGACCTTGTT
>AT3G60860.1 _Random_159nt
GTTTAATTTCTGACTCTGAGAAAATACTTGATTCATTTCACCAACCTGCTCCAACAAGTTCAAATTTGAGACTATACTGCTCATCTGTTCTTGTCTCACGTTCTTAGAACCTTTTCCGCCAAGACTCATGCTGTCATATGAACCCCTCAAGACACCTGT
>AT5G03170.1 _Random_159nt
GAGCCACGCTTGATCCAAACATGGCTAATGGCAGCAAAACTTGATCAACCTGATAAACGGCCAGCTGCTTATCGCTGTAGACAGAGTTAGCCACGGTGGCGCTGACAACTCCAGTGGTGATGTTAACTTGGTTACCGGAGCTAGTGATGTTAAGAGGGA
>AT4G11020.1 _Random_159nt
TGTATTTTTTTACAATACATAATTATGTATTATTTCGTAAAATTTTACAACTAAATTTTGTATAGTTTTGTATTACTAATTAGACCCATCATTTTTTAATTAAAACTTTTATGATAATCTTTTATGTAAGATATCGGACGATTTGTGTTTCTTTTAACA
>AT1G36775.1 _Random_159nt
TCTGCGTAGCCTGGTGTCGATCGACACCCAGTAGTGTCGGTCGACACTGGTGTCTTGTCTGCAAAAACTGCAACATCATTCTCTTCCAAATTGACGAGTTTGACAGCAGGAAGCTTCCTTTGAAGAACCGGATTTAGCTGTTTTCCACTCCTTAACTTA
>AT5G57640.1 _Random_159nt
TCCTTTTCCGCGTTCAACAACTCGCTCAACATCTTGGCCATCGCTCTAGCCTCACCAGCAAGAAGGGGCTCATAGTAAACAGGGTTATCATACATGCAAGTCTTAAAGATGAGTCTTGCCTCCTTACATTTACTTACGTGATCTTCATTGTTCTTCTTT
>AT1G77180.2 _Random_159nt
GGGCAAGAGCCCTCAATTCCTGCTCTTTCCTTTCCTTGTCCTTCATCACCATCTCTTTTTGCACCTTGGAACGCATTGAAACAGCCTCTCTAGCTTTCTGCTCAGCTACATAGAGGGCCTCTGATAACTTGGCAAAGTTATCATTGATCTGAACGTCTT
>AT3G56050.1 _Random_159nt
CCATAATCGATAAGGTGATAGAAATCAAAATCCTTAAAATATAAGAAAACTGGTTGACCGGAAATACCTTCTTTCTGAACTGCATTTCTATATTATTTGTCCATTCTTTGGCAGACGCAGTAGCAACAGAAGCCACAGCTATCTCCACCCCACTTGATA
>AT4G35785.3 _Random_159nt
GATGCAATATTTTCTGAATGATCAGAAAACCTCCAAGTCAACAAATAATGATCTCAAACTACCACCAAAATCAGTAGAGCATGAAATTTTACCCTTTCCACAGTTATGTATCGGCCTTCTAGTACAGACTGGTTGAGATATTTAATGCACCGCTCAGCA
>AT3G50751.1 _Random_159nt
AATACAAAAAGATACTAAAATTTTTGATCCCCACAGTCACGTGCATTGTAGGGCTCGAAGGCTTAATGGGTCCCATAGCTCCGGTCCGGCTCGAGGTTTCTGTGTCGCACGTGTGTGGCACACACACCAGGGCACACAAATCTCTGGTACGTAACATAT
>AT5G66420.2 _Random_159nt
GTTCCGTATCCAAATACTAGAACTACCAATTGATCTGGTCGTTAGTTTAAGGTAAGTGGGAAGCAAAAGGAAACCTGGCTTTGCATTGGGAAACTCTTTAGGACTGTATGGAATCCTTTCAAGCCTCGATCTCACATGTCCATCATCATGCTCTCCAGT
>AT2G04770.1 _Random_159nt
CCTCTCGAATCCCTCTCAGTGGACTGCATAGTATGATAAAAGCTGAGATTAGAGAATGAAAAAGACAACTCAAAAACACTAAATTGGGAAACATAAAACGTTACCTGAAGAAATATGGTTGTACATTCCTCAGCTGTGAGCTCTCGTGCCCGCGAAGTG
>AT1G35590.1 _Random_159nt
ATGATTAAAACTATGTTCTGTTTGAGAATTTGAACGCGACTTGTCTGTAAAGTTCTCGAACATAGGTCCCGGAAAAATGCTCCAATTCCTAAAATATATGTGGAAGTTAAATAATTACATAAAAAAATTTCTCCATAAAAAATAGTTAGAATTGTACCT
>AT3G02570.1 _Random_159nt
GTCGGCGTTTTAATTTGGATACAATTTTCTTTGTTGTATCGGCGTCAGCAGACATTAGCAGGGTGAAGATTGTTCGGACAACAGATTTCACTTTTTCCTCATCATGTTCAGTGATACAGAAAACTTGGTTTGCTTCTTCACTCCCAACAAGTTCTTCAA
>AT2G06780.1 _Random_159nt
AAGAACCTCTTTGCCTCCTTTAGACAAGAATTTTGATGTCCACCCATTTATTCTTTTTTGAAATCTATCCCCCACAAAGGAAAAAACTTGGTTTTTCGAACCATGAATTTGTTCCGGGAGTCCTAAATAGGATCCCATACCCCCATTCTTAAATATTCG
>AT4G22090.1 _Random_159nt
AGGAGGATAAAATTAAATTACCTCTTTGCTGTAAGATTTATCAGAAGCAATGAAATAGTTGCCTTCACTGAAAATGGTGGGATCGGCGCTACCACCAATTGCATACATTATCCATTTATCGTATCTATTGTTTGCCACATGAGCGTAGCCTCGTCTTAC
>AT1G32330.1 _Random_159nt
TGCGCTAACAGATGAGTTCTGTCCATTCGAGTGCTGAGATCGCTGATGTCCCTGTCCCTGTCCATGGGCAGGTTTTCGCCTAGTTATTGATTGTAGCAAGTGCTTCTGACCTCTTAAAAAACCTTCATTCGCAAATTCCCATCTATCTGGGTCAACCTT
>AT5G43760.1 _Random_159nt
CACATTTATGACCTTTGGTTCAATTTGCCAACCACATTAGAGATTCGAGAAACTTGCAAGCACGTGTTTCCACGTTCGCTTCTTAGATCTACAATTTAATTATGTTTGTAAAAGTGAATGTAAATTTGTAATTATGCATCAATCCTAAATTCCTAATGC
>AT2G18320.1 _Random_159nt
AAGTATTTCCGGTTATTAATACTTAACCCAAACCAGAGAAGTGTTTGGATTGTGGGTTAACCGGTCGAACTGGAGGGTCCGAATTGGACGTGAAAACACTGAAAAAAAAGTAATCTATTTGTGTATCAGACTGTTACACATAACAAAAAAACATATAAG
>AT1G45170.1 _Random_159nt
TCATTACAAGAAGAGCAATATAGTCTCATACCTACATGCACATATATGCTTGTTTTAAAGAACAAATTTTGAGAAGAGACAGGACCGTAAGAAGAAATGCTAAGATAACAGTATATAAGAGTATCTAGTGTCAACTGTTGGGATAGTGATATATGTAAA
>AT3G13772.1 _Random_159nt
CTCATCTTGGGTCTCGAGCTGATTGTAGTTTGAGATATCCTTGTATAAAGTTCTCATCATGATCATGGCTACCATTCCAGAAAGGAAAAGGACAATCATAAGTGAATTTATGATGGAAAACCAGTGGATTTGATCATCGTTCATGAGAAGGTACGTGTC
>AT5G22160.1 _Random_159nt
ATAACACTAAGCAGAAAACAATATATTTTTGGCAATCATATTTCCAATGAAACTCCAAAATCTTCATCTTAGTCTTTTCGCTAATGCTGCTGATGATCCGTTTCGTCCGAACATGAATTCTCTTTGAAATCGCTGCCCATTAGAAACATCTCCAATGGA
>AT4G06605.1 _Random_159nt
ATTTGAAAGAAACCACTGTATCCATCAAGAAAGCAATAGTATGGATGATTAGCTAAACGTTCAAGCATTTGGTCAATGAATGGTAAAGAAAAATGATCTTTCCTAGATGCAGCATTCAACTTCCTATAATCAATGCACATTCTATGACCAGTTATAGTT
>AT1G70900.1 _Random_159nt
GATTAAGGAGTTTGCATATACCTTCATGTTCAGGTTTTTCCTACAGTCGCAAATATATCTTCCATATTCAATTATCTGTTTCACAGAACATAAAACTGTATATATACGATCAGATAGACAAGAAAAGGATGATTACCTCGGTGCCTGCATACCGAGGAA
>AT5G06970.1 _Random_159nt
TGATCTATCAATGGCAAGTGACATCTGTAAATTTGCAAAAATCAGCCCCATTATACCCTCCATAATATTATGCGTCAAATTGTTCACAATGGAATCAGAATTTGCTCAATTCTTAGAATGGGCATAAATAAGAACTGATATGTTATCGTTGGTCGAACA
>AT1G08040.2 _Random_159nt
AAAGATTGTCACTGATCTGCAACTACAATTTCAGACAAGTAATTCACCTATCTGCATTGAAGTGCTCGACTCCAAGATCTTCATCCCATATAAATATATACTCATAAGCTGAGACAACATCAGGATGCAAAAATCTCTTTGCATACCACCTGCCAAAGA
>AT3G20900.1 _Random_159nt
ACTTTTAGTTAATTATTAGTATCTTTTTTTTTTTTGATATAGGATCAATACAGAAAGTAGTATTAGCAGGTGATCAAAATTCATCTCTTTGATTTGTTAATACAATAACGAAGAGTAAATTATTATGTTTTGCGTAATGTTTTTTCTTATTTTGGTTTG
>AT2G13960.2 _Random_159nt
ACTGAATGAGAAAAATTCACAAAATTCTCAGCAGATTTAAGATACGAGTTCAGTTTTAAAAATGTATAAATTATACATTCAAGTATACATACAAGAGTGTGATTAGAAGACCTATAATCTCATTCTAATGTATTGCAATACTACTTTTTCAGGAAACAG
>AT4G27040.3 _Random_159nt
TGAACTCCTATTTAATGAATTCACGAAAATTGTTACATCCCTGCTTTCTAATATCACAGAGGGCATGTCCAATTCAAAACAAGAGAAAAAAGTACACAAGAGATTTTATATCCCTTAAGACTCATAGCTAACCAAAAATCAGAAGCATCTTCTTCAGTG
>AT3G26782.1 _Random_159nt
AAATCTCCCCTTCATTGCGTTAAACCAGCGCCAGCCTTCCACATGAAGACCCGCATGACTGCAAGCAGCTAACACTGATACAAAAGTAATGTAATTTGGTCGAACCCCTGAATCGATCATAGCAGGGAATAACTCTAACGCTTTAGCCGCGTGGCCGTG
>AT2G40640.1 _Random_159nt
AATTCTGAGAGCTGAACAAGCCAATAAACTTGATCAGGAAGAAGAATAGAAGTCTTTCTCTGAAACTAGTAATGCCGTGAAACTCACAGAGATTTGGCTTTTCTGATCCTTCTAAAGTAGGTTGGGAACATGTGAAACATGCTTTCTAACAACAAAAAT
>AT1G29160.1 _Random_159nt
AGCGAACCCACCGACACGTCCGGGAGGTTTTGACTTCCGACGACCGGCACCGACGGGAACATTCCGGAGAGCTCCACCGGCGGTCCAGTAACGTTGACAACCTTTGCAGAAGTGTCTTGGTTGATTAACGTTGTAGTTGTTGAAGTAACAAAACTTAGT
>AT3G30712.1 _Random_159nt
TGGGCACCTCAGGTGTCGGGTTGGAGATGACTAGTGCAGTCCTTGAAAACGATCCGGCTCGAAAGAGGGCATCAAACTCTGGATCCTTCTCGGCAAGATAGTCAAAGTACACATCAAAGCTAGTGATCTTCTTAGCTTGGTTTGCAATAAGAGCTTTTG
>AT2G10420.1 _Random_159nt
ACTTCACCCGTCTGCATATTAATCTTTCACCTTGAAGCATTGCATTTGGGACAATTTTCCAGCTTCTTGTACTTCTTCAGAAAAGACAGCAGTCATTTACACACGCATGTATCTTTTGATATCACATATCAAAGCTCTTCAAAAACTTCTTCACATTAT
>AT4G39660.1 _Random_159nt
GAGAACATAGCATATGGTAAGAAGTAAGAACAGAGCAAGTGGTAACAACTTCTTTTGACAAACCTTTGCCATTGTGACTATGTCAGGAACCACATCTTGAGTCTGGAAACCCCAATAGTGGCTTCCTGTTCGCCCAAATCCAGTTTGGACTTCATCAGC
>AT1G29060.1 _Random_159nt
GTTTTGTAAGCTACGGTTAAAGTTATCTAACATATGTTAGGATGAAACTATATTTTCCCAACTAATAATGAACAGAGACATCTGAAACAAGTTATAGGAAACCGATATTCGGATATACTATATATAATCAGTGATTCATCTTAAAGGTAAAGAAGAGTA
>AT5G59250.1 _Random_159nt
AGCTTTCAAATTAGGCCCTTGGAATACTTCCAGGAAGTTTCCCCCAGATTTCTCATCTTCATAGGCCGTTTTCACAGATAAATAGGCATCATCTACCAACTTCTCTGAGATTTTATCACCTGGAGGTCTGCCACGTAATTTGCTGAGGGCAAGCATGGC
>AT2G13790.1 _Random_159nt
AAGAAGTCAGATTTTTTCATTAGCAGGTTACCAATCCTACCAAAGACATGTGAAATATATAGATACGAATATAATTATGTTCCAAATATAGAACCATGAAACAGTCAAAACATATACATATCCACTAAATTTCTTTCCACATTCGAATGTGCAGCCATA
>AT1G05270.1 _Random_159nt
GTATCACCTTGCCGCCATATTTAATCGCCTCTTCATACGCCACACGAAACTCAGCACCAGGAAAAACCTCAAGATGACTGGCGATCTAACAGAAGGAAAGGATGTAAATTTTTGGTTCAGAGACTTAAAGCTTCCATCAAAAAGTTTCTTGATTAAGGA
>AT3G58250.1 _Random_159nt
GACTAAGAAACAGACCAAAAAACAATGTCTTATAATCCAAAAACTAAAGTTAAGTGAGTGATTCTTATGGTTTTGTGTTTAAAACTATCTTTCTTACTTGGGAAGGTAGAACATGAAACCCGTTGACATCCATGCTTTCTGATTCTGACACATTTAATA
>AT5G40660.1 _Random_159nt
TATCTTCAGGTGCTCGGAAAAAGACGAGATCTTGATGTATCTTTCTCGATAAATGTTCTATGATCTTTGAACGCGTAAGAGGAACTCTTTCAAGTGCAGTACATGCTAGTCTCATAAGCGGCATTGTGAATGGTCTGATCCCTTCTGTTAGCTAACACA
>AT4G03720.1 _Random_159nt
GAATATTCGCCAAATAAGTTGCAGAGTGCTAACTTCATTTAATTCTCTAAGAGACTTGAGACCCAGACCCCTTTCCCGTTTAGGCTTACATACCTCCAACCAAGAAATCTTAGCCTTTCGAGTATTCAGTTCTGGACCAGACCACAAAACAGCAGCAAA
>AT1G36850.1 _Random_159nt
CAAAGCTGTCTTTGTTTTCTTTGAGAAAGGTTATGAGATCCTCTCGTATCGCTGGGTCGAGGTCTTGACCTATCCCAACGCATCGTTTGGGATCTGATTCGTCTATGCAGACCTGTGTTATCAATGACTTTCGAGGTCCGCATTGAGAAGGATCAGAGG
>AT5G57020.1 _Random_159nt
AGTATAAGCTGCTTGCCATATGTTCTCCAAGTGAACCCTTCTAGTCACCTCCTTGATCATGACAGGAGCGAGCCTCTTAGACCTGAGCTTCTTGTGAACACACAAGAAATTGATCTCTGCCATTTTAACAACCTCATCACGCACCCTGATTCTTGCTGG
>AT1G68580.2 _Random_159nt
CATCCTGAATATCTTGGTACTGGACCTTAACCTTATCTTTGTGTTTCTTTAATACCAGAGCCTTAAACCAACAACCTCTGATGCCACTATCTTCAGAAAGAACTTCAATAAGTGAACCCTTTTTAATGTGATGGGAAGAACCATCTTCGTCACCCTTGA
>AT3G22600.1 _Random_159nt
ATAAATTCCCGATATGGATGCATTAGATAACATAAAGACTGTATTGAAATTGGTGTTTCTTCTTTATATCTGTTTTAAGTCATTTACCTGAAGAGTTTGGTGATTCTGCAGGAGAGTCAGAAGTAGAACCACCACCACCACCACCTGCAAAAACAGAAT
>AT2G47895.1 _Random_159nt
GGAGTCAGATGTGGTCAATAATAGGGTGGCAGAAGTGGCGGTCCTTGTGGCGGTGGGCCGCCAAAGCAATCTCGTAGCAGCCAGCAGCAGCACAGACAAGATAGACTGCAAGATTCCACAGTCAGACTAACCACTTAACTCTTTACAAAACACATAGCA
>AT4G17908.1 _Random_159nt
TGACTGTCACTAGTTAGACCGAAGCTGTCACTAAAACACACGGGCTTACTTGAACTATCGACGAGCTGAAGCTTGATTTACTTGATGATGACTTTGGTGGAGCAACATGGCTAAGAAGTGGCATCAGTATAACTCTTCCTTGACAGCAGAAGAAACCAC
>AT3G14420.6 _Random_159nt
AGTTTCTACTAACTTCTCGGTTTGTTGTTTATCTGTTAAACTACTCTGTTTACCTTCCAGCTTAAGGTACGGTCAATTTGACCAGCAACATATGAAGCCAAGCCAGAGTCATTGGCCTAAAGGTGAAAACAGAACAAGCTCAGGAACACTCAGGAAAGG
>AT5G46780.2 _Random_159nt
TTAGGTAACGCATATAGGCCGAGATGGGAGATTCAGCCGGGTTACTCGAAAATTGGTTAACAGGCTGAACCGGTTCAGATGCAATTGGAACTGATTGAACCGGCGGTGGAGGTGGAGGTGGAGGTGGAGGATGGTTGAGTTGGGTCAAAGGAGCCGGTC
>AT2G17550.1 _Random_159nt
CTTCCTCATGATCTGTGCGCCTGTCAAAACATGCCGGTCCTCTAACAAAAGCTTACCAAACGATGTCCCTGAGACAGGAGCAGATAGTGATCTTTTGAGATTTCTTGGTGATAAAGACTCTTTCTTAGAAACATCTTCTTGATTGATTTCCTCAGCTTG
>AT3G27980.1 _Random_159nt
CTATTCAAGAAGAGAATACAAATTCTTACCAACAGTTGCGGTGTTGTACGTTCTTCTAACATTGCTAGCGCTTAAATTGCCTGTGATGATGGTTAAATCTTGACCATCACCTATAAGAGTTAAATTGGGTTTCGTATTCTCAATGACGACGATTTCATC
>AT2G29810.1 _Random_159nt
TTGGTTCGTAAGTCAAACAAAACAGAGGATCCAAAATGTAAATCTTCTGTTCCATTACCGCATATTGACTAAACTCTACACTCTCACTTGCAACGTTAGGGTATGGACCAGGCACAGTTTCCCAACTCTCATTCTCTACATCGAACACTTCAACCCAAT
>AT4G39850.1 _Random_159nt
CAAAGGCTGCCTTATCTTGCTCCAAGACATACTTCACAGTGGTCCCTGCAAAAATCATGGTTGCTTGTTAGAAAAGGAACCCTATCAATAAAACTGATCAAGTAACAATATGGAGTATGTTTACCATTCAAAGAGGCTATTCGGTCAGAGATCAGCGTT
>AT1G79810.1 _Random_159nt
AAAAGTGTTTCTTCCAAAGAAAAAGTGAAGGTAAGCTGATAGATACTATCATTCAAGAAAATGTTCGAGACCAGCAAGTATCAATCATAGGCCAGAAACCATCAGCCAAGGATGCTACTCAGAACTGACAGGTTGCCAAACTTTTAAATTGATGTTGAA
>AT5G28263.1 _Random_159nt
GATTCAAACAAGTAAAAATGAGAACCTAATAGCCCTACTCGATCATTGGGTCGAGTAGAACCAACATGTGACAAAATTAAGAACTAAAATGCAATCAATAGGGGATGCAAATAGAGGATACAAATAACCGGTAGATAAAAGTGCAATCAACAGGGGATA
>AT1G07128.1 _Random_159nt
TAATGTTCATCTTTTGTCTTCTCTCCAGTCCCAGCCATGGATCGATCCCTCCAAAGCACACACGCAAAACTCGTGGCGCGTGACATCCAACGCCTGACACAGTCACCTACAGAATCCAACTCTTTCTCTCTGCTTGGCGGAGCGTGCGTTTCACGCGTA
>AT1G47395.1 _Random_159nt
CTCTCTCTCTTTTTTTCTTCTAAATTACATTATACTAATAGGAGACAATCACGCAGCAGGAGCATAATCATAGCCACTGTCATCGTCATCACCACCATTCTCAACACATGTCGCTCGAGAGCTATCCACCACATCTTCAACATACACCACGGAAGCACG
>AT3G20570.1 _Random_159nt
AGGTTCCCGAGACAGGTGGAGAAGGAGCGGATTCTCCTGAGGGAGCTGGGGCTGGGGACGGCGGTGATGATGCGGTGTTTTTGTTGCCGCTTCTATCAGCCATGACGATGACCACAAGCTTCTCGTTTTTCTTGCAGTTGTCTTTGTTTCCACTAATGA
>AT5G04000.1 _Random_159nt
GCGCTTCTTCATAATCGCGTGCAGATCGGATTGATTCCTCAAAGTCAGTCGAGTCACTCGCCACAGGAAGGAAGCTTCCAATGTCATCTTTAGCACCAAACCCTCCAGCTCTTATCACATCTTCTGCTGATATAGAAGCTTCCATGTTCACTTCACCAT
>AT4G35750.1 _Random_159nt
TATCTCATTCCTCCTCACATGTTCCCACAGATAATCAACTCTGCTTATGTACCTCAGCTTCCCGTACAACCTACCGCAGCCAATCACCACACCAATTAATTAATCAACGTTTTTCTAAAAAAAACTATAGTATCAAGAAAAGTCGTTGACCAGAAAATT
>AT1G37000.1 _Random_159nt
ATGTCTTGAGAGCACATGATCCGGTTCTTGGAGATGATGATACTTGGGCAAGAGTTGAAGACATTCAATAATATTGTCGTAGCGTAGAGATTTAAACAAGGGCCTTCATGGCCACACACAAATCTCCAGCAAAAACGGTTCAAATGCAAGGACCTATAA
>AT5G13100.1 _Random_159nt
TCAGTGGCTAGACACTCGATTGCTATGTCATCCCCAAACGCAGCTGCACGTCCTTCTCGGTTCTCATCTACAGATAACAACCCATCTTCCGTATACTGCAAGGTAATGATATCATACTCATCCTCTGTTGAGCCTGAAATCGACATGTACTTAGACCAA
>AT1G63650.2 _Random_159nt
TACCTGAGACGCACCACCATCGTTGATGAACGAATCATGATCCTCAGGTTCTTGCTCAAACCCGCTAGTAGAAGTTGTTGGAAAAGCTTCGGTTATAAACACCGGAGTGTATTTATCGTCACTTAAGGGATCAAAAATTTCTTGATAGTCTGATCTTGT
>AT3G52830.1 _Random_159nt
TAGAAAGTCTCGGGAAAGGACATTTTTTTTGGGAGACCTGGAGAAAGGACAAGACAAGTCAGCTCGTCAAGACAAGTCAGCTCGTCAAGACAATTCAGCTCGTCAGGACAAGTCCGCTCATCGATACAAGTCAGCTCGTAGAGAGAAGACATCCCGTCA
>AT2G35390.3 _Random_159nt
CTACCAAATCCTCTGAGGGAATTGACTTGCTAGCAAGATAATCAAGTATCACCGGCTGAAACAATTAAGCAGATAAAGGTATTATACACAAAGGAGCATACACACAATGCATAAAGAGGGGTATCAAGAACGTGGCTTTAGAGGTGAACCTGGCAGTAC
>AT4G03945.1 _Random_159nt
TCAGCACAGTTGAACATATTTATCGCCGTTCCACCGACCATAGTGTTTACGCTGCCATAGTCTTTGGCAGCCAAATATCTGAGGGCTTCATCACGCCGGTCGAAAGAATTTTCATAAAATTCTATACATAAGTTATATTTAGATTCAACACCCGGCGTG
>AT3G59455.1 _Random_159nt
GACAAGGAAAGACTTGATTAACTAATCTTATTAAGTATCTCCGGTTCGGCTTGACGACCGCTTATTGCTTTTGTTGGTTGACTATTTTTAGCCACACTTGAAATAGGACTTGAGACTTTGATTTAGAGGAACAGTCTTTCCACAAGAAGCCATAAGACG
>AT5G47720.4 _Random_159nt
ATGCATTTCCAGCAGTGACTGATCCCCCATCCTCCTTGAAACTTGGTCTAAGCTTTTTTAACTTGGCTGCATCAAACTGGTTCATGCCAAACAAAGTTAAGATCAATCAAGGCTATCCCAAGAGAAGCAGTGGTTCCTAAACTATTTACCTTCCCCAAT
>AT2G21270.1 _Random_159nt
AGAAAACGGGAAGAACTTAGATATAATAATACATTCTCTAAGCAATAAACAACATGATGTGGGAAAGTATATGAGGGCTCAAATACAAGAGGGTAGAAATAAGTCGGACTCACATGGCTTTCGGGTTGGATATATCCAGGAAGTCTGTTGTGTGGGGCT
>AT1G60330.1 _Random_159nt
TTTTGCTTCTTCTTCGACCTTGTTCTTATTCATCGATCACCTGAGCCAATCTCTCTGCAAGACTTAGCCTAGTCGCAGGAGACACCCCATTACTTCCAATGATTGATTAAAGAACTGCCTCTGCCAACAGCTTATTCTCGACCACAGCTTGTCCAGTTG
>AT3G55870.1 _Random_159nt
TATAACCCTGTTTTAGTCCCTATTATACACAACAAGAAGATTCTCAAAAAAGAGATGCTTACTTTCTTCACTCTAGTGAGAATCTCAGGACTTGACGCTACTAGAATACAACCTCTTGCCTGTTCGTGTAAAAGATATGAAGATAAGCAAAACAGAGGA
>AT2G11640.1 _Random_159nt
AACAAGTACCTAACTAATAACAAAAACATACCTCATCAACAGATCCATTAAGTACAAAGGTTGTAGACTCGCCAACGATCTCAGAGCAAATTGAATCAAACAATAGCAATTTGGCTTCACCAATGTTATCCATAACCTTTGCATAAATCATGACTGAGT
>AT4G02200.1 _Random_159nt
GGACTTCTTTGGTGACGGCGGATTGTATATAAATGATAATAATGGGTCCAGAACACTTTTAGATGTATGATTAGTAGACAACGGCTCATCGATTAGAGACTGTAAGTATTTCCTAGTCCCTGGAGAAAATGCTGAATATGACTCATCCTTGTAAAGTCT
>AT1G34065.1 _Random_159nt
TAACCTCAAGGTGTGCCTGCTACAAATAAAATAGTAAAACACTAAAACCATAAATCAAGAAGTAACAGGTATACCGCATACATGCCTCCAAAGCCCTCCTTGGCTATAATAAGGCGAACAGCGTCAGGGGCCGAAACAAATTGACCAGTCTGCATCCGC
>AT5G32481.1 _Random_159nt
GAGCAAGGTTCTCTACCAATTCCCAGCCTTCTTCAACATCCTTGTTCTGGAAATTCCCATTGCTGGCGGTATCCAGAAGCATTCTGATGCGTGGTAGGACTCCTCTATAAAGTGTGCTGAGCAGAGAGGCTTTGGTAAAGCCATGATGAGGGCATTGGT
>AT1G79830.4 _Random_159nt
CCTGTGTGATTAATTCCTCACACCTTCGCTCACTAGCCTATAAGAGTGGTTGGTTTAGCAAACAGTAAACAGAACAAACTATTAGTAACTAGAATTATGGTTCAAACGTAACCAAAAGGCGATAACCAAAGAAAGAAATATGCATAGAGACAACGAAAC
>AT1G22380.1 _Random_159nt
CCATAGATTTGATCCCATCCTTCCAATCTCACTATCTTCTTCAATCTCCCTGTTTACTAAGAGATGAAGCGGTCCGATTGGATAAACCGGTGGTAAAATGGATTGCATAGACTGGATTATGTCATGTTCAAGGTCATCAAACGTGTTCAGAATGATAGC
>AT3G55100.1 _Random_159nt
GCCATTGCAAAGGAGAAGAAGCTTAACCTTTCTTGGACGCCTCTAGGAGAGTCATCTACTTTCCAGTAAACCGTAGCCAAGAGAAAACCGGTCATCATGACTATGAAAACTCGTGTTCCGATAAGCTCGGGCGTTCGGGTCCAGTTTATCATGTAGCGT
>AT5G39750.1 _Random_159nt
ATTGTTCAAGTAACGCTGAGAAATAATCCTGATTGAAATTTGATGCAGAGACTGGGATCTGAGACAGAGTATTGTCTCCATGGTTATACATAAACAGCGAAAACTGGCTAGGGTTCAAAGATTGGGTCTGATGATTCAGAGAGGATGATGCTAAACTCT
>AT4G01950.1 _Random_159nt
CCAAAGTGTTCATTAGGGTTGGTTTGATCGCGAGACGGCCATCATGGAAAATCAATGGTTTAGGGTACTGGCTTCGTGGTAGGGTTTGCCAGCTTCGCTTGTCTGATTTCTTCACGAAATAAATTTCCTATTAGAGAGAAAAGGACAAGAAAATCAGTT
>ATMG00040.1 _Random_159nt
CCCCACCTTCACCAAATGGTTGATCCAGGTGATCCTGCTGTTGAGCTACTGGGGAAGCGGCGGGTTCGGGTAAGGCATTGGATGGCCCAGCCTGTTCCCTCTGAATCGGTTGATTCACCGACGAGGAGGTACGCCCGGAACTGGCCGAATCCTCCAAAT
>AT5G34845.1 _Random_159nt
GGTTGAACTTGAAGAGATAGCGATCTGCTGGAGTTGTTTTCTCAAGAAAATCCTTCCTCTTGAGATAGTCTAGGTCAATGAACTTAGGCAACACGTCAGGGGTTCCGAATTCCATACCCACAACTTCTAGTATTGGCGTTAAGAGACCAGCAACACAAA
>AT1G23510.1 _Random_159nt
ATCCGGCGACACAACTTTTCTTGATATGTTTTCCTTTCATAAGAAGAAAACTATGACACACTCTCAAATCTTGTTATCATTATTTTATTTGAATCAATGAAATGATAAGTTAAAAGAAGAAACCAAAAGTTGGCGTCCTTTGATGATTCTGAAGTATGG
>AT3G60390.1 _Random_159nt
GTCATAAAATGGACCATTACACATATCACCATCATAGCAATAACTACTAATGTTTTATTTGTTGGACTATATAAAATTTACGAAAGTAACCCCTTAAAATAGAATAAAAATTTCTACCTTGCCCTTCGGTTTTGGAACCACACTTCAACTTGTCTCGTC
>AT2G23760.3 _Random_159nt
TACCACTGACAAATCTGAGACTTATTTTTTTGTAGTTATGTTAATGGCATTGTTACTTCTTTTGATAATAGTATGTGGAATGAATTAAAGCAAATTAAAGAAAAAAAAACTATAAAGGAAAGGTTAGGCAGAGACAGAGAAACCCTTAGGATGCTATTA
>AT4G10100.3 _Random_159nt
TTCTGTGTTGTACTACCTGATGGCATCTTCAGTGTTAGATCAGGCACACCTGTGAGCTCTCGTGCTCTGGCGAATAACAACACTTTGATCTCCACCGATGAAGTGTCATCACTTTCAATCTTTGTAACTTCTTTGTCCATGGCCACCTGAAAGCACCCA
>AT3G13460.4 _Random_159nt
TCTTCTTTATTGTACTGTTCTCTGTCAGGAACAACACATGTGTTATCCGCCTCCCCAACCTCAGTTACATTTGATTCTCCAGTCTGCTCCTTAACCTCTAAGCTATCATCTAGATTTCCCTTCTGGTTCTTTGTGCCCTTAGCTCTAGGTCCCCTGTTA
>AT5G01620.2 _Random_159nt
AATCCGCTCGCTCAATCTGTGATTAACAGGGTCATCAGAATTCGACTCCACGAGCAACGGTGCCCAGAGAAACTCCACTGTGGCATTGTAGTCCTGCGGGTACATACACACCAAAGTAACCAATTGCACCAAAACCACAACAAAGAGTCAAACTCAAGG
>AT2G19110.1 _Random_159nt
CTACTAGCTTAGCCATTTTCGCAACCACACAATCACCCGCTAAAGAAGTTGTTTTCACACATATGTAACCTGCAAAAAAAACACCAAGAAAGACCAAAAGAATGAAAGATACAACAAAAATGTATAAAGCTTGAAGCTCTTAAAATAGGATTACATACC
>AT1G33070.1 _Random_159nt
ATGTATCTTTCTAATTTCAATTTATAAATTATGAGCACACAAAAAAAAAACCTTGAGAAAAAGTTGTGGAATTGTTTTGTTTTTCTGCATATAATTTACCAAATAAATAATTGAGCAAAACTTGAAAAAAACTTGAGAGAAACTTAGGAAAGTAGTCAC
>AT3G22260.1 _Random_159nt
CGAGAAAAAAAGTTTCAGAGATTGAAAGCCAGTCAACAGAGACAGGAAAGACAGCTTGAAGGGTGTTGCTGAGGAATTTTCAGAAGAAGCACGAGTTTATGAAAGAGAGCCAGTATATATGATTAAACACATTCATCCCTGAAGGCGCTGACTAAAGAA
>AT2G29950.1 _Random_159nt
TGTCGCCGTCCTTGGTCGTCCTCCGCCGCTGATCGAATTTTTTGGCGAAATTGAGAGATAAATCAGAGTAAATCTCCATAACTTGAGAGATATTACCGTTGATTTCGTTGATCAAGCCAACGTTTCTAGAGACGTTATCTGGGATTCGAGACATGTGGT
>AT4G25940.1 _Random_159nt
ATATGATGAGAGTAAAACTTTGTACCAGCTTTTTCTGTACAGAACCACTTTGAGGCGCTTCTTTAATGTAGTCTTCCATTGTTGCTAGGAAAGAAGGAGGAGGCTGAAACAAGTTTTTAAAATTAAGTCTTTTGAGGTGATCAATCTCACATTCATTTA
>AT1G34180.1 _Random_159nt
CCGAGCTCAGGGATCAGAAGATCATTCATTTCAATGTACTCCTCCTTCTCATTATCTAGAAGAGGTGCCATACCAGAGGTAGCCTCAAATGAATTCAAATGGGACTGAAAACTCGAGTCCCTGTTGTATAGCTGGCCATTTGGCAAGAACATTCCATTC
>AT5G55570.1 _Random_159nt
ATAGACAACACAACCAAATAATTAATGTATGTGTGTAATAATACATACTATTCTTTTGCTGAATTCAACACCTGCAACAACGAATGGTATGATTCCAGCTGCAAGATCAATTGATTTATTATAAGCTTATAAGAAAAACACATTTTTTAATCACATCAC
>AT1G48510.2 _Random_159nt
GCAGCAACAAGACCACCAGTACCTAGAGATTCTAGAGAATTTTCTTTCCAATCCGAAGGAACCCATCCGCGATTTACTAGAATAGGGGACTTCATACTAGTGACAAAAGGAAGAAGAAAAAGATAGTTAGACCATGTTTGTTTGTTTGTTTGTTTTGGT
>AT1G33770.1 _Random_159nt
TCTAGAAGGACACGCTTATAAGGATGTTGCGGTTTGTAACTTGTCGCCTGTGGGAACTTTGTCGTATTCCAGAACTCTTCAGATGGTGAACCACACAGTTTAAAGATCTTGTGCATTTGCTCGACCTTGAAGAATTATATTTTGAATATGAAAATCAGT
>AT3G16040.1 _Random_159nt
AACTAACCTTCTCTTCATCCTTCTTTTTCTGCATTAACTCCATATCGTGCTACATTTGAAACAGAGTAAAACCATTAAAACGTTGAGCTAAAGAAAAAGGCAAGGGTACAATTGCTATCATACCTCATCGTACTCCTTCTTACCAGACTTGGGCTGCTT
>AT5G48870.1 _Random_159nt
CACTACACAACGATGCTTAGATAAATTAGTAACACACTCTAGTTACAATTCAATCAAGAATTTGTTACAATCAAAACTTGAATCTATGAGATCCTAACTCCAAAGCAACACGGGTTTAAGCATCAATTAACTAATCCTCACACAACCACAAACAACTCA
>AT4G28340.1 _Random_159nt
TGATTCTCTCCGTACCAATTCACTATCGAATTCAACGAATTTCTTGAAGAAGACAAAAGGACCGCGTAGACTACAAGAAACAGACAGACCCATGTTCTCCTCTTGCTTATGACTCTCAAAAACAGCTTGTACGAGGTCATCGTCTCTTGTTCTTCCTTA
>AT5G34834.1 _Random_159nt
CTATTATTGAGCAAGAGCAGACAAAACGTCCCAGGTCTTCAGCCTTGGTAAGCCTCCGTAATGGTTAGCATTCGGGCTTGACCTTGACATCCTCTTATGGTTTGCAGGCGACGTCCTGGTCGGGTTTGACGGGTGGAACTCAGGACTTGGCTTCATCGA
>AT1G28660.1 _Random_159nt
CGTTCTGATATTGAGTAAGACACGCTGCGGAACATCCTGCTGGGAAGCCTCCGGGTACCAAAAATGTTTTGCCCCCTAAAGCGATCAAATCCTGTAGTTTGGTTGCTTAATTTGTTAAAGTATAAAACAGATATGTGATTATATTTGTGTAAAGATTTG
>AT3G15720.1 _Random_159nt
TTACAATATACATGGTTTATCTATATATATGTAAAACATAGATAACATTTTGTAGTACATTTTTAATTTGGTTAACCTTATCCCATGGCCTGGTCCGCAATCTATACCGGAAATGTGGATGTTAGACGTCCCCGAATTAATCGCAATGCAATCATCACC
>AT2G25625.1 _Random_159nt
CGAGGAAGATTCTCCGGTACGATGGTCTCTAGCGAGTTCTCAAGCCAAGGCGGACACGTCCTCTTGTCACTCCACCTCCGCGGCGGCACCACACCCGCAGCCATCTCTTCTACCGGCGATTTCACAACCGCAGCTTCCACTGATGCAACATCATTGATC
>AT4G30480.3 _Random_159nt
ACCTCAAAGGGAAAGACTTTTGCTTGCATACAAGGTAAATAAATACTCATGAACTCACCCGTGACAGCATCTTCGAAGTGTTCAAGTTTCTCGTGTGCTTCAGCCCTTCGAACCAAGGCCTTATTGTAGGTAGGATTTAGCTCTAAGGCTTTTGTGCAT
>AT3G12990.2 _Random_159nt
AATATAGTACAAAACAGTTGAAGTTGAGAACTTCCTTCTCTCTAGTTATTAAGTTCATCAACTAAACTGAAAAAAAAAAAATATGAATTACTAACTTCGGGTGGATGTATGATCACGTCTTGACTGTTGTCCCCTCCTACAGTGCAATCAGGTCTCCTG
>AT5G59480.2 _Random_159nt
CTAGCCTGGCAATAATCTTGGCTGCATGAGCCTTGTCTGCATTCGTAAAAACCTGTGAGCAGGTTTAGAAAAAATAGAAGATCAGAGAAGAAACTGATTGGCAACCAAATTTAAGAGCTTAGTATCAAGGAGTCAAAACACATACAACTTTCCGAATAG
>AT2G45690.1 _Random_159nt
ACCTCACCAATCGCAAACAACGCTCCATTAACACCCTTCTCAGTAAGTAGCTCGGACATCGTTCTTCGCCTCTCCTTGATCATTGGAGGCTCTATAACTGCTTGCTGATGTTGAATTCTTCGAGACCAACCGGGGGTAGAAGATGTTGTTGTTCTTGCA
>AT1G10240.1 _Random_159nt
GGAAACTTTCCAACAACCATCCATATGCAGAGTGCATGCTTAGTGGCTGGCATCTCTCCAGCTATGGCTTCTTTGAGACACATATTATGGTCTGTTAATATCGTTTGAGGTGCCTTCCCATTCATGAACCCTGTGAATGCCTTCCATAAGAGACAAATT
>AT3G11290.1 _Random_159nt
TTTCATGACAGGAGCACCAATCACTTGACACCAGATCTTCCACGATTTCCTGGTGCAATCCCAATGATTCTTGAGTTGCGGTCTGGTGAAGCTTTTACCGGTATTCTGATTGATAGTCTCAAGGATCATTTTCCAAGTTTCCTTTGGATAATGTGAGTC
>AT2G29560.1 _Random_159nt
AAAAATATTGTTCAGACGAGCCAGACATACCATTACAAATTTCTTTGTACATATCTATCATATCTTCCGCTGACTTGAAATTTTGCCCAGATTTATTTGGAGACTTGATATCTAAATCATACTTGGTACCTGTTCAGGAAAGAACAGTTCCACAAGGTA
>AT4G22910.1 _Random_159nt
TGCCAGGGCTCCAACTCTTAGACGATGACCTTCCATTGTTCTTGTTCTCTTGCAGCGTGACGCATCCCATATCTACAAAAACACAACTAAAGTGAATATGCCATAGAAAGAACATCATAAATTCTTCAGATATATGAAAATCTTATCCGCCAAGGTTTT
>AT1G27285.1 _Random_159nt
ATGGATGAGCTTGGATTAGAATTATTTTGGCTTTGGGCTGAAGAACTGCTTGTTGGGCCTATGAAATTATTCCTGTTATCCACTTGTGTGTTATCTTTCGATACCACAACATCATTATTCGTCGAGGACGAAGACGATGAAGTTTCAGCATTTGGCCGG
>AT5G18340.1 _Random_159nt
CATGTTGAACAACGCTGTGACGATATTCTCTTGAAGCTCGGGATTCGAGTCTACCTCATCGCCCAAAACAGAGAGCGGAGTGAGTAACCTGGTGATCGAATCAGGGAGTTCCTTGATAAAGAAGTCACGGACATTGACAAATTTTTCGGTCTGGAGGGC
>AT1G76280.3 _Random_159nt
AAGTACGGTCTTTTGAAATTTCTATGGCATCTAGGATCAAACTAATGAACTTGAGGGTTCGGGAAATATACTTGTAACAGAATACACAAACAGCGAAAGGTAAACGAGGTAGCTACGGTATATAGCTTCCAATATGTAGAATCAAACTAACTCACCAAG
>AT1G65347.1 _Random_159nt
GGGAAGACAGTGAGAACCTCACTTTGACTTTTGAGAAGATAGACCCAAGTAGCCCTTGAATGATCATCCACTATGGTTCAAAAATATCGAAAACCTTCTGTTCTGAGGTTTCAACTGAAAAAGGGCCCAAAATGTCAATGTGAATCAGATCAAAAGGTT
>AT3G30230.1 _Random_159nt
GTCTTGAAACATCGGAAAACGTTACCCTCTGTTTCCATAGCTGAAAAAGAGAGAAGGGATCAAGGGTTATTCAGGCCGCGAACAACGCAGAAGTTAGAAAAGGAAACTTGTTTACCAAACATGAAAGCGACTTGGCTTGAGAAACAAGAACGATTCTTT
>AT5G04180.1 _Random_159nt
TGACATCTTCCGTGCAAGGAGGAGTCGTGAGAGAACCTCTGTATTCATAAAACTTTGTAAGATCCCATCCAAATTCTCTTGGATCTATCTTTCCGATGCTGACCTCTCCATCTTGTACGTCTGCGATCTTATGGATCTTGTCCATGATCTATCGAAAAT
>AT4G06632.1 _Random_159nt
TTTAATAATATAATCAATTTAATTTGGTGAAAATTTAGATCATTAATCTTCACCAAAAAATTTGTGAATGTTATATTTACAACTAACATTTTCTAGATTATTTTGAATTCCATCATCTGGACAAAATTTGTACTACCGACAAGATTTTAATTTTATTTT
>AT5G45472.1 _Random_159nt
GACGAGAGCCTAGAGATCTTTGAGAATTTAAATGATCCAGAGGAAGCTTTGAGGATCATTGAGATTGAGCTCGGCTTTCTCTATGATGCTCTATTCACCAAGATCGCGATTCTTCATACCGGTATTGGAACTGTCTCACGGGTCTTTGCTTCTGGTACC
>AT5G01240.1 _Random_159nt
CCCAGTAGACGGCGGAGGCTGACGGAAGCGTTAATGTGAAGACGTACAGAGTTGCCATCAAGTAGATGCTCTTAAACTTCCTTGGTTTCCACATCGCATGCATTATTTCCCTGAAAATTTTATAACTTTTTTTATAGATAAAATGTAAAAGGAAATGGC
>AT1G77080.4 _Random_159nt
CAGATACTGCATCAATAGAGGCCATTATTTAGAGAGAATGCACCAAAGTGAAAGAAAGCTTATATAATATGTTACATTTGCAACAATTTCTGTTACTAACCAACAGTTTTTGATAATCATCTTTACTTAACCAGGCATCTATATATAAAAATGATAGTA
>AT3G54620.1 _Random_159nt
GAAACATTCCTCTACTAGATTTCAGTTCTTTCTTTCTCTTTAGAGAGAGTAGAAAGTAGAAACTATTAGGTACAAGCCTTTTCCCAAAAGCATGTCTATATCTATCAGCCTCGAGATTCAGAACGATTACCAGAAACATTCTAAGGTACAAAAATCAAG
>AT2G36410.1 _Random_159nt
GGGATTCAGATGGTTGCCATAAACATCAATTCAAAACGCTACTAAGACACAGATGATGCTAAACAAAACATTACCTTCTTTTGAACAGTGGAACCTAGAGGTTTGAGTTCTTTGTTAACACTATCAATCTTCTTACGAACCACAGAAACTTCCTTCCTC
>AT4G02570.2 _Random_159nt
AAAATATGTTTCCATAAACTTAGGTTAGTAACACAACATAAACATGAATAAGATAGACAAATGACAAGTGCGCAGAAAGAACATTAGACCTTATGGAAGAGGGTGTGGTTCTGGAAACACTCGGTGACATATACCATGTATTTATCATGAAGTTCAATC
>AT3G56310.1 _Random_159nt
TTCTTTTGCCCACAAGGCAGGATCATCAACGCCCCTACAGAAAGTAGCAAAATACAAATTAATAACTTGGAAGAATGCTGTGGGTTTCAAATTAACTCGTCCTGTGTGAAGACATTTTGGACGTGTAGTTGTGTACCATTCACATAGTGAATAGAAGAT
>AT5G66050.1 _Random_159nt
GTGAATCAATGCATATAGCCTCAATGTCCCCAGGCTGCATGACACATGGTTAACCTTAGACATAATGACTTTTGACAAAAAGTTTCCTAGCTAAGAGCATGTTTGCAGTCTTTAAGTTACCTTGCCAAGACATAGACTTGCATAATAAGTGTTTACAAT
>AT2G24110.1 _Random_159nt
CCCGATGATCAAATGATCTCCTTCTTTGACACGGAAACACGGTGAGACATGAGCGGGAATGTTCGAATGCCTTTTCTCATACCTGTAGATACTTCAAAGTTAAAAGACTGAAAGGTGGTATCGCAGCAGAAGGAAGCCAAAAGTAAAGATCTTTTTGTC
>AT1G52580.1 _Random_159nt
ACAATGATCAGGATTAATGTCATAAGTGCGGTGCACTACAAAAAAGTTTGAGATCAGCTTTCAATAATGCACCATATTGAAAATGAATAATCTTTTTACCTTATTTTCATAGATTGTCCAGTTTGTGATGAGCTCTGAGAGCATTGCACCGAGTAATCC
>AT3G53520.1 _Random_159nt
TTACTAACAACACGCCCATCATCAAGGCACATTCTGGGCCCATATGTGTTGAAAATACGAGCAATTCTAACCTGAAAATTGAAAATGCAGTTAGAGATCACTCTTATAAGTTATATCCGTGATTTGGACATAAATAGTCATCAGTTCTAAACATTCCAA
>AT2G27660.1 _Random_159nt
TGGGTCACGAGGTCTATTAACTCTTACACTCACAGCCCCACCACGACCTCTTGTTGGATTATTACGAACATTTTGTACCCTTCTAGTTTGAGGTCCTCTAGGGCTTTGTATTGGACTGTTGGATCCTTGAAGCCCACCACGTGGGCCATTACCAACTAT
>AT4G20130.1 _Random_159nt
TTCCTCAACAAAAAGTTCATTGATACTAAATCTTAATTTATCAATAACTACACAACATGCTCTTCCTTACCAGCATAAGGAATCATCATATTTAATTCCTGAACCAAAGCACCGACCCTAGTTTGCATACTGATGCATCGTGTCTGTGCCATACTAACC
>AT1G07190.1 _Random_159nt
AGCTCGAATATCTGCTCATATTCATCCACAAAGTGAAAACATGGATCCCTTCTTTCCCATTGTTGGGCAGCTCATCAACGTCTCTCCGGTCAGCTTCCGGGAATATTATAGTCTTCACTAGACTTCCGAGAATCTTTCCAGTTAGAGTGAGTCTCCCAG
>AT5G47030.1 _Random_159nt
GGATTTAAGCTACCTACAGCGAATGCACCATCTACGCGTACTGATATTCATATGTACTACAAGAATCTGAATACTACATGAAATAACAATGAATATGTATAACTACTGGCTACAGAGATTAACTCATAAAAATTAAGGCGTTATAATCGACATTCAGTC
>AT1G62095.1 _Random_159nt
CAGAATTTCAATTATGGTTACAGTAAGCTTGAGATGGCGGAAACGTATCGAGAAAGATTGAATCACCGTGAGGCGTAGACACTTTGATATGTGTGTGGAGGTTTGAAGCAACAAGAACACTGTAAATAGACTCAATTGCAGGTAACAACATTGAGACTG
>AT1G28100.1 _Random_159nt
TATTCGCCAATCTCTCATCATTCCATTGATAGAGAGCAAATATACAAAGTAGACCCACCTACCTTGCGTCCGTGATGACAAGCCTCATCGCTGTTCACAAGTACCCTCGCGGCCCATCTGAAGCAATAGAAAAAAATACCACTTCATAACTCAATGTTA
>AT3G53910.1 _Random_159nt
CGTATTTGGCGAGTCCCTGAAGATCTGAATCTATCACTTCCTCAATTCTCTTCTTCCCAATCTTTGTCCTCGTAGCAAAATAAGGGAGCTCGGTGACCGAAGAGGCCACAAAAGCAAAATCGAAGACGTCATCATCTCCGTCCAGAGCACGAATGAGTG
>AT5G52870.1 _Random_159nt
AAATTTGACAAATTATTAAAAAAGACTCTGTTTTCGAACATACCTCTCGAGCCATGAAACGATTTCTTGCAATGAAGAATCGCACTTTGAATCCCATCTTGTTGAACTTGTAAAGACTCATCGATTCTGTTCGCCGGAGACATTCCTCCGATCGCCGCA
>AT4G05581.1 _Random_159nt
CTACATAACAAAGCATGAACTAGTTTGCTAGATATTGGACATTCGCTAACCCTTCAACTAAACAGAGACCCAAAACAAGAGTCTAAGATGGTTTCCATCTCATTGGTACCTTTCAATACTTCACTTATTACAGTCAGAATGTCGGGTCTGGATTAGATA
>AT5G05740.3 _Random_159nt
ATGGGAGGGAAATTTTTTATTCAGTTAGATGTTTTGGAAGCATAACATATTCTAGAGAAAACATGTTCAAGATGTTCTTACAGTAAGTCGGATTGCAAGGCAGGCACATTACGGAGAAACAATGTAAACAATGCCACCAATCCAAAAGAACCAGCAGCA
>AT5G03455.1 _Random_159nt
CGACCTCGAATCCACTTTTTGACACATGAAGGACCTATTGTAGACCATAAGAGATATAAATCTTCTAAGAAAACCCAATTGATGCCACTTATCTAACCTATGAAACATGAATCAACTATGTATAACATAGAGATGTACATCTCCTTCTACGAATAGCCA
>AT3G42230.1 _Random_159nt
AAACCAAATATTTGAAAATTATTAGGAATATTAAAGTCCACCAAACACTAGATATAAAATGGATGATTTCTTACAATAGTCTCGGCAAATTCTGAATTCACATATCTTCCATCTGAATGTGTGTGTCCAGCTACCCAAACTTTTGCTTCTGGTCACCTG
>AT2G14120.2 _Random_159nt
AACTCAAGCAAAATAAGTATGTGGAAAGAACAGATAAGCAAAAAAATGCTCCCACATGCTTAGGGATATAGATAAACCTACATCTGGAACAAATAATGCAGATCTGGGACCAGTTGCATTTTGTATTGCAGTCCGAATATCATCAGCTGTTAAGTCTTC
>AT4G38225.1 _Random_159nt
AGTAGAACTCTCCAAGAACCGGTAACCACTGAAGCTGCAGTGGTAGGTGTAGCAGCAAAGCCGGAGCTACGGATGGCACAGCCTCCAAGCTGATCGCCATCTCTGAACGGACCGTACCACTGCTCACAGAAAACTTTGACACTCTGCAAGGACATGTTG
>AT3G55290.2 _Random_159nt
TATCACCGAGCCACCTCGTTTAGCGTCACGCATTAACATACAAACATGTTTGGATACTAACCAAGGACCCTTTAAGTTGGTCTTGAAGACGTTGTCCCATTCGTCCTCTGACAAATCCAAACTCGACTTGACATTGCCTCTGATTCCAGCATTGTTGAT
>AT5G18080.1 _Random_159nt
GATCGTTAAGCCTCCCATCGGATGATCAAATCCAAACTCTTCTTCGGATTTACTGAGAAGAGCTTGAAATGAAGGCTGGTTTAAATATGAGACAGGCACCAAATATCTCTTCTTCTGGCTCTCTCCTACGTACACCGCAAGAAACCCTTTTGGTGCCGC
>AT2G39870.1 _Random_159nt
ACTTGGAGTAATTGTACCTGGTGTTTTCAGGGAATCGGAAGGGGCGGCCGATGGGTATCGCCGGGGAAGAAAAACACCGGTTCCAGCAGAAGGACGTTTCAAAGGAGCTGCGGCTTGTTGCGGAGGCAACCACGTAGGATTGTTGCGTCTCACGTATCT
>AT1G02330.1 _Random_159nt
ACATTAATCTCTAAAATACTCAAATACACATTTATCTTACATCTATGATTGAGAATGTATTCATACTCAATTGGGAGTTGGACTTCTGCTATTCCGGTAGTCCACTGCGTCGAGCTCTCTTCCGAGCTACGCTTCTTGACCTGAGAAGGAAGGAAGGCT
>AT3G45450.1 _Random_159nt
TTGCACTCTAGCTAAGCCTCTCAAATTCATTACAAAATGATCCAATGGGAAAATATTTACCATCTTCCCCTTGATTGTTTCAGGAACATCACCACTAGCAATTCGCTGTGCAATTCCTTCCGCTATTGCTCTCTTCCCAACTCCAGGCTTTCCAATAAG
>AT2G34370.1 _Random_159nt
TAAATATCCCTGAACCCAACAAAGATTCATCAGTGTTTCCCACATTTCAACACTCGGTTCCACAGTCATTCTCTCAACAAAATCCAACGCCTCATCCAAATGACCACAAGCTGCCAACATCTCAATTACATTCACATAGTCTTCCATTGAAAGAACCAT
>AT4G00210.1 _Random_159nt
TCGTATTAGAAGAAAATTTTCAAACTGTTTTATTCAACCGATATACTATTAAAGACAAACAAGTCGGAATGTAACCACAAAGAATGACGATTTGACTTTCTTTAACGCTGTTTTCGACAAACGAGCCATTGGGAAGACACACGTTAGCTATTTTCAATA
>AT1G29355.1 _Random_159nt
AGCTCTTTCTTTTGATGAGGATGGCTTGTGATTATGGTTCTCCAGAGTGTCATCATAACGTCTTTTGCGACCTGAATCCTTAAAGGGAGGGATCTCGCGGACTGAAGAAGGGTTCTTAATCTCTGAAGGTCTCATAAGTTTCTCCCGTGTTCGGGGAAT
>AT5G13380.1 _Random_159nt
GCTTAGACAGAGGATTGAGATTGATACCGATGAAACATTCGGAGCTGCCATACCATGATGAAACCAAAGGAAGACCACCGCCATAGAATTCCAGCAATGGTATGTACTGTGCCATGGTGCCGGTAATGACGGCTTCTATACATTTTGCTTTTGGCCAAA
>AT1G68872.1 _Random_159nt
TTGTGTGAAAACAATACCATTAAAAAGCAACACTAACCTTAAACCTTTCATCAAAAAATCTGCATCTTCGAGAAACTGGTACAATCAATTAACGAAACTAGAATTCCATAATCATAAGAGAAGAGTTATAAAGCTTAATCAGTTTATTAAAGTAAAAGC
>AT1G65130.1 _Random_159nt
AAATAAAATAATTACTAGACTAGATAATAACAAATATTGAAGAATTATCCGAATTCTACGCTCAGAGAAAACCTACAAACAGTTTAACAATTTGCAAAAGAATCTTGAGAAACTATATTTCTCATCTTGACAAACTATATTTCACTGGACATATTTAAG
>AT3G49700.1 _Random_159nt
TTCTCGAGGTTCTTGTCTTTTAAGACATCCATGACACTTACAAACTGTTCAAACCCAAAAACGGTACCTGAATAGATCTCGTCGCTTATGAGATGAATGTTTTTGGAAGTAATGAAGTCAACGAGAAGGTTAAGTTCTCTTCTGGTCAACATTGTGCCA
>AT5G12110.1 _Random_159nt
TACTTCCAGTAGCACAGAAGATTTTCCACCTAACAAAAAAGTTAAAAGAGAATAACAAAAGTAACCAAACATGAGCAGGATCTCAAGATTCTAACAATTTACACTATAATAGTCCACAGTGATCCAATCCAAGTTTAGAGAAAGACTTACTCTCTTTAG
>AT4G14810.1 _Random_159nt
CAAAACCACGACAAGAAAAAACATCTTCTGACGAAACTTAACTCGAACCACCGAGTCCACGGTCAACGAATATTCAAACTAAGCAAAGAGCCTTCAAGAAAAATTCTTCAAGATATCAGATATTTCACGAAGATATCTGCATAACAGCTACGAGGAAAT
>AT5G27830.5 _Random_159nt
CATTGGATTCCCAATTTGAGGCCTTAATGCAGATTATGTCGTCGTTTACTCCACAAGGGCCAATCACCTAAGCAGATACTGAAACCATTAGCTTCCAAAAATCTACAGAAAGAAAAAGTCCTATCCTACCATTTGTTTATCAAAATCCTCCAAACACCG
>AT5G10480.1 _Random_159nt
ATTAACGAGAGAGAAATAAATGAGATTAGAGTTGCAAATTAATCTGTTTTTCAATGTCTATTATTATATTGCACATGAATGGCATACCTGAGCCACAAGTGCCATGAAGGTGCAAAGCCTAGAGCTTCCTTAAAGCCGAAGAATGAGTAGCGAATAATC
>AT1G66870.1 _Random_159nt
ATTTCATAAATCTTTGACCAATTAATGAAAGTTTGTGATATGATTTAAGAATTATTGACTAATGAAACATTAATATGCTCTTCAACATATAATATTAACAGTTTATAAATTCTTACCTTATATTATAAATTACATAATTATGAAATTATGAGTTGTTAA
>AT3G60670.1 _Random_159nt
AAATAAAAACGTTCCTTTTTTATCTGACGACAATTTCGTGTACTCGTGCATCAAAAAATGAAATTTCTAAAAAAGAAGATCGACCCAGATGAAGAAAAGTGGTAAATCGGACTGGGTATGTGATAGAATTTTAAATGAAAACTTAATTAACGAAGAAAA
>AT2G40640.2 _Random_159nt
GAACAAGCCAATAAACTTGATCAGGAAGAAGAATAGAAGTCTTTCTCTGAAACTAGTAATGCCGTGAAACTCACAGAGATTTGGCTTTTCTGATCCTTCTAAAGTAGGTTGGGAACATGTGAAACATGCTTTCTAACAACAAAAATTACCAAAACTCAG
>AT4G16420.1 _Random_159nt
TAGATGATTCCATTTACGCGATGGTTAACTAGATTATAACTACTGGTGTAAGCTAGAGCAAGTAAATAACAAAACGATAAGCACACCTATATACGAACCAGATATAGCATACAAAGCAAGAACTCACCTTTTTGTGTGTCTTCAACTCTGCAAGAAAAT
>AT3G13000.1 _Random_159nt
GCTGTTGGATCAGCAAGAGACATGAAGATATTCTTCATACATCTCACCATTTCTTCAGATAATAGATTAGGTTGATCCCACAGGTACTTAGGTGGCATTCCTCGAGGTAGCTTCCTCGCATTTGTCTTTCTCATTAGCCTCTTTTCAAGAAAGTCATTA
>AT5G38100.1 _Random_159nt
AACAATCATGCTTTTTAAATATACTAAAAAGATAATTATCTTACCGATTTAGCCATATCCATAAGACAATCACCGATGGTGTCCATCACATAACCCTGCCATGTCTCATACAAGGACACACCATCAGGCAAACATTCTCCTATTACAATCATTAGTCCT
>AT2G45440.1 _Random_159nt
AAACAGTTAACGGTATGGCCTATAAGCATAATGTGTTCGTCCCAGCTCATCAGTTGTCCTTCACCAGTTGTACCACCAACAATGACACCTTCAGCACCGTTTTGTATCTGAATGTTGACCAAGTCATCGTAGGCTTCAAGGTCGAATCTTCCATCAGGT
>AT1G10450.1 _Random_159nt
AGCAAGGTTATCTTGAGACCTCGAAAGAATGCCAAAGATGGGCTCCAAAAAGGTTATCCACAGCTTCATTACCTTATCTGATTGTTCAGTGGCACATATTTCTTCACAGTAATACTTGATTAGCAGATATAGATCCTCGTGAATTTGTGTATCACAATA
>AT3G11210.1 _Random_159nt
GAGAGAAAAAGAAGCACATCTATATTAATAAGGCCGGAGAGAATAAGGAGAAACAGAGAGATAGTGAAGAAATTCAGGGAAGTTACCTTTGGTTCTGGCGAACTTTAGCCTCATCCACTGGAGGAGAACTAAGAAATATGATTCGGGTGAAGTCTGAAA
>AT2G39390.1 _Random_159nt
ACCTGAGCAATCGACTTCCTCACCACCTTGCTGAAATCAACATAAAACATAACCCATTTGAGATCAATGTGATTAAAAACCAGTGACCGAACAATCCAACAGTGATATAACTAAGCAAGTAAGCTACTTTATCTATCTATAGAGGATAATGATAGGACC
>AT4G21300.1 _Random_159nt
ACGTGTGATCATTGAATTCCACGAAACAATATCCCTCTTGGAGAGTCTCTCAAAAATCTCATAAGCAAGATTCATTCTCCCACACTTAGCATACATGTCGATAACAGCACATCCAATATTGCACCTATTATCGAAACCTTTCTTGATGATGAAACCATG
>AT1G59722.1 _Random_159nt
AAAAATCAAAATCTAGCCAAGAAGGATCCCAAACACCATTGTTGGCACAGACCCCCCAATTATATGTGACCTCCATTGGATCAGCTGGGAAGTAATCGCCTACGGAAAACCCTAACGTGAAAGGATCCATGAGAGAAAATCCGGCTGCAACATCCTTAG
>AT5G53470.1 _Random_159nt
AAACTGAGAAAAGAAAACCAAAAGTTCATAGATGAATCTGTAACTAATTGCTTAGGAACCTTACAACTCATTGTCAGATTCCTCTTCGTACACCAATGAGCTAAAAACCGGTCCCATGGGGCCTGCAGCCTCACCACTCCGATTTCTTCGTTTCTAATA
>AT1G65620.4 _Random_159nt
TTTGGTACTTAGAGAGCTCAGATTTAGCACAGCTGAGATCTATCTGAAGCTGACGAAGCTGATGTTGGAGGAGAGAGATGACGCCGACGCAGCCGTAGACAGGGTCACGGAGGCGCATGTCGGCTTCATAGGCCAAAGAGTTCACTGCGTCTTCACGTT
>AT1G36400.1 _Random_159nt
ATCGAGTATGCAGTCGAGTGGTGGTGATGGTGATACTTGACCTCCAGGTGGAGTGATGGGGTCGAGTAGTGGTCTGGCAATGAAGGTGAAGACACTCGGCCTCGGGGTCGAGTGATGTGATCGAGTGATGGTCAGGTGATGGGATGAAGACACTCGACC
>AT3G17010.1 _Random_159nt
TAAAATAATTAGTCTTCTTCAACTTCATATTCTCTGTTTTAAAGAAAGCATTAAAAGCACAAAAGCTTACTAGAAGGACCCATCGTCTGGAATTTTCGAGGTTTACGCATCTCTAAGCCATTCTGCTCGTAGATGTTGACATGAAAGACCATATTTCCT
>AT5G56470.1 _Random_159nt
ATATCGCCATTTGCTCAATCTCTTCCATGTAATCCTCGTAGAGACGTGGTGTCCAAGGATCATCTTTGCTTCTGTAGTAAGTTAGGTCAAAGTCTAAAGCTTTTTCTTCTTTCCTTAGATAAGCCGGAGAGGATGTGACATAACGGACTAGAACACCAT
>AT4G09980.1 _Random_159nt
CTACATATACATGGAAGAATTCACTTTTGTTATAAATAACAATGATGGCAAACAACCTTACCTACAAGGTCTACACACAAGTTAAAATACTATATGTTTCGTACCAGCTACATCATCTAGGAAACCGTACCCACAAGATTTACAGACAAGTTAAGTTAC
>AT5G11500.2 _Random_159nt
TGGAGTTAGCTTTCACAAGCTGAGCACAGTCCTCCAGCACACCTTCACTAATGTCATCAAAACTTTGGCCTCTATGAAGCCTCAAGTAAACATGAGCTGACGACATTTTATCCACGTGAAACCTGCATCAAATGAAAATTACTTTTAGCAGCTTGGTCG
>AT5G39510.1 _Random_159nt
TCAGACTTGAATTCTCTTAATTTGACAAGGAGGCTGGACTTAAGATTAGGTGGAAGGGTCCTTGCCTCGAGATCCATTTTCCTAATCTGGTGAAGAAAAGGACAGAGAAGCATCAAAATGAATAATGGACAATAGAGAAGCTTCTATAACTTCACGTTA
>AT3G54510.1 _Random_159nt
CAAGGAACCAGAGATAAGACTCAAGAAGAAAACATTTCCCATTAGAAAATAGAAGACCATGTTGCAAGCTTTTATCTCCTCTTTACTGTTGGAAATAGAGCCGCCGAGATAGGCCAGTCCAAGCATAGCGAAAGGAATAATGTACATGAAACCTTTGAG
>AT2G11360.1 _Random_159nt
CTTGGGTCGGAACTTATGACCGATGTTGCTTCCATGAACTCAATCATGTAGTAGTGGGTTATTGCTCGGACTATTCCACTGTTTGGAATGACACGAAAAGTTGCGATTTCTTTCCATTGATTCTCTTTGAGCTTATCGAAGTAACATTGAGAAAAATAT
>AT4G26940.2 _Random_159nt
CACCTATATTTACATGCACATCATCATCGACTTTGACGTAGAAGTCTGCATCCCACATTGCAAAAGCCGTGGTAAAGTAAGTTTTAGTCTTTGCTGACAGCTCGAGATAACCTTCAACATGATCCTGCTCAAACAAACATAAGAATTTAAAAACAGAAA
>AT3G16857.2 _Random_159nt
GTCAAAGCTGAAGATGCTTCTCTCATCCACAATGGAGGAAACCGGCAAACCTGACTTAGAGACCATCGCAGGCCGGCCTAAACCAGCGGCTTGAAGCTGTGCAAGACTCTGTGCAGGTAACTGACCTGTGACGGCTAGTGCTTGAAGATCAAACCCATT
>AT5G14170.1 _Random_159nt
TAGAAAGCTTGAACTTTTCAGGGACGTAGTTCATCTCCAACCGTATACTAGCAGCAAACTCCTGATTCCCTTTCCTCTTTATCTCAAAGCCTTCCTGAGGAGCAGGTGATCGAGCATTCTCCCATATGATCAATGGGTTCTCAGGATACAGCCTCTGAT
>AT2G23990.2 _Random_159nt
TTCTTTTGTTACTTGTAACACCGAATCGATCTTTGAATCGTATTTAAACACTGTCACATGCAAAAACAATCCTTAGCTTACTATCTTATGCATTCGTATATATGAAAAAATAATTATATATCTTAAATGTGTTTTAAGTTCCTTGAATATATCTAAATG
>AT1G01500.1 _Random_159nt
TCAAATTCAGCTGTAGAGTCAAAGAAAACATTCAAGCAGGAGCTAAATTCACCAGAAACTTGCGAGTGATCTTAATAACTAAATATCTGCTACAGCATTCATAACTCACAAAACTAGACGAAAGAAGCAACCTTTTCAAATCTCAATCCCAAGTTATTA
>AT3G17820.1 _Random_159nt
ACCAATACCGGCGTAAAGACAGGCCTTGTAGTGAGCATCCACAATGTCACGACCAATGGCTTTGTCAGCTCCCACACCACAGTAGTAAGGTCCCTGTTTCAACCACGAAATACATTTTATCAGATGTCAAAAATGTGTTGTTAAAAACATTAGGATCAA
>AT2G39520.1 _Random_159nt
AGTTTCGCCGGTAGATAACTAACTATATCTTCACAAGCTTCTTTATAATAGCCTTTACCTTAATTTTAATTTGCACTTAATTTAAGCTTGGTGTGTTTTTTAAGTTTGAGATTTAAAATATTATAGGAAAAAAATATGTATCCCATTGATTTGGTAAGC
>AT4G04330.1 _Random_159nt
TTGAATGGATACAAAATTTTATAATCGAAATAACTGAAACCGAATGGATACCAACCGAAATATTTTGAGTAACCAAAAATATCTAAAATATAAATATATATTTACAAAAGTATTAGTTATTTCTAGACTAGATAATTAAAAATACTTGAGAATATATAT
>AT1G56520.1 _Random_159nt
ATGTGCTATTAGACTATTGCCAACATCAAATATCTCATTTCCCATCAACACACGTAAGTAACTTACCTGAGTTCCTTTCCATAGCTTCTCGAGCTCACTGTACTCCATGTTGAGTGTGACGAGATTTTCTGGACCAAATCTAAAAGATTTTCTCGGGTA
>AT5G45595.1 _Random_159nt
ACATACCCCTATATTAAAAGCAAAACCTTGGACCCAGTTCCCCACCGCATCTCTAATGACCCCACCAGCCGTGGCTAAACCCGGGTTACCTCTTGAGGCTCCATCCGTGTTAAGTTTGAACCATCCTTCATCCGGTCTTGACCAAGCAATCTGACGCTC
>AT1G70581.1 _Random_159nt
CGGAATTCTAAATTCCTCCCCCTTTGGAGTTGTGAATCTATCTTCTTCTTCCTCTTTCTTTTCTTGTTGTTCTTCTTTCTCTGGCTTAGAACTCACCGGAGCTTTCACCGGGATCCTCACTTTAAGCGACTTTTCAGGAAAATCCATGACTTTGATTCA
>AT1G61190.1 _Random_159nt
ATTCAGAAAAATTAGCTTTTTCAACTCTTTGAGACCAACAGGCAGTTGCTCTATTCTTGTCCACGACAAGTCAAGATACTGCAACGAGACCAGCCCCGATATCTGCTCTGGAAGTTCATTGAAGTCAGGATTATGTGAAAGATCCAAAACAACTAGCTT
>AT3G26295.1 _Random_159nt
ACTAAGTTAGAATACAGAACATCTTACCATTGGATTTTGAGTATTTTATTATTAGTTACCATCAAGATTGCTTTAACATTGTTTCTTGTGAAATTGTTATTTCCAACAACAGTTTCTTCTTTCTCCAATTTCAAAAGCAAGTCCACAAAATCTTCACTT
>AT5G17440.1 _Random_159nt
TACAATGCGCACGTCAGCAGCAGTGTACTTGGTTGAATCCACTACAGGTTCTTGTCTAGCAGTAAGCTGAAACATGTACAGGCACAACACTCTTAGGAACTAATAAAAGTAGGGGAAAATATTATACAATAAGTGAGTAGGGAGAGACATAAGGAACAT
>AT4G25020.1 _Random_159nt
ATTATTCTCACCTTTATATGACTCCTAAGCCATGAGGTCTTCTCTCTCGTCTCTCTAGTTTGACCTCTATAGTTCTGCTTACAGGCTTTAACTTCAGTGCGACTCTCTCCCTCTGTTTCTCTATTACGTTTTCTCACAACTCTATCTTTCTCCATATTT
>AT5G03560.2 _Random_159nt
CGATTCTTATCTTTAATCTGAGAGAAGAGCTCTAACGCCTCATGTGTGCGGCCATCTTTAGACAACGCATCAAACATTTTCACAGCTTCATTAGTAAAACCCTCTGTTCTCATCTTGTGGAATATTTCTTGGAGATTCTTAGGATCCTCTGGTTCCTCA
>AT5G31909.1 _Random_159nt
GATTGACAAGTCCAATCCCAAGATCTTGATTTCGAAAGGCGACACATCGGGAACCTATATATATATCGTCTGCTAAGACACGACCAATTAATGTTTGGATAAAAATTCTTTCTGACATCATCCGATTTTTATTTCGAGGACTCACCGAAATCCGAGTTA
>AT1G15540.1 _Random_159nt
ATGAGTCCGGTGATGTGGTTCTGATGGAGAATGGAGATGAAGCTCTTGTCCGTATGAGAAATGAATTTCCTGTTGGGTTCTCCATTAGGAAGTCTCCTGTATTTCAGCAGTCGAAGAAGGTACCTTGTTCCTCCTATGTATTTCTCTGTATACTTCTCC
>AT3G27330.1 _Random_159nt
TTCACTCACCATTCTCTGGATCTAGGGTTTGAGAGATTTCAGAGAACGCTCCCCGAAAAGAGAGAAAAAAATGTGAAAGATACTATTTCCCCAACGGTCGGAATCTTTTTAAAAATCTTAATTTGTAAATGGGCCTTTGTTGGGCCAATTGATTGAAAT
>AT2G27780.1 _Random_159nt
GTTGTAACATCCACCAAAGAGACACGCCTTGTCTTCATGTTGAGCGGTTTTAGATTGGTCTTTGTCTCTTTCTTAAAATATTTCTCGTCACAAGTCTCAGATTTATGATCCTCTTTCTGTTTCAAAGCCAAAAAGCTGTTCCTTGCTTTAATCTTCTCT
>AT4G15755.1 _Random_159nt
TCAAAAGATACGGCGGCTGAGGCAGCTTAGGAAACTCAATTGGCAATTCGGGTGGAGCCGAAGGTGCATGCTCGATTTGAGATGGTGCCGCGGAGTCTACACAACTCCGGTTAGTGATCACTGGAACATTTGGTTTAAACCGGTACGAGAAAGACAAAG
>AT3G28430.1 _Random_159nt
TAGTTGTTCTTCACCAGTGTCCTCCCCAACCAAAGATTGCTGTCAGAGATAGCTACCAATTAAGTTTTGAATAATAAGGAAAAAAGGTAGTCCATATTTTTTGGTCCATGCTAATATGCTTTAGTAGATGGTCAAGTAAAAGGTATTAGTAACAAAATC
>AT5G38037.1 _Random_159nt
GTGAAAACCCGTAATTTTCCCGCCAAAAACGTAAACCCGTGATTTTCCCGCTAAAAACGAAAACCAGTGATTTTCCCGCCAAAAACGAAAACCCGTGATTTTTCCGCCAAAAACGAAAAACATGTGATTTTCCCGCCAAAAACGAAAACCCGTGATTTT
>AT2G07500.1 _Random_159nt
ATGACCTTCCGCATGTATGCATAGCCTTTAATAGAAGCAGCGAAGGCGATGAATTGGTATTTGAAACGGCGTGGACCATTTGGCTCATCATCAGATTCTGTAAAGCACAGACTCCCTAGGTTTGCTTGCTGAAGTAGCCTAGCGTAAGCGGGGATTAGT
>AT1G40087.1 _Random_159nt
CCCAGTCTTGATTTTCTACGTTAAACAATATACAAATTCAACAGAATAAACTAGGTTTCTATATATCATAACTAAATAACTCACAATCTCGTCTCTTTTTCTTGAAAAACTCTTCCTTCCACATAAGTGAGGCATGATATGATTTTTCTGGTTCTTTGT
>AT3G17330.1 _Random_159nt
AAAAGAATAAGAAAATAGGACATTCACGAGACTTCTCAGTGGCTATTCTCTGAGCATCTTCATATACACTCTGCAATTTCTTGTTCCCATTCAATGTAGATGACCAGACACCATATTTGATGCTCTTGTGAACATCATCTTCACTATACGACTTAATCA
>AT2G10833.1 _Random_159nt
TGACAAAACATTAGACTAAGCAATACATTATTAAGCTAATTTTTCAGACAAGAGACACATTACTAAACATACTTAAAAACACTACAATTTACATATTGTCCAAAAGTTTGAATGAGACATATCTTGATTCATAGTCGGTTTCACCGTGGCGACAAACAA
>AT4G39235.1 _Random_159nt
TACCAGCTAAGAGAGTTTATTCGAGGACTAAATCTAAAAAAAAAAAAAAAAAAAAAAAAAAAAAAAAAAAAAAAATCTAAGCTATAATAAGAGAGTTGAGAAAGAACCTTTTTGATGGTCTTTTGGAAACAGGACTTGTGTTCATCCATTGAGGCATGT
>AT1G05500.1 _Random_159nt
AAAAGTTGAGCATATCCTCCACTGAAGAACGTCAACAGTTCAACTTCATCTATTTAATCTGAGGTGTACCTATAATCACCAGGTATAATTGGGATGACCTTCCGAACAGGCCATGTGATAGAATCTTCCACGGCATCCCGAATTGTTTCCTGAGACATA
>AT5G27280.1 _Random_159nt
TTGCCCACATACGTTACAAGTGAAAGCAACACGCATTCGCCTACGAGGCGATTTAGTGAATAATGACCATGGAAATGTGGAAACCGTGTCTGTATCGGTTTTAGCCGGTAGAGACGGTCCTTCCATACCGGAACCGGTTGTCCATCCTTTAACCGAAGC
>AT1G70782.1 _Random_159nt
GAGATCCAATTGCATCCCATGTGCTTAAAGCTGTCATCAAAACACAACATCAGTCAACCAATTCTTTAAACAGATCATTCACACATAAAGCTAAAAGACATTGGAATTGAGTTTAGTTTACCTTCAGGTCCAACCATAGGACAATAGAGAAGAAAATCA
>AT1G11090.1 _Random_159nt
TCCATCACTGTACCTAACCGCGGTTTCTCATTGTACCTCATCGGATTCCTCTTGGCAATCGGTTTCTTCTCTTCAACTTTGATCGACTTCTCCAACAGATCTTCCGTCGGAACAATCGCCCAAGTCGGCAAGAATCTTGAGATCATAATCAGAAACTGA
>AT3G49560.1 _Random_159nt
AATGTGGGATCAGTTAAAAGTCCTTTCTTGAAGTTCTTCTCGTATTTCTCCAAACCTAGCTTCACTAGCATTGTCCTTCCTCTTGTGAAAAATGGATCTTCAGTACTCGGTTTAGAGAATCTTTCTCCCAACTAAGGAATCAAACCAAAAAAAATGCTT
>AT5G22290.1 _Random_159nt
TGGACTTTCGCATGCTTCTCGGCTGATGAATTTGGCTTTGGTGCCTTCTGACTTGTACCACTATTGTATTCTTTGTTCCTCCTAACCCGGCAAACAACCATAGCATCATCCTAGAATTTACATAAACATAATCAATCAACTCAAGCCAAAGACAAAACT
>AT4G17990.1 _Random_159nt
CTGTTTTCGCACCTCCGATTTCTTCATCTGTAAAAGCAAACAAATCACAATTGAATTTGAGAAAAACTGAAACAATTGAACAGTCATGAGGAAAAGCAAAAGTGCCAATCTTACCACGTAATATATTACGAGAAACTAAAGGGTCTAAATGGTGCAATA
>AT5G23830.2 _Random_159nt
ATTCATATACAAAGAGTATTAAAAATAGTTACCTCATCAAAACCAACATAAAGAACGTCTTTAAGACTGAAGTCAAACACGTCGCCAGCTTCAATCTCAGAATCAATGTTACATGCCAAACTCACATCACATAGGTCGTAAGTTTTTAAAAGGCCTGTA
>AT5G25970.1 _Random_159nt
ACATTGTCATTCTTCCCCATTCTGCAACCTGCCCAATGGTGAAGATAATCCAATAAAAATTAGATATAAAAACAAGTTACCAACTAGTCAATGAATCACAAGTTTTCCTACAAATCTTGCAAGGTAGATTAAGAGCTATTACCTGACTTGGTATATGCC
>AT1G48350.1 _Random_159nt
CTGCTTAGTGGAAGCTGAAGCTAAGGTGTGCATCTTGGTATCATCAATCACTTGAACATAAAGATGCTTGTTTGATCGGAAAACACATAGCCTTGGCCTCTCCGTTGTACCATTAACCTATGTGTGCATCGAGTAACGGTAATGAGACAGAACTCAAGG
>AT3G32160.1 _Random_159nt
CCTCCAATCCCACTGGAAGGGGTCACTCTCCATGGACCTCACCTTCCTTTCCACACAGGAAATTCGGGCCTCGAGCATTTGCCTCTTGAGGCCCAACCGCTGTCTTTCATCGCATAGGCGGCGATACTTGTCAACGACCTAGTATAAGAACCGTATTAG
>AT2G11370.1 _Random_159nt
ACTAGGAGATTCGCCCAATCAGGAGTGGTAAGTACGGCTTCGACATCTTTGATAAACTGTCCGTCAATGTGAGGAACAACCATGTCGTTCGGAAGAGAGGATGAGACCTGTAAATGATGAGATGAAGTAACATATAGTAAAAAAAAAACAAGTAAAGGA
>AT3G25400.1 _Random_159nt
TCTCCCACTTCACCCACCTGCAGCATTTTCCATACTCCTTAAATCATTTCAAATGTAACAAAAACACAAAAGCAACATAAAGTTTTGACCTTTAATTCTGACTATTTTGACTAGATTGTAGGGCATAGCACATGTGGCCAAATCAAAGTTTAACACTTT
>AT5G59070.1 _Random_159nt
CGTCAGAGCTGGCGATGAAGGCGGTGGCTGTTCTTCTTCGGTTCCAGCAGCGGTGGCGGCGGCGATGTCTGCTTGACGAAGGAGTTCTTGGATGATGTCAGAGTGAAAAGTTTCGTAAGCGATTCCATGCCAAGACGCGACCACGTTACGGAGATTCTT
>AT2G20240.1 _Random_159nt
GTTCCACCATTGAGCCTAATCTCAGGGACTGATCTTGACCTTTCAAGGATATTCAGAGAATCACTTGTGCTTTCTACTTGATCTAGACCACTGCCTATGCATGAGATTGATCGTCTCGTTTCTTGTTTCACTTTGTTGGTCTCTTCACTGGATCCGGTA
>AT1G13380.1 _Random_159nt
CTTTCAATATATATCACTCTCAAGATGAAGCTAAACTTGAAGATATATACATTGCTTTAGAGATGTTTAAGATAAAGGGACTCACCACGAAGAGATGAAATAGATAATAGACCAAGCACGGTCACTTCCAGGGGCTAAGGGTCTTCCAAAACACATGCA
>AT3G47430.1 _Random_159nt
TGGCGTCTATTGAACCAATTCTTGATAACCAAAGAAAATGATCAAAGAAGAAGTAAACCATTTCCCCTGAATTGGCTAGGACCGCCAAGAAACGGATCATCGGGGTTGCCCCGGGGTTTCGTCTCAGCGCATTGAACCCCGTGAGAGATCTCCCGGTCC
>AT2G15910.1 _Random_159nt
TCACAGGGAGAAAGCTGGACTTGGTCAAGAAAAAAAGCTTCTTTGCTAGAGATGGCAATACCAATGGTGAAACCATCTCCTTTGCTTATTTGTGTATCTGAACATGGACTGTACACCGGATTATTGTCCGCTGCTCCAACCCAATCATCCACCATCATC
>AT4G39210.1 _Random_159nt
CATAGTAGTATCGGTTTGCTGCATTCAGTTATAACCGTCAAAACAACAGAAAAATATTCAGATCAATGCCATTCTGTTTCGTACGTATTTAAGTTTTAGAAAATAAAACTGTACCATTGATTTCAGATCGATGCCAGTTGGTTTCTCAGAGAAATGGAC
>AT1G36570.1 _Random_159nt
CCGCCAAAAAACAACAACCTTTCCACCAAAAACCTTGTTGTCTGTGTTTTTTATAATGTCGCATAAAGATTTATCTAAAGCTTCAAAACAAAACATGTTCATCATTGGTGCCTCATCCCATATAACTAAAGACGCTTCTTTTACCAAATTTGCCAAGTC
>AT5G42290.1 _Random_159nt
TGTCAACGTCTCTATCACCCGAAGAAGCTGGTTGCTTGTGTTTTGGTGTCAACGTCTTTACCTCGTCAGGCCCATCTGCGCTCTGTGTATCACTGGCCGGTGGTCTTTGCTGCTGAGGTTCTTTCTCTATATTCTTGGCCTCTTTCTCTAAATTTGTGG
>AT1G20132.1 _Random_159nt
TTATCTACATTATTATTCTATTGAGTACCTTAGATCTCTTTTGTTAAAAATTAAATTCGTTACATCAATAGCTATAATGTTTTTTACTAAGATTTTTTTTGTTTTGAACAAAAGTAAGATTATTTTTAAGAAGCAAAACTAAAGTCCTAACTTCTAACA
>AT1G26797.1 _Random_159nt
CGCGTCTAGCACGACATGGACCTGTCTCACAAATATACCAAATACATTCTCTACATATTCCACTTGTACTTTTTGAACTATCGTCTCTATCCGCTCTAAAAATATCGAACGTCTTTTCATTTCCTGGCCACGAGAATTTACAAGTGTATGTTGTTGTTC
>AT2G26550.3 _Random_159nt
CTTTTGGGGCAAGCTTTAAACTAATTGAGCAAGCCTGGTGTTGGTTGGTTTTGGTTTAGGATCTGAGTGTTTCTTTATCACAGTTCTATTTGTAAGTTGAGTCTCAATGAAGAAGAATGGAAATCTTCTCACATTCTCATTCTCATTCTTATCGCCACT
>AT5G27160.1 _Random_159nt
AGTCTACTAATGCATCTTATAATGGATATTACTCTAAATTGTTACCTCTAATGGAAGAATAAATCCGGAGAAACAAGTCTGCAATTTTGCTTTCCCTTTCATCGATTTCATTACCGACTTGATACCTTCCATACATCCATCAAATGTGAAACGACCCCA
>AT3G52090.2 _Random_159nt
CTACATACAGAAACCACTTTCACAATTAAACAACAACATACAAGATCTTTCTATAAGTCCTTAAGCAACCAGTAATCCCAGAGGAAACTGTTAACACTAGAAGCTTAAACCAAGAAATATTCACGGTTTCCAAACAACCATACACTACTTTTAAGTTCC
>AT5G41992.1 _Random_159nt
GTGAAAGACTTACCGAGGTGACCTTTTTATAAATTTGAGCCTGGTTTCTGCACTCGTTGTATGGATATTCACAGGTTACCATCTCCAACATACACATGCCAAAAGAATAGATGTCCACAAGCTCATTGTATTCCTCTTCATACAGTTCAGGTGCCATGA
>AT5G26110.1 _Random_159nt
CATATCCATGGTCATGAATCATAAGTAACTAATCAAGAGAACTTTATCACAACCTCTGAAGATACTTACCAGCTGATTTGTTCCACTTCTGACTAACATATTTGATGTGGTCAAATCACCATGAGCCAAGCCACCATCATGGAGCTTAGCAATTGCAGC
>AT1G15150.1 _Random_159nt
CTTATGAACATGAAACCATAACAGAAAGTATACTTCAGCATTTATGTACTGGATAGTGGTGACAAAAGCTCTAACCTTGCTGCAGCCGCGATCGCTAGTGGTATTGAATAAGTTATTGAAAGTGTTTCGAAACTGTCCGTAGTATGAATAACATTATGA
>AT3G01420.1 _Random_159nt
AGAATCTTTAAACTTCTTTCCTAGTAGTCCGTACCTAAAATCACAATATTCAAAAGTGTTAGAATGCAACGTCTGTACGTAACGTGATTCATTATAGATTCAAAAAAAAAAAAAGTGGTATATATTGACCAATTTGCTCGCATCCCAGCAAGTAAAGTG
>AT2G07120.1 _Random_159nt
CACAAGGAAGGAGACAAAAGTGCATGGATATTTCTGTGGAGAAATCAAAGCTTCCGAGAAAATGCTCACGAGTATCTTCATTGTAAGCAGTCCAATACAAATTTCCATTCAAGGACACATATTCACCTCGACCTGCCAGCATTGGCCATTCCGGGGAAT
>AT4G32360.1 _Random_159nt
CTTAATCCCTGTATTATAAAGAGATATGCGTTTATATTCTTACCAATGGGAAAATAGCAAACGCCAATGCCAACAAAACATTAGAGATAATGCACCAACGGAAAGATAGGAATATCAGAAAATAGAGACAATACTTATTATCTCACAAAACCCCGAGAA
>AT3G23530.1 _Random_159nt
AGAAGGTAGGGTGAGCCTCACGTTACAGAACCGGTTGATATGAATTGTCCCAAGAATCTTGTAACGAAAAGCCGAGCTCCTGTTTCTGTCAAGGAAGGGACCATATGTCGCGGATTGTTCAGAAGAGCAGTTTCTTTGCCTAACAAACCTCGTGCAGCA
>AT5G53800.1 _Random_159nt
AATGTCATAGTATCTGCAAGAAAATTTTATCTTTGATTCACAACTAATCTCAACCATAAGCATTCACCAAAACTAATAAATTCACACAAGAAAGAAGCTTACTTTTTCGAGGTAAATGTACCAGTATTATGATCCTCCATAAAACTGTGAAAACAAAAA
>AT2G27100.1 _Random_159nt
CAGATGTCAACCCCCTTATGATTACAACTGGACCAGTAGAACCACTGTGTAACTTTTCTCTACCTGATTTTTCAGTTTCTGAACCTTGTAAAACATTTTCCTCAATTTTTTTCTCAGAGTCTAGCTTACGCACAAGGGCTTGTGTTTGTTCAACGTCAG
>AT1G63910.1 _Random_159nt
GAAATTTAATTGGTTAGGAGAATCAGTGAAACCGTCAAAATGTAAGTTATCGATAGTCGATGTTGTGGTGGTAGAGGCCTCGATGGTAGTGGCAATCGATGTAGTGTCCGCATTCAATGTCACAGTAGTTACTGACGGTTGATGACGACTGTAATGATG
>AT3G13800.1 _Random_159nt
GTCTTCTTCATCACCTGAGATTCACATGTCATGGTGGAGAGCCTTTAGCTACTGAAATAGCATTGGGAAATATTTTGGAGTGTTGGAAAACAGGTAAACCTCGAGATCACGTATAGCAGTGTAAATTGGAATGTGAGGTTGGACATTGTTTGTCCAATC
>AT2G47950.1 _Random_159nt
TCTCACTCACCACCGCAGCAGAATCCACAGCCAGATTTTCACGTTGGCTTCTCCCACATCTTATGTAGCTATTCACTTCTCCTTCTCCGTCTTCGTCTTCTTCATCTCCGGCGTCTCTTTCTTCATGATTCACCGTATCGTCCTGCAGGTCAAAACCTA
>AT4G09080.1 _Random_159nt
GTAGAGTGGCAATGTGGTCAATACCGGTACCACTTAGAGTTGTTGGAGGTCCATTAATACTGATTCCACCGTCAGGCGATAACAAGAGCCCATTTTCAGAGATTCGCCTGTTTTCATCTCGGGTTATTATCTCTTCAAACATAACTCCATATGTGAGTT
>AT1G21170.1 _Random_159nt
TCCCAGAAACAATAATTGAACGAAATGCAAGGGGCAGGTAAGAGATGGAATATGGAGATCTGTTCCTTTCAAGAATAGAAACTGGAATCCACGTCTCTTCCTTTGATATTTCTTCTGTAGACGCTCTCATCCAAGAGCAGAGCCTTTGGATGTATATTT
>AT5G35940.1 _Random_159nt
GGAACCCAACAATAGCATTTCCTTTGCTCTCAAGCAAGAACTTGGTACCAGTCACTGTTCCAATTACTAAGGTCCTCCCATTTGATGTTTTGAATGTTAACGACCTAAGGACAATACATCCATAAGGTTGGGTATTTGCGTAGCTTCCTTCTACGGATG
>AT1G61150.6 _Random_159nt
ACAGACTGTATGAATGAAGTTTCAGCAACAACAGATATTACACACAGTCAATGAGCAATACACATGGAAAACACCATCTTTAACGACAGAAATCAAAGTGAAATACAAAGACTTACGTTTTCTTCGCCACGTGGTGCAAGTTCCTCCTGAGCAAACTCT
>AT1G37045.1 _Random_159nt
TCGGTCGATACTACCTTTGCAACGTCAAATTCGTCACTCTCATCATCCTTCATGAACTCATATCCACTTTCCATCGAAGCAGCATGCCAAGAAGTAGTGAGGCTGCTCTCATTCCATCTAGGGATAGGTGCTGTAAGATCCTCTAGTTACCTTCCAGAA
>AT2G25730.2 _Random_159nt
CAAGAGCCAAACATGATCTCAAACAAAAGGAAGAAAGATAACCTCTTGCCAGCTATTATGGCGATCATCTGCCGAAAGTATGTGGCTGTACTTCTGCAGAGCTTGTCTCCTATGCAACACCTAGATGCACAAAGAAGAATGAGAAGTTAGGTCTCGATT
>AT5G31314.1 _Random_159nt
CAGTTGATCGTCGATGGCTGTCTGCGATTGCTGCTAGGCCATTGAAGAATCTCCATGTTGTGTCTCAGCTCCGCCATGTAGGTACTTAACCTCATCTCCTCTATTGCGGCAAGCACCGCCTCCTGAATACTCGACCTCTCTTTTTCTGCTGCGGCCAGC
>AT3G48580.2 _Random_159nt
GGAAATACATTTTCTTTTTGTTACTGATGTTAATCAATGGATGATCTGATAAAAAGTGTTATATGATACTCACACAAGTTGATTAGGGTTCCAAAGAAAACTGTAGGAATGGTAATCTTTTGTTGGATCAAACCAGAGACGAAACCTCTGATCTTTGCC
>AT5G29807.1 _Random_159nt
CTCGCAAGCTGCTTCTCCATCCTCCTCGTCATGGAATTCTTTATCAAGTGTTCTACTCGGTTGTGGCGGAACCAGAGGCTCGAGTTGTCGCTGGAACCGATGAATCTTAGTTCGGCGGAACAATCAACCAAAGTAGACGTTTTATCTTGTTCAGCAGCA
>AT5G19620.1 _Random_159nt
ATGATTACTTCAACTACATCAGTAATGTAATACACACAGCCTAGGCCAGAAATAAAAAAAAAATCATTACAAATAAAATATACATTACTTTTACCTTCCAATTAATCCTGATAGGGGGCCACTTGTGATCCTACAAAAGAATTGGACAAAAGTTGTCAT
>AT1G12190.1 _Random_159nt
AACGCAAAAGATTTTGAATATCTCTTTGGAAAAATCGAAACTTTGGATGAGATATTCATCAGTATCATAGCTATTAGTAGTCCAATACAAATTTCCATTCAAAGATACATTATTATTATCTAATGAATCTCCTCCTATGGAATTCTCTCCAAGGGAAAC
>AT3G14650.1 _Random_159nt
TTTGCTTTTACTTACAACTTTGAGCTGGTTGAGTCCTTCTGCATCAGGTTCTTTATCGCCAAACACTTGCTTCACTTCTTCTCGTGCACGAGCCTGCCAATCTTGGTGTTGACTTAACAGAACCATTGTCCAAACCAGAAGTACTGATGTTGTCTCTTG
>AT2G11270.1 _Random_159nt
CATGTTTTAATTTCAGTTTCTTCGAACGGTCCTGAAAGTTGAAAGTTGTGTTTGTGTATGAAGTTTCTCTAGAATAGAGAGAGAAGAGCTTGATCACTACATGAAATCTGCCCTGAACATAGAAACAATATAAATCACAACGAAGTAGAAACTTAAAAA
>AT4G02050.1 _Random_159nt
AGGCTTAAGCTGTTGAGTACCGTAATTAACCATGTTCGCTGTAAAGATCCCGATAGTTGTAGCTAGCTGAAACATCATGTTTAAACCACCTCGTAGATGAGTTGGTGCCACTTCTGATAAATACAAAGGAACCGCCTGAAAGCAAAAACCAAAGCAAGG
>AT3G58880.1 _Random_159nt
GGAAGACCTTGACTTGTACTTTAATTTGAACCATGCTCCTCAAGTAACTAGGATGTCTAATTTACTTGAGTTTTTTTGTTCTCCCTTTATTGTTTAAGAGAGAACAAAACAGCATACTGACCTGGAGAGTCCCGGGAGATAAGTAAAGCTTCCGAACAC
>AT5G10870.1 _Random_159nt
TCCCAGATTTGTTTGTTAATGTTAACAGATAGAGCCTTAGGGTGCAAAGCCTAATCAAGAGAAAGAAAAGTACTGTTAGACTAAAGCATTCAGAGTTCTAAGAAAAATGCTCAAGACTTTACTACATACATACCGATGGATATTTGTGCGTAGGAAAAA
>AT2G13160.1 _Random_159nt
TGATCCAGTGCTCTCCGGATTGTCCACTGAGCACATATGAGACTCTTCCTCTTCTATCCTAGATGTCACTTGCTTGTAAATTTCCTCTGACTTCCCATCGATGAAAGTTCCATCCGCTTTTCTGTGTGTCTCATCTAGCAGCTCTAGGAAATCAGGAGT
>AT1G72900.1 _Random_159nt
TTTCACGTTTCCAAGAAAACAATGGCTATCAAAGTGTTGACAGGATGTCTGATAAACATATTTAGCTAGAGCCGATCTACAACTTCCTCCTCTTGCCCAAATCCCAACCATTCTCTTACCTTTGTTGGAATTCAAATCCATCAATCGGTTAAGTTCGTT
>AT3G11440.1 _Random_159nt
AAGGCAATATTGGTGGCATGTAGCTCTCATACCGGGAAGAACTTGCGCCAGTTCCTAGCATGTTGCATGCAACCAAATCTGATAGGTCAGAAGCGGCAGGTAACAAGCTAGCAGCAAAATTTAGATCGTCAAATAAGACATTATCTTTAGAATTCCCCA
>AT2G37500.1 _Random_159nt
AACTAGTGCATCTGTTGTGATGACCTGAGAAAGATAAATATATCGATTTGGAATCGTTTAACATCAAAGTGTATGTCTTAATATAACTACACAGGCAAAAGAAAGTAAGAGCTAAAGGACATACACCTAACATAGTTGCCATATTGGGATGGATCATCC
>AT4G33720.1 _Random_159nt
GATCGTAGTTGCAAGTGATAAAGGTTTGACCATTGTTGCATCTCACTTTTGCACATCCCAACCTCTCCGAGTTTCTCCACACAACCTGAGTATAGTGGCCACACTGTTTGTCCCATGCACATGTATTGGAATCATAATCGTAGTCAAATTGCTCGTCCA
>AT1G16090.1 _Random_159nt
TACAGAAACTAACGCAAAGTTATACCAGAAAATGTTAGTTTACCTGTACATCCACTCGAGAGATATGGATTGCCTCTGTAGCCACTGTTACACCTGCAGCTTCTATAGCTTCGCTCTAAATACTTACCATATCTACATATGCAAGCTTCATAGTTACTG
>AT5G41980.1 _Random_159nt
AAACACCGTGATACGGCGCGATAAAGCCAGGAAGATTCGGATACTTATTGTCAACAATGTAGTATTTTCCTTGAGGGACTTGTAACTTGTTACGCCGAGTCAAAGCTGCATTGAGAACTTGTTGATCAGAAGCTGAACCTTCCCAACCAGCTAACACAT
>AT1G19350.6 _Random_159nt
ATTGTTTGGTAAAAGATTCCCAAGTAGGCAATGGTTTGGGGTTTCTAGAAGTTGGGGATGACACTGGTGGAGTGACAGGAGCACTGTTTGAGATTCTAAGTGGAGGAAGCGATGAAGGAATACCACCATTCCTGAGGAAAGGGAAGATTGTGGAGATAT
>AT1G50820.1 _Random_159nt
TTTTTCACAGTTTTAGTGTAGGGGCGCCACTCAAAACTATCCATTTTGGAGTTGTTGAAAATCCTCCAAGCATTGCTGGTACTCTGTTTCATGTCACACCACCGAGCCAATCTTGGCTCACCCCTTAGCAACGAAAAAGGTTTTAGTTGTAGTTCCCTG
>AT2G28560.4 _Random_159nt
ATTAGACTAACCCTGAAAGAAGAGCTGTCATACTATCAATCACTAGAAGCTTTACTTGGTTTTGAAGAATTGAATTCTTGAGTTCTTGTATACTGCCAATTAGAAAGAAAGAATTTTATATACTAACAACGTTTCAGTGATGCACTTTCGTATTTCCTT
>AT5G08230.1 _Random_159nt
GAAGTGGTAATGAAGGATGGCTAGGCATGGACGGTCGAGTTATTGATGATGGTGGTAGAGCGATAGATTGTGCAGGTGCCAATGGAGCTGTTGGTGGAGGTAAACAATGATCAGAGGGAGGTGGTGCTGGTGCCAGTTGCGGTGGAGATGATGGGGGTG
>AT3G27460.2 _Random_159nt
ACATAAATCAGATGCCACAAAAAAGTTAGCCAATTTTGGTGGAAACTCAAAAGAAAGAAGTAGCTGTTGTTGCTGTACCTGTTCACCCTTTAGACTAGCATATGCCTCGATTTGATTTCTCATGGAAGGAGAAACTCTTGTTACATCTGTATCTACTTT
>AT5G42690.2 _Random_159nt
AAAAATTTCAAAAAAAAAAAAAAAGAATTGATGGATACACAAATCAAGAAAATAAACTTTCATTTTAGCAAGTAGGATTTTTCAAACCGCGCTTACTTCAGTTGGCGGATGAGAAACAAAGAGGAACTTGACGTTCTGTTTTGGTTAAGTGAGGCTTCT
>AT5G54040.1 _Random_159nt
AAAACGGTTACCTGTCGATGAAAGAGTGAGTTTATGCTTATGCAATAAATGTCGCATTTTTCGAGGAAGATTCGCACACGCTTTGTGAAGGATGAAATCACATTCAACGCATCTGTAGCATGGGTCACCGTTGATAGCAAGAACGCAACACCGACAACG
>AT3G43420.1 _Random_159nt
CCATCCGCAACATCAATCAGACCACAACCGTCACTAGTCAACTACCATCAAACCACAACCGTTATCTCTCCCACAACTCCAATCAGATCTAATCTTCCATCTTGATTCTCTCTTTTTCTGATTGAGTGGATTCTCTCTCTTCTATCTTCCTGGAAGCGT
>AT2G13300.1 _Random_159nt
TTTAGTCTGGTTGTGTCTGGAATTGGCAGCAAGGTACCCTGTTTTAGCACTATACTCGCCGGTCTTGGTCAAGAGCCAGACATGTTGATCTGGAGCACCTAGCTTGCTTGTTCTGAGCGCGAGGATGTCTTGTTCATAAGCAGGTAAGATCTAGCCTTG
>AT4G23930.2 _Random_159nt
CGGTGAGTAAACAAACCGAGAACCCGAACCCGACCCGCCATCTCCAGCTTCGACTCTATTTCCACTGTTGACCCGGACCGATCCGAATTTTGAAATTGGGCGGCGGAGATTTGAGAACTAGAGGCCGCCGCGAGAGGAAACGACTGAACGGAGAAAGTA
>AT3G02670.1 _Random_159nt
TGGCGGGAACGGTAATGGAAGACCGGGAATACCTCCTCCTGATGGAGGGAATGGAAACGGAAGTCTAAAACCAGGCGAACCGGGAATACCGGGAATACTTCCTCCTCCAGGTGATGACGGGAATGGAAACGGAAGCCTAAAGCCAGGGGAACCAGGAAT
>AT5G20420.1 _Random_159nt
TCTCGCCTTTTCGAAAGCCTCGTTATCCACTCTTACCTAGAGATTTTGATACACCACAACAATGGAATTAGCAGGCAAATGCTTGTATATAGTTTTAGTTTTAGTATATGCGATATCTCAAAGAGAATTGTACCTCGTTGTCATCGAGAATGTAAGAAG
>AT2G28220.1 _Random_159nt
TAATGGAAATTAGATGATCACCTTGCTATAGCAAAATGTATAATTTCTTGGAAATTTTAGTATAAAGTTATTGTCGATGAACCTAAAGTACTATCTAATATTAATATATTTGATTTAACTTAAGTTAAATTTTTCACTACTTAATAATATCATCATTGG
>AT1G08000.1 _Random_159nt
TCCGGAGTTTTGGGTGGAGAGAGAACCATAACTGTTCTCGAGAACTGACACTGGAGTTAGAGACTGAAATAGATATGAAACTTTGATATCAGGAGGAGCTGAAGATTGGTGGGGAGTGCTATTAATGCCGGACAAGGCTTCAGAAGAACAGGACTGCTT
>AT3G33139.1 _Random_159nt
GACACTGTCAGGTTCTGCAGTGTCTGCGTTACCTGGTGTCGATTGACACCCAACATTTTCAATCGACACTTGTGTCAGGTCTGCAAAAACTGCGTCATCATCCTCTTCCAAATTGACAATTTTCGCAGCAAAAATCCTTCTTTGAAGAACTGGATTTAG
>AT2G16170.1 _Random_159nt
CATGAATTAGAACACGTATTGCTTCGTTATACACAGCCGTCGGATTGTTAGCGAGAAGGCACCTTTTGAAAAATGGTCGATTGCGGCCTTCTCCTTGGGGTCCGGTTGGATTATGGCCACCTCCTACTTGGAAGTCATCGGGAACACGGCACAAGCTGT
>AT4G12420.1 _Random_159nt
AAGTTTTGTCGAATTCGTCTTGTGGTCCAGGGGGTAACTGACCTTTAGCTTTTCCTTTAGAGTTGGTATACTTCAAGATTCCAACTCCAGTGACTCTTCTCCATATGGTTTCGTTAACAACCCGAGCACTCGCGACAATGTAGTAATCAGAGCTCGCGT
>AT1G17090.1 _Random_159nt
ATTGTGTAATGGAAATAGAAGCCAACCTTTGTTTCAACAAGCACAAATATCCTCATGAGAGCAATCTTGGCCACCATCATCATCATCAGTGGAGTCAGATAATTCTTGGTTACTAGAGACTGTAATGATCATTACCTTCTCATCTGGTTTAGCTTCCTC
>AT5G63200.1 _Random_159nt
GTTAAAATATGAAGAATGGGCAGGATATGCAGGACTCCTCATACTTATTTTGCATTACTTTTTTCACCAAGTACCAAATATGCCTCGAGAAAAGGTGAAAAGGAAATCAAGTAATAGAAACCCTTCTGTCTAATATAAGGAAAACAATGAACAACCTCA
>AT1G11592.2 _Random_159nt
TGTGAAAATTCAAAGTTAGAATGTTATGTAATCTATGAAAATCGAAAGAGACCTAATGAAGGAAGATCAGGTTAAGAAGAGTTACCGGAGCTCATCTTAACAGATGAAGGCTTCGTTGTTCATTGGAGAAACAGTCCTAGTGTTTGTGACTTGATCTTG
>AT1G11040.1 _Random_159nt
CTATCGGCGTTGTGCTTCTCCGGCTTATACTCTTTGCAATTGATCCAGCCGTATCCCTCGTGCTCTTACTCTTTGAATATGGCAGAGAGGTCGATGTCGCCGAGCTCGTAGAGCCTCTTTCATCCTTATCTCTCTTGCTAGCACTCTTCGAAATCGACG
>AT2G33620.4 _Random_159nt
AACAACATAACCCTAATCAAGTTCAACATTCTCTTGTTACCAAATAATGATTGACCTTAAAAGACAACAACTCGTATACTATACAGATAAGCTTAGACAGACATCGTACAATTAAATAAGGAAATTCAAGAAGCTAGACGAAGATAGATACCTCTCCAG
>AT4G00630.2 _Random_159nt
CGCAGAAGCTGTGTGTACCAGAAAATCAATGCATTGTAAAACTATGATTCAGCACCGCAGAAGCAGCATTAGCTATAGAGTTTCATTATATGTTCATGCAAACCCATTCTATAGAAAATCTAATGTTTTCTCATCACTTATATGGATCTCTCTTTTGTT
>AT3G58220.2 _Random_159nt
CTCAAGAGTTTGAAATTTCCACTTACCTGTGAAGGAAGAACTTGAAACCCATTGATATCCATGGTTTCCTTCACTTGTTGAGTCTTGTTGACTGAATCATTAGACTTCACACCATCATCATTCCTCTTAATCTTTTTAAGAGGTCTGCTTCCCTCTTCA
>AT5G10278.2 _Random_159nt
GATTATAAAGCCATCTATCAGAAGAGGATTAATAAAAGCCATTATCTTAATTTTATTTCATTATACATTGAAACTCCATGGTAGCATCTGGATGTACACTATGGTTTTCGTTGCATCATATTTGAGCCTACGACTCTAGAAGTATCATCAGACCTAGGT
>AT5G47240.1 _Random_159nt
CTGTTGGTAACTTCCATAGACCAGTAATCGAAGGAGCACAATACTTTTCTTGTACCACAAGCACCTAATGAGATTTAAAAAAAAATTCAGGTAACTCTTCTTTTTACCTACTCTACTTTAAGTGTTGAGACTTGAGAGAATAATCATTCATATATTGAT
>AT1G55400.1 _Random_159nt
TTCGTTGTCCCCCTCCTCTTCATCCTCATCTGTTTTATCGTCTTCAACATCGTCTTGCTCATCTACGGCCTCATTATTTTCATCAACATTTGAAACACGGTCACTTTCAGCATCGTCACCATGAGTCCTAGAGACATTATTCTCGAGTGTCTTGACGGT
>AT3G61230.1 _Random_159nt
CTTGTGGTAAGATTCTCCTTCCATTGTCATCTTCTCTAGAGGATAAACTGTTTTCTTACAAGCTGCACATTTGTCTTGTGTGCCGCTAAAGAAGGATGATAACCTGTTTGGAGCCTTCGTCTATGCAAATGATCACACCAAGAAATCAGATTAGAAAAC
>AT2G16940.1 _Random_159nt
TTGAAGGTTTTGAAAAAGAAAAGAATTCTGTTAATCAAAAGAATACAGTAGCAAGAACAAGACAAAAAATTAAAACTGACACCGCACTACCTACCTGAACAAAACCAAATCCTTTGCAGAGACCAGTTTCATCACGAGGTACTTGCACCAGCTCCACAC
>AT4G24250.1 _Random_159nt
CAGCAAAAAGACGACGACAAAGAGCCATAGATACCAACTTTATAATTATGTATGACATCAACAAAAAGGTGTCAGACAAAACTCATTAAGCCATAAATTGGTTTGTCTGTTTAGAGAGCTGATTTGATTATTTTACCTTATGCTCACAACTTTCTTGAA
>AT3G06500.1 _Random_159nt
ACTTGATCCCTGTTTGAACATCAATTCTCTCTTGCAACGTGTAGTCACCCGTGAGCTTTCCATAAGCTCTCAGCAATATGATCCACCACAAACCTAGCCAAATTAAGAAAGATTCCAATCATATTATTATTAAACTAATGTTTATAGTTTCACAACTTT
>AT5G58950.1 _Random_159nt
TCTTAAAGATCCTTCAGGTAAATACTGCGTGAGGACACAATATACAGGCGGATCTTTGTACGCTCCAACAAACTGTTTTTAGCACATAAATAAGAGAAGAGAAGTTAACAAAAACCGTAAATCATTCCATCTAGACTGACATAACGATTAACCAAGAGA
>AT2G23770.1 _Random_159nt
GCCATCGCCGTTGATTTTTCCGATGTACCCTGATCCTCCAATCGAGCTAGACGATGTGAAATCGCTTGTAGCTGATTGCAGCTCGTGAAATTTGTAAACTTTTAAGGATTCTACCACCATACCTGACAAACCATCTAGCGGATCGAATTCTTGATCAGA
>AT1G47485.1 _Random_159nt
GATATAAGATTATGACGTATGATATGATCGAATCAATGTCGCCCGTTAGAGTGTCCAACGCCTGGGCTGTTTCCGGGATTTGTTGGCCTAAAGTCTGTGGGGTGGGCAATGACCTCCTTCTGAAGGACACCACGCCGTGTATATGTGACCACAATGCTA
>AT3G61415.1 _Random_159nt
AAAAGGATCATGACATACAGAGAGATATGAAGTTAAGAAAAGTACCTCTGCCATTAATAAATGATAACAGGTCATCCACTGAACGCTCATCGACATGTTCTTCGACCTCGACACTCTAGGACATGGAAATAGCCATAATATATAAACTAGTGCAATAGT
>AT2G37210.1 _Random_159nt
TTAAAAATTTCATACCAAAAAAAACTTTTCAGTGTAGCTTTCACACTACAGCTTGACCAAGACAACATGTTTTTTAGTTTAACCAAATTGTTTTCTTCTCTCTTTTGGCAAAATCAGTCAAACTTTTTTAATATTTTCATGAACAAATATTCCTCTTTT
>AT4G09460.1 _Random_159nt
TACTCAACGGCATCGTTTTGAATAGGAACAACAACTTGAGACGACACCGTTTTGGATTCGTTAATCTGACGATGAGTTTGTGGATCAATACCGTGACTAAGAAGCTTCCTCTTAATATGAGTGTTCCAATAATTCTTTATTTCGTTATCTGTTCTTCCT
>AT1G77700.1 _Random_159nt
AAGCTGGTGGTTTTCCGGAGGCTGAACATTTTAGAGTTGATCCGCATGAACCGGTTTCGCATGTTCCGGTTCCGGTTGAGTCGAATTTACAACCGGTTCGTCCCCAAATTCTGCCTGACCAGCCTACTGGTGCGTGGAATACGATGGATTGGCCCGGTT
>AT5G57520.1 _Random_159nt
GACTCTTCTCCTGATCCTGATCAAGACCACTCTCCGGCACACGGCGGGCGGAGAAGTCCCTCGAGCCGCCACTTTCGAGAAATCCTTGGTAGCCACGGCCGTAAAGCTCAAAGCGACCGGAGAACGGGTAAGGCTGATCAGAATCAACAGTGTTTGAGG
>AT1G74530.3 _Random_159nt
ATGAAAAAGAGATTCAGAGACTAGAATCTTCACAAGATAAAAGTGGACTGATGATAAGATAAATGATAAAGTAAAAACAACAGACCTCAACTTCAGTAGCTGGAACAGAGAAAATGTGATTCGATGCATGAAACATGCTGAAGTGGTACATCTTAGAGT
>AT1G07120.1 _Random_159nt
TGTACTGTCTCTCATCTTCTCTGTGTTGTTAACACTTTCCTCTAACCTGAAAATGTGAAGATTTAAGGCGATTTAATTCTTGTAATTGGTTAAGATCAGGGAGTTGCTAGTATTATATTCTTTAGACATACTCGCCTGTCTTGCAACGATTGAATCCTT
>AT2G23834.1 _Random_159nt
AGAAATCAAATAAAAAAATTGTTATTACAAACAAATCTGCTATTTATGGTCGTTCTTAAACTGTTAAACACAAAGCAAATTTGTTTGTATCAACTATTTGTTTATTCGATATCTTGTTACATGTATATTATGGTGTTGATTTGAAAAACCGTGTTTTTG
>AT4G13250.2 _Random_159nt
CTCATCACATCCATAGCCCCTCGTGTACATAGAATTGATCCAATCAAATTTGTGGAGACAATCTACAAAATAATAGTTACAATTAGACTAATGAACTTCACCATAAGCTCAAGCTGAAATTAAGCTTTAGGTTCAAAAAGGATTTTACCTGTGTGATAT
>AT3G27809.1 _Random_159nt
TCTTAAAATCAAATTCAATTATTTATAGTTATATACATATATGGTGTATGAACTAGGGTTTCGTCATAACATGCAAAGGTATATATCCTATACGACAAAAGCAGACTTTTTTTTTGTTAAGGTAAAATACTTTTTCTTACGTACGTTCATTTCTTTTAT
>AT5G59090.2 _Random_159nt
AGAGACGAGAGACTTAAAGTCTTTTGCTTTTAAACCAGAGGCAGGTAAATGGTGAGTGAATGCAACGTCGGGTCTAGGGGATTTATCAATGATTGCAATAGCTCCAACTGATTTAGCTATCTTGTAACCACTCGGACCACCACACACTAAAATCTTTCC
>AT5G19530.1 _Random_159nt
GGGTTTGAGAATGTTTTGGTAGAAGGATTTGGTGTAGAGCTGATAACAAGGTCCACCTTCCACTGGATCAGCTAAATCTCCCACTATGATATCAAACTTCTCTTCCCTTTTCTCTAATTCAGCCCTTTTTCACATTTCAAATTATATTTTTTAGAGATT
>AT1G32570.1 _Random_159nt
AAGGCCATCGAGCGTTTTTCCATCCATCTATTCATTAACATCCCTCAAAGATTTATCATCTTTGAAAGTCACGAATCCTAATCCATTTCTATTTCCCAGTCTCGAGATCGTTGATGATCTGTCAAAACCAAATCACGAATCAGAAAAAAAAACTACCGG
>AT3G28153.1 _Random_159nt
AATAGGTCTGTATTCAGCAACCTTTGTAGGGCTTAAGATCTTTGGAATAAGTCGTATATGAGTTGCATTTATTCGCCTTGGTAGATGACTCGATGAGAAAAAAATTTGCACCTCCAAAATGATTTGAGGGACCACAGTTTCCTAATTAGATTGAAAAAA
>AT2G35736.1 _Random_159nt
GGGGATCGTCTTTCTTGGGCTTGCGATAGTTCTCTTCCACGTGCTTAGCGACGACGAGGCCGGTGTTGGTGAGCTTCCGGATATTGGGAACGTTGTAGTTCTGTGCCAAGTACACCCCAAAAACTGATCCCGTTATGAAAGAGAAGCAGCTTCTGAATA
>AT4G11590.1 _Random_159nt
CTCATTAAGCTCAGCTGTGACAAATCTTCGCCCGTAAAAGCAACATAATATAAAACACCATCTATGCACACACTGTTCAGCACAGGACCGTGAGGAGTTGTATAATCAATCATTCTCCATGGTTTCTTTTTAACTCCCAATGGGAATACTTGATGTTGA
>AT3G19140.1 _Random_159nt
CAAAGTGAAAGCAATGATTACAACTAGGTAAAACCCTGGCTTTGTCTTCGTCGATGAACTTTGATAGACAAACGACGCATTCGATATTGTCTTTGAAGGCATTAGCGTTGAAAGATACGACAGGAATTGATAAAAGAACGGAAGGGTTGATCCCAGTGG
>AT5G14410.1 _Random_159nt
GATTAACTTGCATGAAAAGGTAATTACCGGCAAAGAGATCACCAAAGTGTGATTGACTCTCCTTCAACCTCTTCAATATTTTTAAAATTCCAGTTTTTACCCTATTCGCTTTCTTCCTCACAAATCCTCTAAGTCTTCGGATCTTAACTCTAACCCTAA
>AT2G20170.1 _Random_159nt
TAAACCAAAAGCAGTAACTCTTTTAGAAGTAGCGATTGAAATTAGAGTTTTTTTTTTTTTTTTTTTTTATATATAGGTTTTATGGAAATTGAAACCAAATGAAAACATTTTTAATTCTTGGTTTTGGTTCATGAAACCAAATCAAAACGTAAATTTATA
>AT1G27450.1 _Random_159nt
ATATGTAACAGAAAAAATAACAACCACTTAAGTTACTGCAAGTTACCACAAAGAAAAATGATCTAGCAAATGAGTAGCATCATATTGATCAAAGACACTGCAAGATAAAAGTCACCTTGCTAATGTTCGAGATAATGATAAAGTGTAGACTTGGAGCAA
>AT3G42420.1 _Random_159nt
ACATTGATATGAGCACCATATCGAACTGACAATATCTTATTGTAAGAAACCACATACCTATTATCACATCTAAAACCACTTTTCTCAACATAGTTATGAGATTGCTTTCTTCTATAGACTGGAAACCCATCCTTACCAACCTTGGTTATCTCCTCAAAC
>AT2G33585.1 _Random_159nt
TACCTGAGGGTCAGCGATTGGTTTCCTCTTCTCAACGTATTGATTAGTATCAGCCATTGCAAGAGCTGCCCTAGCCTAAATCAAACCAGAGATAACTGTGGAAATGAGACTAGAGGATTCAATAAAAACACAAACTTTTTTGGATGTGCAAAAAAATCA
>AT4G07495.1 _Random_159nt
ATAGTCCTTGTAAAGATCTCCCAAACCATCAGGTGTTGCTTATGAGGATCGATCAGAATGTTCCGTCACAGAACATGTGTGCTCCGAATTGTATATACGGACATAAAAATAACGCTCTCCGTACACAGTAAAGTTATCATTATCAGATGAGGCACCGTT
>AT1G65880.1 _Random_159nt
TGGACCAGTGGCCTCGGTCTGCCCATAGGCATGCATCACTTGAAACCCCAACCGTTGAACTTTCTTGACAAGAGCAGCGGGAGGCGGTGAACCTCCGGTAAGCACATGGACCGGTCCAGATCTAGGTGACAGGTCAAGTGAATTTCCTTTCAGAAGAAT
>AT5G54855.1 _Random_159nt
TCATTAACACTATCGGATAATACATAAAACTAGCTGGAAACACAAGGATGAACAAACTAATTACTAAGTTCCGGAGAGACAAGAGATGATCCAAGCCATAAGCTCTCCTAAATTTGATTCATGGAATTCAGAGAACCAAATATGAATCAGAAAACTTGA
>AT1G66570.2 _Random_159nt
CTCCGCCTTTTTAGTAACCAAAACCGTCATTGCCAAACACACGGCGAGAATAATATTCACAGCTCCCCAAAGCCTTTTAGCTCCTCCCATCTTCCTACTAATACCTTCAATACCAAGTGACATGACTCCAAGAACGATAGAGTTAAGCATCAATCCCAA
>AT1G29250.1 _Random_159nt
ACTCATTCAAGATTAAGAAGATCTTACTCTTTTCAACAGCAAAGCCATTGTTCTTCAATATCTCAGCGACCGTAACAACAGTGGCAATAGCTGCACAACGCACAAATCAATGTTTTATGAGAAACCAGAATAAACTCTTCCAATAAAGAAAGCTCGGAT
>AT2G31141.1 _Random_159nt
CCGCCTGAGTCAAGCCTTCGCCTGACCCACACAGATTACTCACAGCTTGGACTGGGCAGCTCAGATATATGTCAGCATCAGGTCCGACCCGAGGAATTGAACCACTGTTCCACCACCTTATTGTCCCCACTCGGGTCACAAGCTCTCGTTACTTAGCTC
>AT4G36960.2 _Random_159nt
GGTGGGCGCGACATTCTAGCCACTGGCGGTGGCCTAGGCGGATGATCATCCTCTTTTGGTGTTGCCCGATCAACAGCAACTGTTGTACCTCCCAGATCATGAGTGTCCTCCATCAGATCCTCCACTGAATCTAAAATCAGAAAATAGAAAGTTTCTTCT
>AT3G57958.1 _Random_159nt
TCTTGAGCCAGAGATCGTTTGAGTTCTTTAAACCACAAACTTCATCTCTCCGGCCGGGTTCCTCTGTTCTATAAATTCTCTCTCTAGTCTCTAATGGCGGACCAGAAAGATCAAGAGCCAAATCCTCCCGCCGGTACGTCAGAACAAAACTTCCGATGA
>AT5G61810.2 _Random_159nt
CACTGCACCAGCCAATCCACCAGCCAAAAGCCTCCCGCTTGTACCAATGTCACCATCCGCTCCCCCAATTATTGGTTTCAGCATTTCATAAGCAGCAAACTTTATAGCGCTTTCAGGAGCGACTTTCGCTACATTTAACCCATTACCTCTGAAGAAACC
>AT5G28672.1 _Random_159nt
ATGTTTATTTCTAAGAGGAGGACCATTGTAGAGCTGTGACATGTGATACCGAAAACTCTGTTCCGCGAAGATCGATAAGATGCCAAAAAGCCTTGTTTATTTGGATACCCAGAATCAACTACATAATACTTATCTCTAGGAGGCAAAGGAAATTCAGAA
>AT3G53300.1 _Random_159nt
CTGATTAAATGACATATGTAATAAAATATATATAGTTAAGGTTTAAAAAAAAAAAAAAAATTAATAACCAAAATTTAATTATAGGGGAAAAATTGTATAAATGGACCATCAAAACAAAATGCGACCTAACTTGCTTCCCACACTATAATATCATTATAT
>AT2G21730.1 _Random_159nt
ACAGTAACTCTTAAACCAAAGGCTTTACCAATCTTAACAGCGATATGACCAAGTCCACCAAGTCCATTCACACCTAAACGTTTCCCTGATTCTTTAGTCATGCCATAATACTTCATGGGACTGTACACAGTGATTCCAGCACAGAGCAGCGGCGCGCCT
>AT4G39756.1 _Random_159nt
TCTCAATCATGAATGAGCTTGCAACTACGTCCCATTTATCTTCTTCCGGATCATAAACGTAGTCCTTCACATAGCTGTTCTTAACATAAATCTTTCCTTCGCTCACCGCCATACCTATAATTGAAGATACGCGTAACTCGGCCCCCGGGTCAGTTAAAG
>AT3G31920.1 _Random_159nt
CAACTCTATCCCTTGCATACGCTTACTGCGGCGAGGTGGCTTCTCCTGTTGTGAAGTAGACATTCTTTACCTGAAACACACCAAACTCATCAATACTATCAAACACATAAACTCAACCCATATAATCTAGCCATCATCCCAATTAACCACCATGCAAAA
>AT5G58910.1 _Random_159nt
CCTAGCTGGATACTCGAGGGAGTTTAAGCTCCTGAGTGATCTAGTGAATTTGGTTGCAACCCATGTTGCGTTTTGAGGTGGAAGTGATGCGAGAACGGTTTTTTTGGAGGTGGAAACGGTGGAAGTGTGACCGATATAGTGGAGGGTGGCAGTGGCTGT
>AT2G23720.1 _Random_159nt
CCCTTTCTGCAGTTGGCCAGGTTGTTCTGGTTGAACCCTTTCTGCATCAGACTTAATCTTCCTCAGGCTGCAGCCAAGCCTCCAAGTTTATTCCAGGTTGCGATTTTCTCCTCTTTCGCGCTTCACCAGCTGATGGAAACCGCTTCTCTTGATTTCGTC
>AT1G04985.1 _Random_159nt
TAACTAGACATCATAAGAGGAAGCACCAAGTCATTTGCAAGAAGAGCAGCTATATGAATCCAACTATGCAAAGCAGCTAAATTTAAAGCAAATATGCAATACTATGTGCAATAAACTTTGGCAAATGAGGGACACACTAACCGCATTCTCAATGGACTC
>AT3G17185.1 _Random_159nt
ACACCGCTTTATCATTGAAACTGGAATGCCGAAGAAAAACTCAATGTCTCAGCACAGCGGATCCAATAATCTCTATGCATCACGGAGGTTATGTTTTCCTTAATGCCTGAAAAAAGAACTTGTTACTCTTTACAACTATAATAATCAAGTATATATGTG
>AT2G15550.1 _Random_159nt
AGTCGGGGAAGAGGTTATCTGTTTAGCCCTTGAGGGAGCCAAGACCGTGTCTGAAAGCGTCAATTGTGAATCCGAGAGGAGTGGTGATGATTGTTTGTTAGGAGGTGCAGAGCTTTTTTCCTTGGAGAAAGAATCACCAAAACGACGTTTCCTTCCGTC
>AT4G06595.1 _Random_159nt
TGGATTTCCAAAGAAGATCTCTAAACCCTTTTCTATACTCACTCTTTTTTATGCAATTTCTTATTCATATGATGTTGTGTTCTTTGAATATGTGTGAGTAGATCTCTAGTTAAGTTTTAGGGGGGTTTCGAAGGGCGTTCATGGGGACTTTAGAACTGA
>AT1G51060.1 _Random_159nt
GTGAATGTTAGGCATCACACCTCCATTAGCAATAGTCACATCTCCAAGCAATTTGCTCAATTCTTCATCGTTCCTCACCGCCAATTGAATATGCCTTGGAACAATCCTCGTCTTCTTGTTATCCCTCGCTGCGTTTCCAGCCAATTCCAATACCTAATT
>AT5G13205.1 _Random_159nt
CTTTCTTCTATTTGAGAACTTGTTGGTGAAGTTGGTGGTGTAGTAGGCTCTTCACTTGGTGGCTCCTCTCTTGTTGGCTCCGGCTCATCTTCTTCAAAATGTGGAAAGAAGTTATAATCTTCTTCATTTGAGTTCCAATCCCATTCTCCTTCTTCATCG
>AT1G02950.3 _Random_159nt
ATGCGGGTGGATCAAACTGATGAGCTTCGATTTCCATCCACATTGTTAGAGTTGCCATTGTCTCGTGACTTCTAAGATTCAGAAGCTGTGTGCCTCTTGAGCTATGAACATATGCGATGTATTGTGTGATGGCTCGGGATTCTAGAGGGGGAAAAGTTG
>AT1G63250.1 _Random_159nt
ATTTTAGCCGTGTGTGTCCGCATTGGATTTTGTGCTAAAGGTAAGAATATATGAAGTTAATTATATAGCAATTGTACCTCTTTCGGAATGGTTGCAGAAAAGAGAAGAGATTGTCTCTGACGAGGCAAACAATCTATGATTTTTTCGACATCTCTCCTG
>AT2G47850.3 _Random_159nt
TGAGCTGTGTAACTCCATATAAAGAAGTTGCCCCAACAGCGTGCTGCGCACCAGGAGATAGAGCAGGGCTCACAGGTGCCTGAAGCAAAAGCAAAAGTGAGACAGTAAGAGACTGTGGTGAATAACAAATGTATTGATGATACATCAATAAAAAAAAAG
>AT4G32640.2 _Random_159nt
CTTTTCACCAGCAGACATATTAGCTCTCCCTTCGGCCTCTCTAGAAGAAAGTGCTCCAACACCAACAGAACACAAAACTATGGAAAAGATGGTAATCATATCAGTTACGTTATAGAGGTACTGAGCAGTATGCTTCTAATAAATCAATAATTTTCAATG
>AT3G62080.2 _Random_159nt
CATTTACAAAAAAGATAAGCCAAGTTATATTTTTCAAGGCTATGATCCATGTACGAGAAAATTGAACCATTTGGATACAGATCAAGAATCAGAAGGTGTTACTTTTCACAACGTTGGTCCATCACTTCAAGTTGATCTTGGAGCTTTTCTGTAGTCCTT
>AT5G23035.1 _Random_159nt
AATGTCGTCGTCGGTGCATTGCCCTCCATCGTGTATTTCGGCCTCTCTCACTACTTCACTAACTCTCGTTCTTTGTTCCGATGCTTTAGCTACCCACAAACCTAGGACATTTTTAATCTAACAAATATCAATATTGTGTACGGGTATATATAAATCGAC
>AT5G36720.1 _Random_159nt
GAGGCACGACATATTCCTCATGTTTGTTTTCATTGCAGAGTTTTGTGCAAGCAGTCTCACATAATGGAAGAGTTGCCTTTTGAGAAACTTTCATGCATTGATTCGGGACACAATGCTTAACACATACTTCCACCGTACTCGCGTATGTTGAAACAATCA
>AT1G03905.1 _Random_159nt
AGTAATAACACCTGTGATCAGAGCATGAGAGATTTATAAGAAGTTTGTAAAATCAGATTAAAATTAGCGTCAGCAATGATGATAACACAATCAGAAACGAGGTTCTTTTTTGCTTAAAGCCAGAGGAGAACATAACTGACAATGAATCATGTGAGATTT
>AT3G29060.1 _Random_159nt
AAACTTTTGGTTCTTGGATCCATTTCCATGTCGAGATTTGAGATGACTCCTCCAAATGTTAAAACTGCTAGACCAGAGCCTACCAGAAGAACTTCTCTATAACCAAGATCATTTCCTTGCTCAAACCCGAAGATAAACGGGTAATTTACTCGGTATCGA
>AT2G32630.1 _Random_159nt
TGCACCCATTTCCCCTACCTTACACACCCCGTCAATAAGCGCCCCGTAGGTATAACTACTCGGCGAAAGTCCCTTCTCTGTCAATTCATCAAACAACAAAAACGCTCTTTTCATATTTCCCTTTCTACAATTCCAACTTATCAAAGAAGTATACACATG
>AT4G13090.1 _Random_159nt
CTTACACAATCTGATACGGATTCCAAAGAATCCCATAAGTGTGGAAACTTGTAGTGGGATCGAACCAAGGAACAAACTTTTGTTCTCTACCTCCTTGTCCATTGCTAAATACATTTGTTTGAATTGCTATCGGTTTTCCTTGTCTATTCCCCAAGAACT
>AT3G31357.1 _Random_159nt
ATTGCTATCGATCGACACCTCTGTTGTGTCGTTCGACACCGATTGCATCGGCGTGATGCTCCCGATGGTGTCGATCGACACCTAGTTGGTGTCGCTCAACACCGAGCTTTGCTGCGTCTCTAGCAGCTAACTGCGCATTGAGGCGCGCCTGATCCTTAT
>AT5G38340.1 _Random_159nt
AGAATTTAAGGTTAGTCATTCCTTCAAAAGCTCTCTCACTTATATTTAATCTCCCTGATAGGTTATCTAAGTCGAAACATATACCTTTAATACTTTTACTACCCTGCAAAAAGACCAAAAAAGGAGGATAATGAGATATATATAGTAAGCTATAAAATG
>AT2G25150.1 _Random_159nt
TTTTAGGGCTCGAGATCTTAATTTCCATATGTATGAACTAAGTACTTCATAAGTAGTGAAACTCTCTTTAAGGTACTCACATTCTTTCATCATAGAGTCTTTAAGCCTTTTTATATCCCCAGCACGAATGTTTATTGTCTCTGTGACCTGTTGGATAAT
>AT1G22370.1 _Random_159nt
TTGAGGACACCAACTCGCTAGCATCCTTCGGTTAGCCGTCTCTATTAGAAAGTCCGGCGGAAGCATTGGCACATCACCGGCTACTAAATCCGGCCTAATCACCCACAAAAAATCTTTTTTGGTCGCTGCTAAACCCCAAGCAAACTCCACGAGTTGTTT
>AT3G13040.1 _Random_159nt
ATGAGAAGAAACAAAGGATATCTAACCAATGGCAAACACAAGAGTAGCTCTAGAGTTCTACTTTATAAGTGCCTACTCGTATCTCAAAAAGCTAAAACTCACTTTCAGGCCCTTCAAGTTTGATCACCGCCTTTACAAAAGACTCGTGGAGCTCAGGAG
>AT2G39910.1 _Random_159nt
GCTGAGAAAGATGGAACGATCAAACCAATCTGTCAAATGACATGATCTTCTTAAAAGGAGTTAAACTGGATGCAGTGCAAAGAAATTCCCCACTTGGGTTTTGAGAATGATAAAAGTCATCAAATGGAAGAAATGTAGAAACTAAAGAAGACGCTATGA
>AT4G23730.1 _Random_159nt
ATATCGAGGAATCAAAATAAAATCATTTGATCGGGTTTGCAACCTACCTGTAAGGCCAGATCCTCATCGTATCTTCATCAGATGACTTAAGCACCAAATCAACATAGGCTTTTCCAGTTGAGTCAAATGAAGGTAAAGCAGGTGGATTGTTTTCTACAA
>AT1G70850.1 _Random_159nt
ACACATATGATCTAGTCACTTCAAAATAAACATTTGTTTGATTTTCTTTTTTAAAAATAAACTGGTTAGTTATATATATATATATACATGAAAAATGTGTAATAAAATATTGACTTGCCATGAACGTAGTTCCAGAAGACGATAGAGCCGACTGTGCCC
>AT5G06830.1 _Random_159nt
AACTTCTTCTACCATACTAACATCCCAATCTATCTCAGGAGTCTCAACCGTAATATCCCAATCAATGCTGTCTGCAGCCGCATCTGTACCATTTGCATTCTCAGATGACTGAATATTATCAGCATCGAGACCTTCAGAGTCCCCAAAAACGCTTAATGA
>AT1G17890.1 _Random_159nt
CATTATTGGCTTTGGCTTCATGAAACCTCCTCATGAGAGCAGGCAGCACATGGGAATTCTCCGGGTGGAAATTATCATTCTGACCATACAGATTCGTGGGCATACCGGAGATAGCATCCCACTGATGCTGAAGCCGGTAAGCTTGACACATCTTAATAC
>AT1G61010.1 _Random_159nt
CCATATAACCTGGTATGATACAAGCATTCTTCTTATCTGAACACCAGCTGTCAAAGAGTTGCCTTGAGAGACCGCTTTGAAGACCTCCAGGAGTAGCCATTACCACAGATGGACCGACATCATTAAAATCATCGATGCTGTTTAATGGAGAAATGTGCT
>AT2G35738.1 _Random_159nt
ATGTCAAATCTCGTAGTGAGTGAGACGTTCCTGACATTGACAAACGCAGTCGGGTCATCGGGAACATTCCTTCTATTTGCAGGGTCATCCGCAGTCGGGCTGTTCTTCATCTGGCTGCTTGTGCCTGAGACCAAAGGGCTTCAGTTTGAGGAAGTGGAA
>AT3G09640.2 _Random_159nt
ATACCAAGGTGTGTCCACCAGACAATGCAACGATATCTTTGTCATTGAGTCCCATCCGACCAAACACATCTCTTAGATGATCCACACCTGAATTTATGATTATGAACATGTATCTACAATCTGATACCTGAATTCAAGCTAAATTCATTTTCATATATC
>AT5G18590.2 _Random_159nt
GCATGTCCTGGAAAAGCAAAGCAAACTTGTAAGATCCAGGTAACATTTAGCGCAGTTTCGAAGTAGAACTTACTCTTCTTTCTGCTTCCTCCTCCGGTTATATACCATTTAGTACCGCAAAGAACTCCACAACTACCCGCTCTTGGTGATGGGTGAAAT
>AT5G07940.1 _Random_159nt
ATCTGGTGACTGGTCCACCTTGTGAAGAAGCTCAAGCATAGTTTGTCTGCACAGGAAAAAGATTCAGAAAGGCTATTGGAGAGCACGAATGCAACCAATTAGGGAATATGAGCTACGTAACGACCACAGTCAGAATTACATATCGATGAAAAGTGATGA
>AT1G38167.1 _Random_159nt
GGGTGTCGATCGACACTGAAACTCGATTCTGCAACTCATCACATTTGTAGTCATCTTCTTCAACTGTATCTATCATGTATATGTTCTCTTCAGGTAAGAAATCGTTAATAGGGACATCATCATCGATCCTAATGCGTGACAAATGATGTGCTACACCAT
>AT3G22180.1 _Random_159nt
CACTAGTGAGTTTCAGTGTTTCACAAGAGTTAGGCATGCGATACAAGAATGGTTGGATGCTTCGGAAAAGGTAAAAATACCTGATTATCAAACACTCTAGGTGGAGTGCACCAGACCCCCCTGTATGGTAAACCGAGAGAGCTTCCACCACTAAAGCCG
>AT2G32740.1 _Random_159nt
TAGCTCCGACAAACGAGAACAAGTATCGTCTCTGCATCATCGTCACTTGCCTCTGCCATCTCTTAACCTCGGTTCGGCTCTTTGGATGGAAATAAGTTGGATAAGGAACCGCAAACTCGTTACTCCTAGAATTTGTCTCAATGGATAACATAGTTATGT
>AT4G24320.1 _Random_159nt
TGTATGGGAGATTTTGCCATTGCTCCACCCAATTCTTCACCCTTTTATGCAATTCGTACCCTTTGGGGAAATTCATCGAATACCTTATGCGCAACCCTTTTTTCACACGAGACCCATCAATGGTGGCTTCTCTTCTCTCCATTTCCGACACAGGAAGGT
>AT3G59250.1 _Random_159nt
GTTGTTGAATACCGGTATTGATTCACAGCAGAAAGTAAGAACCTGAAACAAAAACCAAAACAAGTACCATATCATCATCCATATCCAATCACTATCTAAAAAATAATCATTAATCAATTACGTACACTAACATACCGCAAGACTGTTGGCAGATAAGCA
>AT5G65390.1 _Random_159nt
TATAAAATGTAAAACATAATGTTTTCAAGATGTAAACAATGAGATCCTAAGCCAACACGACGGCGTAAATAATCGCGGCGACAAGTGAACCGACGACGAAAGCTTTGTTGGTTAAAGCGGCGTTAGGTGGAGGAGCGGAAGCATCGGAAGGTGTCGGGG
>AT1G67430.2 _Random_159nt
AAATGAATGCTCGTCTCACCTCAGCATTGCTCTCAGCGTTCTTGAGCAAATCAAGAACAAACTGAGCAGACTTGGCTGGCCAACGTCCTTGACCATTAGAGTGCCTGTTCTTAGCTTGAGCAGTTCTCCCAACACCTCTGCAGAAACGTGTGAAGGGAA
>AT1G54540.1 _Random_159nt
CGTCCTGTTTGTTGTTGCTGCTGCAATGCCGCCAAGACAGTGTTCCCATATTGCGCTCTTCCCGTTAGAGCCACATTTAGTTTAGTTACATTGCGATGTCCTTGATAAAACCTCGGTATAGGGCCTTCACATAGCTTTGTCTTGTCGTACCACACACCG
>AT3G24780.1 _Random_159nt
TCATCGCCACTGATGCAACACGGTTATAAGGGAGAGATTGCCAAGCTCTAGCTCCCATGTATACTTCAGGGAGTTGCAGAGTCTTCCGGAGAGGAACAAGGACTTGTTTCCTTAGCCGGTCACGAACTCTGTACGCATAGTGAGCATCTTCCACGCCTT
>AT2G14210.1 _Random_159nt
GAGAAATACAAAGGCGGGATCCAAACGTGGTTTGCTTCGACGAGATAACACTGTCGATAGTATCTATTTGATTTTTTAAAAAAGTTTTTTGCATTCATATGTATAAACGTTTATTTATTTTTTAAAAATAATTTAATATTATATTTAAAAAAAATTGAA
>AT4G03205.1 _Random_159nt
TATCCCTCCAAGCCCTCGCCTCTCATCACGGTGCTGCAGGCAAGACCGTAAAGTTTTTAGTGTTTTCAAATCCTAGGCGACAACTTATCACTGTATCAACCTAAACAAAACCTTGAGGCTCTAAATCTATTCTTGCACATACATGACTCTAAAACTAAG
>AT1G65940.1 _Random_159nt
CTCCACCATGAGTCCAATATCTACGACAGTTCTTGTAGAAGTAGTGCGGTTGAGTCTCACTGTACTAGTTGTAATAAAAAAAAACTTTTTGATGTCAAGATGTGATTCTGATAACACTAAGTTTTGTTATTATAACACCTACAATAAGACTCAACCTCG
>AT5G62930.1 _Random_159nt
TGTTCTCTCAGGCTCTTTCATAGCTTTCTCACCGTAGATTGATCTGATGTAACACAATCACTGGCTCATTTAAGAAACATGTCGGACTAAATGCTTTGAGAAACAAAAATGCAAAGAAGAAAAGGATCATAATAAAGCCTACTCTGCATAACTTTGACG
>AT1G23240.2 _Random_159nt
TCACTACCGTGCATGCAAAGGTGACTATTCTTCACGTCTATTGGAAACAACGGCGAGAATCCCTTTCCCTAATCACCAATCACTATGGCTTCAAAAAACAATGGTAAAATATATCCGCATAGTTTAACATATATATATATATAGATTGTTTGCATAATT
>AT1G59885.1 _Random_159nt
TGGTCAATAAATATATCAAAGAAGTCTATTATTTCCCCTTCCTCGTTTGTTTTGAAACACATAACTGACTTTATTGGTGATAGTGGTAAGTAGAGCAAACGATTCGGCTTTGGTGGTGAGGAGAGCCAAGGAGAGGCTTTTGGTGGCGAGGAGAGCCGA
>AT2G26970.2 _Random_159nt
GTACGGCGAATATCAGGAGAGGAACTTACCACTAGCTCCATGATGAGTTTGACACCAGTCATCCATTTTATCCAAACAGTCTTTCGTTTGACGTACAACTAAATCTGGACCCTGACAACAGAGAAGCTAACTCAGTAACAAATCCGGATGGCGGAGCAA
>AT4G36210.3 _Random_159nt
AGTAAGCCAATCCTGAATCGCTGTGCTCACTAAGATAAGATTCTTGGACTCCCATTGCAGCGTGTACCTGGAATAGTAAGAAATCAGACTATTATAGAAGCAACTATAGTTCACTTCTTGAGAATCAGTACAAACGTGAATGAGTAAAGCCAACGCAAG
>AT3G30385.1 _Random_159nt
ACATGGGTTTATCAGCAATATATTTAATAAGCGTATCGTGACACACTTTTCCTTCTTTGACGAGATCGTTGCAACAAGGATCAGGCATTGTTCCATTTTCAAAGACAGCAGCGATTATATCTAACGCACACTTAGGAGTAATTTTAACAAGACAAGTTT
>AT5G22140.1 _Random_159nt
AGTTTCTCCTCCTGAAGTCCGGTATATTTTGTTTCCATCCGAAGCTGAACTCAAATCCACAGATTGGTTCAATATAACTTCCACTTTCTTTGATTCTAACCAATCAGATGCTTTATCAGCAGCTTTTTGTCCAACAAACTCAAGCAATCTTGGTCCTTT
>AT5G62030.1 _Random_159nt
GCCTTCCCAATGTCCCCAACACGATCCCCCAAGTTTTAGCCTCCCTGGCCCGTGCAATCGCTCTCATTCTCGTCTCCCTCATTCCCTTATGATCATACTCCTCTAAAAACAGCTTGCCAAGATATGGATCATACCTAAACGCCTTGATTTTTGGATTGG
>AT1G60350.1 _Random_159nt
TAACGTAGCTAGGCCAATCGTTTCCTTCAGAAGTCATTATCGTCACCGGATAAGATACATCCTCCAATTGCTTATCTGATGAAAGGAATCCGTAAGCTGGCAACAGCTCATTTCGAGGAAGTGATTCTGATGTAGTGTAGAAATGCTTGGCTAGCAAGA
>AT3G25610.1 _Random_159nt
AAACACCGATCAATCGACAAACCGTTACTTCCAAAAAACCTTAAACTGTGAAAACACTTGTAGCTTTATATAGTCTTTCATCAAAGTCATACCCCATTCTGAAGTTTGTCTTCAACAGCAGTAGCACCAAGGAGAATAAGATCACGTTCCATTTTATCC
>AT2G01450.1 _Random_159nt
GTTACCTCTTCTGCAGAGGGACGGTCCTTTGGGTCAAAAGCGATCAAACGCTGAAGTAACTTCAGCGCCACAGGATCGATATTGGGGAATTTATGGGTGAAAGGTACAGGATCCTTTCGCCTCATGTTTCCCAAATACTTTCTAGCCTTCTCATTCCGA
>AT4G29850.1 _Random_159nt
GAGCAAACTAGCTAATTTGAAGTGAATCTCATGTCTATGTTACAAGCAGAATTGGGATATATCAATAACAGTATGTGATGATAGTGATCTAAAAAGTTAATGGAATCCAACGGAGATCCTTCCCTTTTTTATCTCACAGATAAGAGAAGCTTAGAATCA
>AT3G27340.1 _Random_159nt
TGAATGCATTTTTGTTCGAAACTGTATAGAATCTACATGTGAGTAGTTTAATGACTCGTAACCATAAGACAAAGAACAATAACAAGACTCATAGCTAAGATACTTAAAAGAACAAAATCCTAACAGAACTAAGCAAAAGTGGCAAAGAAACAACACCAT
>AT5G14240.1 _Random_159nt
TGCACCTACGGCCAAAGCTCTTTAAGCCTACATGAGTTCCTTTGATGGCGCCATGGTGGTACACCAGCAAGGTAGGAAGATTGCAATCAGGGTAGTTCGGAATACAATCAGTAGATATTATCTTAACGAACTTTGTTGCTGGGTATCTACTACCCAATT
>AT1G24260.3 _Random_159nt
AATTAGTTTACCTTTGGGTTCTCTGTAAGGCGTCATAACGCTCCTTAAGCTTGAGATACTCCTGCTGGCTACTAAGTTCCTGAAGTATATGACAAATTATAACATTAATCATTTGACTCTAAAAATCAAAGTAAAAATTGAGAGTAATTAATTAAGGTA
>AT1G35890.1 _Random_159nt
CGGCTTAGAGGAAGAAGATGCTTCATGCTGATGATCCTTCTTGTCCTTCTTGGACTTCTTATACTTCTGAATCTTCCAGACGACTATCCTCAAACTTATCTTCTTCCTCCGGGTCCACTACCACAAACTCATCCATAATCCAGCCGCAATCGCCTTCTC
>AT3G44150.1 _Random_159nt
ATACATGTATAAGACTTGAACCATATGATATACAAAAATGCTATACCAAAGTAAAACTGGTTACGATGAAGGTGCTATTAGCAATAAAAGCCGGTATAGACCTCGCTGCGTATTTTCGACCCGCGAATGCTACCATATATCCACCATAGTTGTCCTGAA
>AT2G18210.1 _Random_159nt
GGGGGAGAAAAAGAAAATAGCTCTTATAGATCGATCAATCGGATCACTAAGAATTGTCACAAATAATATAATAAATGAACACAAATCATAACATATATGGTGTTATATACATCTACTTAAAGTAGATGACCGGACTATTAGATCTCAAATCCCACATTC
>AT4G26720.1 _Random_159nt
GCTTCCGGTCAATTGTCCTAATCTGCCATAAAGGTATGGTTCCGTCAGTTAACTAATTCTAGTTGGAAACTTGTAATTATCAGTAGAGAGAGCTCTTATATCAACCTGATCAAGAGTCATAATAGCTGGAGAAAGACCACCATGAACACAGAATATCTT
>ATMG01390.1 _Random_159nt
GTCACTCGGCTCCTTGGCTCACTTCGGTTTTCAAGCCTTTCTCCTTAGGCGCATGTCTGAGCAACACAAGACGAGGGTTTCGCTCGTTATAGGACTTGACCAAACATCTCACGACACGAGCTGACGACAGCCATGCAGCACCTGTATGAAAGTGAGTAC
>AT5G54580.1 _Random_159nt
ACAGTTAGTTTTCTTCACGATGACTAGTTTACTGCGCATAAACTTTATAGTGTCGTTATAAGATACGCACCATCAGCAACTTCTCCAAACTGAGCAAAAGCAGTCCTTAGTCCTTCAGAAGTGGTGCGCTTACTAAGCCCTGAAATATTCAGTGACACA
>AT1G69250.1 _Random_159nt
CACGGGGTTGTCCCACGTATTTAGGTTTCTGAACCGGGGCTTGAACAGGGGATTTAACTTGAAACGGAGCAGCGTTTTTCGCCATTGATCCAACCTGTACCGTATTACTTATAAGTATATGCATAGATGTCCAATGTTAAAGAAAAATTTGCAACAATA
>AT1G12960.1 _Random_159nt
TAAAACCTTAAAATATCCAAATTGAGTAACATCAATCATAGACACATAGTGTTTCGTTGCTTAGTCCATAACGTCCTGAGGAACCATCGACCAAAGCTTGTCAAGATTGACGATCTGGCAGTAAAACTTGTTCCTGAGCTTGTGGAAATACCTCATACC
>AT2G05220.2 _Random_159nt
TAGTACTTCTCAATGACTTGACGTGAAGATTTCTTCACCGTCTTGGTTCTAACACGCCCCATCTTTCAGTGACTTACCTGATGAGAGGAGAAATTCCATGTCTTATTAAGGATTCAAAATCAAGAAACAACCAAGTATAGATGATTTATGTCTTAAACT
>AT4G00165.2 _Random_159nt
CGCAAGAGTTGAGAAGCAGAGTGAGAGCAACGGGAATTTTGACAGGAGCAACTCCGAGAATGCTGGTTTTAAGTGCAGTGCACAGACAAACGGCAGCTTCAAAGTCAGCCAAACCTTTGATGAGCGAGCAACACTCCTGGCTCGGTGGTGTACCGATGA
>AT3G04670.2 _Random_159nt
CGGTCAAATGGAACGAGTTCCTATCGTAGTCTGTTACACTAGCATCCATGCTAAGAGATGACACAAATGATCTTGATCCGTTTGATACACTCGGAGTATAGCAACTACTACCAGATCCATCAAACTTAAGGTTTACACCGCTATTACTCCTGGAGTAAG
>AT5G16800.1 _Random_159nt
CTTATTAGATCTGATATCTGTACAAGACATAGAAAATCTATCAACATATTACCCAAGAAACAGCCATTGATGACTCTTAACATTAAACGAACAAGTACAAAACAAGTTTGGATCATAATCAAGATGTTAATAAAGTGGCTGGCTCTTTTTGATTTTCTA
>AT5G06090.1 _Random_159nt
ACGAATAGTACGCCTGGGTTTCCGGTGGTTGCTTGTGCCGGAGGCTTTCCTTTTACGATGAATCGAGTGTTGAATATCCGTGAGACGTAAGGTATGGCCCATAATGGAAGTAAGAACCCAACGAATATCCGAATCATGGCTAGAATTATTCCAAAGGGG
>AT1G22470.1 _Random_159nt
GAGACAGAAGAGTAATAAGAAGATATCGCCGTCGAAGAAAAATCTGATTCTGATTCCGAAGAAGCGGAGGAGCAAGACGACATCGTTTTAGCCAAAGAAGACGAGCTCATGCTTGAGCTATAGTCATAAAACTCACTAGACAACTTGGAGAGACTCTCG
>AT3G28610.1 _Random_159nt
TCTTCAATCACGATAATCGACTTATTAGAAGTAGCAGTGAGTATTTTCCTCAACTCTGAGTTGTTCTGTATAGCCGTGAGTTCAAGATCGTAGATACTATAGTTCAAAAGATTCGCCATTGCAGCGATCATTGTTGATTTACCGGTTCCCGGTGGTCCA
>AT2G33990.1 _Random_159nt
TTCACAAAAATCTTACCTCAACATCATGAAGCTTTGCCTCAAGCTTTTGCTGATGCTCTAATCTTTTATTCTTCAGTCGCCATTCGGTTACCATGCAAACTCGGCGAGCCTTTATCTCTGACTGTATTTTACTCCATGAGTGAAGATACCTCAATGTGA
>AT4G17760.1 _Random_159nt
AGAAACAAGTGAGAAACAAGACCTGCAAGTCTCCATGTCCTTCTCCTCTAAAGATTACACAAGGGGGTTCCTTTTGAAGACTGATCTGTACACTTGAACCAGGCCATTCAAGATCATCTATTGCTTCCTTCAACGCCGCTGACTGATAGATACATTATC
>AT3G28100.1 _Random_159nt
CCGCCGATGAGCCAATCTGAATTTGAAGATGATAACGGCGGAGAAAGCTGACGGAAGTTTATATACGGCGGAGAAGATGCAACAAAGACACGTGGACCATGGTAGAGAACCACAACAAGTGCGCCTATTAACGACAATATCGTCCCCATCACTTTGGCT
>AT5G48360.1 _Random_159nt
ATAACATTACAAAAACAAAACAAAACAAATGGCAATACATTAAAGATTATTTTACCATCAAGAAGAGCTTGACAAACATCCTTAGTGCTTAAGTTAAGTAGTTGAAGCAGAGTAGCAATATTCTGTGCCTTTCTTGGATCTAAAACTTGATTTTGAATC
>AT1G55450.2 _Random_159nt
GATAGCTTATGAGGAATGTCAAGCATTATAGGCTTCCCTTCTGATCCCATCCCTATACTTTCAAACGGAAACGGCAACGTTTTATAACCGTCGAAAGCAAGATTCATTACAGGAGTTCTAAACGGGAACGTGGAGTCCACAAGACGTTTCATGATGGAA
>AT1G21710.1 _Random_159nt
ATGCAAGCTGCTACCTTCGGACCAACACCAGGTAATGTACACAGCGCAGCAACTGCCTCTTGGAGTTCGACTTTGCGCAGAGAAAGAAGCCATTCATTACCACCACCTGGCTTTGCTTGCAAAGCATTCACTGTACCTGTTATGTATTTGGCTCTGCTC
>AT3G61120.1 _Random_159nt
ACGTATGAAATATGTCATGCCTTTTGTTTTCGGGTTGCGGAAAGAGCTCCTTCAAGCTGTCTCTCCAGCGTCTGCAATTCCTTTATACTCATCCCTTCAAGATCTTCCCCAACCAAATTCCTTTTTCAACGATTCAAAACGATTATTAGTAGCAGAAAT
>AT2G37730.1 _Random_159nt
AATCCCGATCTTATAATTAGAAATGTCACTTAGTTAGTTATATAGTTACACCAAGACTAAAAATTTAAAATTTCACATAGTAAGAAGTAAATCGTTGATAAAAACAGGACACCGAAATCTGAGCATTGAAGCGTCTAAACATTTTTTTTTTTTTTTGAT
>AT4G35295.1 _Random_159nt
GCTCTGTTTCTGCAATCACACAAGCTGCTCTATGGTTTGGCTACAATCAGTCGCTACACGTTTCAAAGCTAATGCCAAATATATCATCCATTGTTTTCTTGCGAATCTTGGCTAATGAGGGCACGTGCGAGACTCTCATTGCTCTAAGCTTTTTAAGTG
>ATCG00040.1 _Random_159nt
CATAAATTAACAAAATAATATTTCCATTTATTCATCAGAAGCGGCGTATCCTTTGTTGCCAGAATGCATCTTCCGTGATATCTAACATAATGTATGAAAGGATCCTTGAGCAACCCTAGGATTGCCGGAAAATTATTAACAAAAACTTTGAAAAAATGG
>AT5G28076.1 _Random_159nt
GTTCACCTTAGTAGATAGGCCGATTCTTATTACACACCTATAAACCAGACTCATCAAATAATAGATCCAACTACATATACTTATGGTAGGCATATCTATTGTCTGTATTCAAGATCTAGTTAATTACTCAAGATCTAGCATTAAGTATAATCAAAGATA
>AT1G08970.3 _Random_159nt
AATCAAAAATATCGGTTCTAGTCACAGCAGCAGCAATATCGTTCTTCTGCAACGTCCGCCTCTTATTCTCCTCAGTGTGGTTCCACGACCTGAGTGTCAGCTCCAGGATGAACATCTCACAGGCCCTTGCAAACACGACAGGCGCCTCAGCCGAGATCA
>AT1G16160.1 _Random_159nt
CGGTGGCTTTCTTCAACTCTTCTGAGCTAAATAGCCTTGACATGTCTACATTACCGTCATTTGTAGTAGTTAGTTGTTGTTTTAACAACAAGCCTCCATTACGTTTGAAGAACTTCCTGCTACTGATGATCCTCCTTCTCTTTTTTATAAATATAATCA
>AT2G45010.2 _Random_159nt
CCAAGGAATCTCTTCCCTCACAGCTTCAATGTTACGCCCAAACAGAACACACGGACAAAAGAGACCAGTCCTGCCTGCAAAATCATACAATAGCATTGATTCAAAGTGTCCCTTAGGTGCATATTGAACTACAATGGAAACGTTTCGCCAAAGTAATAG
>AT4G22235.2 _Random_159nt
TCTGCAATCACATGCTTTCCTTTTCAGCACCGCTCTTTGCAGCATCATAATCACGGCAGCACCAACATATCCCTTGACCACCACCAACATTTAAGCATTCGCCTCCATGATACTTGCTGTCCACTGCCCTGCATGGTACATCGCAAGTAGAGATCGTGT
>AT3G02750.3 _Random_159nt
CTTTAAGGCAAAAGTCACCAAAAGCACGTGCCATAGCAAGTCCAGGTGAGTCACAATTTGGCAGCCAAACTCTACAAACTTCAGGTTCATCTCTAAGAGCAAACACTCGTCCTCGACACTTTCTTATTCTCTCTGCCTCAGCTGCAAGTTCAATTGAGG
>AT5G49650.1 _Random_159nt
ATTGTCTCTGAGGATCAAACAAAGCACATAAGAACAGATAAGAGTGGGAGTTTGCAGTCATGAGTACCTTCCCGGGTGAGAGAAGCATTCTTGTAAACCAACATCACCATATAACTCTCAGGGTCCACAGGATTAGGTAACACATGACCCTCAAGACTG
>AT5G36030.1 _Random_159nt
CCATGGATCAACAAAAGCAGAACGATGATTCTCAAGTGTAGTTCTGAGCCTCCGAGAAAGTAATGACACCAAAACCTCCATGTGCTAGGAAAAAAAACATTTACACATTAGTATCTCTTGTTAACAGGTTAATTTGTACTAAGGTAAATATAGTGGACT
>AT1G16840.4 _Random_159nt
AAAACCATATGTCAACGAATGACCAACAATCAAACAATTCTCATACACCACAACTAGTTAAGAACCTGTTCCACCAAAGACGCTAGTACTGCCTATATGATTAAAGATTCTCAAAAATGTTAATCACATATTAATGATCTCCCATTCAGAACCTGTAAC
>AT3G23220.1 _Random_159nt
CACCTCCTCCTCTATATCCCGACGACGAGGAAGCCACTGCATTCTCGTGGCTGCCATTTGGACCGTCCTTCATCATTTGATACTCGTGAGGAAAATTGAGAATGGCCCTTTGGCCTCTCATGCCGAAAGCTGCTCTATCATAAGCCCGAGCCGCGTCTT
>AT2G17020.1 _Random_159nt
CAGCTTTTGAATTGCGTGGTCAGTAAGAAGATGGCACCTTCTTAAGCTAACATGACTAAGCGAAAGAGTAGTTGCTAAGATGTCATGGAAGACAAGATCCGTCAATTTAGGTCCATGATATATACTAAACTTGGAGAGGCTAGCGCAAGAGTGAAGAAT
>AT4G29420.1 _Random_159nt
TTGTTGCCAAAACTGATGTTGCTGATTAATCTGTACATATCAGGAGATACGAGCTCTAAAGTCTTCAGATCTTGAAACTCCCCAAAACTAACACCTTCAGCGTCCTCCACAGAAAGATGGCATTGCACCAACTTGGGCGTTTCAACTAGAAGAGATTTA
>AT3G57050.1 _Random_159nt
TCACGATGTCTAAAAAGCCAGACAAGTTGAAATATGAGTATTAAGAAGCAAATTTGAGAACAGAAAAACGAAAATTTTAGCCAATAGAAAGCAAGTCTGAGTTGTTTTACACACCAGCTCCAAGTTCTAATGGCCGAGAGAGCACTGGTGACATAATAC
>AT5G02830.1 _Random_159nt
AATCTGTGCTGGAAAAGAATTTCTATCAGGGAACTTATCATATTACTGCAAATCCCATCATTGATATTATGAATGTATCTGGAAGCTTATAAACAAAAGCTGGAGAAGTATGATCACCTTAATGCTATATCTCTGTTTTAGGAAAGAGATTTGAATGAT
>AT1G16890.3 _Random_159nt
TAGGATGGTAAATCTTGGTGAGAAACCTAACCTGTGTTTCAAATGATATCATCAATAAGACCCATAAACTCTACATCAATGAAGAAACTTGGATACGTTGTCTAATATAATATAAGAAAATACATTCGGAGTAGTCATAACAAAACCAAAATCACCAAT
>AT1G58030.1 _Random_159nt
CTCGAGATTAAAACTTTTTGTCCTGTGTATCAGTATCTAACATTGACTCTTGATTTGTGTTGAGAAACTTTACCTGAGGGAGAAGGGCACCCATTAAAGCTGAGCAGAGTGCCATGACAGCTCCTAAAGTTATTAAGTATCTACATCAAATTTCCAAAT
>AT3G24860.1 _Random_159nt
CACCAACTCCAGCAAATCTGTTAACAGTTCCAGGTCTTCTCAATATGTAATTAATACTCCTCGATTTGCTCTGTCTCTCATCTTCTTCTTCCTCTTCTTCGTAGTTATTGTTATCCTCTTCTTCATCTTCTTCTTCGTCGTCTACGTAGCGATTATTCG
>AT2G15070.1 _Random_159nt
GTTGAAGTAGTGGCCTAATCTACTTATAGCGACTCTAGGTCTTTTTGGCAGCAATCCTCTCAAAGCAACAGGTAACAAGTTCTGAAGGAGCACATGATGATCATGAGACTTCAAACCACCAATGACTGGTGGATCCACAGAAACACAGTTAGAGATATT
>AT4G09710.1 _Random_159nt
GCTTAAAGCACATCATAGCATAAGATGGCATTGACGAGAGAACAGCCTTGAGCAGGATTTGTTTTCCAGCACTTGACAGAAAGCGTATACTCCAACTATGAGAGCGTTGCCTAATTCTATCCACAATTGACGAGAAGATATCTCGCTTCCGCCTCCCAA
>AT5G62270.2 _Random_159nt
AGTCTCAAGTTTTCCTTCTAAGTTGCAAGCAGGTCACTTGATAATTAACATATGGATGGGAAAATGTCTCAATAGACCAAATGTAGTAATGGTTTACTAAGTCAATGCATACTCAAGTGGGCAAAAGAAGGGCCTTACTTTCATTTTGTTGAACTCAAA
>AT5G47980.1 _Random_159nt
GAGAAAGAATACCCCTTGTAAGTTTCCAATCGCGTCAGGTGACAAAACATTAGTAGGAATTCTAAGCCGCAAGTCCATGGATTGAGTCATCATTGTGGCCCTTGGGACGATCAAGTTAGCGTGTGAGGCATTTCTGGCACATCGCCATATAAGTGACAT
>AT1G21610.2 _Random_159nt
AAATGGAAAAGCTCTAGTACCGCAATCCTAGCAACTTTAGCAAGTTTCAATTTAACATCCCTGGGCAATCTTCTCTTCACTGCCTGGGATGAGGTATCAGCTTCTTGATTTTCAGTGATAGCAGGAGGCCTTGCTGCTTATAAATCATAAATTCTTGTA
>AT1G12845.1 _Random_159nt
AGCCGCATTGATCTGCCTGAAATCTTCCCATTAAGCTGGCCTGAGCTTGGACCAGGCGCTTCTGGTTCTGGAACAGGAGATGTCGCTGTCTCTATTGGCCAGTCTTTGGTCGGAGAAGGGAAAAATGAAGACATATCTGGTGCATTGATATACGGTAAA
>AT2G21660.2 _Random_159nt
CACCGGAGTAACCTCCACCACCGCCGCTGCGGTATCCACCGCCACCACCTCCACGGTGGCCTCCGCCGCCACCGCTTCCTCGTGACTGAGCCTCGTTAACAGTGATGCTACGGCCATCGAGATCTTGTCCGTTCATTCCCTCAATCGCATCCTTCATGG
>AT4G09987.1 _Random_159nt
CATTGATTATTTTTAACAAAACCACAACATTGTATTAAAGACAACTATACTGAGAGAATTTTAAACAATCATCTAAATTTAATTTATAGCTATAAACCATTAAATTTATAAATTGTATCTTAACACACTAATATATATGGGACACGAAAAAAAAAGAAG
>AT3G59970.2 _Random_159nt
TGATAATGGTAGGGCTAAATAACAATATGCAAATACAATTTAAGCAAATTGAGAAGGCAAACTGAAAACAAGCCTTTCAGAATTCAAGTTTTCAAAATATAAAGTCGATATGTCAGAAAACTGATAAATATGTGGTACGTACCTGATAATCCGAAAGTG
>AT5G28710.1 _Random_159nt
GCTTTCCCATGAGTAGACTGAGCAATCCACTTTTGATCATATCTAAGCTCCCTCCAAGCATGCTCACAAGTAAACTTGCAGCCATAATCTTTCGAGAAGATCTGATGTGCCAAAGACACCACAAAATCATCATTCTGACCACTAGTTTGTTGTTTGCTT
>AT1G26460.1 _Random_159nt
ATTCTTGTTACGAACAAAGCTGAGAATATATAGAATATTTACCCTTAGGAAGAGTCGAGGTATACCTCATCCAATGTCTCAAAACCTTTCTTAGAGCACGCCACAACCAGCGGGTATAATGATGTAAAAGGTGAAAGCATTTCCTCCACAACTTCTTTT
>AT3G32400.1 _Random_159nt
ACACACACTATTTGCACGAAAAATCGACTTGCCTCATTGGTTGCACTATGTATGGTATTCAAACCTCTTCTAAGATCAGTAACCTGAAGGATATCAACCATTTACTAATATAAGATCCAGGAACTAGAAATCATGATAAAAATATAAACTCCAGTCGAT
>AT2G05880.1 _Random_159nt
GCTAATTTTTCAGACAGGTGACACATTACTAAACATACTTAAAAACACTACAACTTACATATTGTCCAAAAGTTCGAATGAGACATATCTTGATTCATAGTCGGTTTCAACTTGGCGACAAACAAATAAAAATTTCTTAATAGCCGAGATATTTGTCAC
>AT4G00650.1 _Random_159nt
TGACTGGGCTTTCCGTTTTGCCCTCTCAAATGACTCCTTGCTCATCTTTAAGAATGAAGTTAGAACTAGAGCAGCTGAAAACTTATCCTCCATGCCAAAGGTATAAACCATTTCAAGAGCTTCAATATGCATTCCACGCTTGATACTTGATTCAACTAT
>AT3G09960.1 _Random_159nt
CATTTTCCTACAAATTTAGCTTATGCTTTCTTAGACAAAAAGTATTTGCTTTATAACAACTCAACATTTGTTCCTAAGAAACGTCACATGGTAGGAGAAAAGCCCTTACCTCTTTATGTACCCAAACCATATTGGTCAAGAATTTCTTGTGACTCTCAG
>AT5G41760.1 _Random_159nt
TTGTTTCTCTTCATCAGAAACTCTGTGTAGATTCCAGCTAGCGCGGACAAACCAGCTGAGAGGATGCCCAGCAAATAACCTTGTATTGGTGCCGTGAATAAAGAATCACAAGAAGCTTCTCCACAACCCTTAACCTGAAACGACAATCCAATTGAATGG
>AT1G20657.1 _Random_159nt
AAACTATATCAGGAAACCCGTCTAAGTCATCATGAACTCGGCCTAGGTAATACAAAACACCATTGATGCATATCCCATCATATAGAGGCCGAGGATAACCACTAGCTTCATAATCCACAACATCAGGATAATGTGCCATGTCACATTTGATCTTCCTCC
>AT1G28135.1 _Random_159nt
GTTGTTATACAAACAAAAACGCTATCGCTATTCGCTAGATCTAACTTTGGACGAGTGAGCTCTTTCACGCTTCCCTGGTTTTCTTGCCTGAGCCCTGGGTTTAGATTGTCGTGAGACATTTCGGTTCCTATCTACCGTTGGTGTTAAAGGGAGAACTGC
>AT3G02690.1 _Random_159nt
TCGAGCATCATTACCCAACCGGTTGCCATAATTGGATCTGAGTATTTTGAGACCCATCGAACCATGACAGTGCCAATAGCCATGCTCTGAGCTGCAAGAAGCATCCACCATTCTCCACTTCCCCACAAGGAAAAATTATTACCATCTGAAGTTACTGAT
>AT2G42790.1 _Random_159nt
GAAAGAGATTAACTATACCTGTTGTGGTCTCATGATCTTGGTGTCAGGATCATCCAGTGACTCTTTCCAATGTGACAAGTATCCAGCCATGCGAGGAATCGCGAATAAGACCGTGAAGAACTCCGGTGGAAATCCCATTGCCCTGTTGTAATGGTCCAA
>AT4G17910.1 _Random_159nt
GAAGTTGAAGATAGTTAGGTTTCACTATCTTGTAATTAAGAAAGAAGAGAAAGTGAAACTGAAATATACCTGCAAGAACAGCGAAACCTAGGAGTCCACAGTACTTGGCTGGTATGTTAACAAACGATGTGAGAATTGATATGGCTGCAAGTGTGAAAA
>AT5G48630.2 _Random_159nt
ACTAGTGTCATTGATTCCAGAATCCTGCAAGAACCTGCAAGTAATGCAAGAAGGAATAATCAAAACGAAATGCAGAGTATAATGGCAAAAAGATTTCGATGACGACACATATGATCCTAAGCAAACGACTTACTCAGGCAGAGATCGATATGGGTGGAA
>AT5G12210.1 _Random_159nt
TTGTTAATTCTGTAAAGTCACCTATAACACTAATTGCAAGTAACAATTGGGAAGATGGCACAGAAAAATACTCAAATAGCATAACATACTTTGTCCTGCATGGGACTCTGCTCCAGGTGTGCACCCAAAACCACCATCCAGGTTTTTGCAGCTCACAAT
>AT1G62590.1 _Random_159nt
AGTCGCCATCATGAAAAAGCCCTTGGATAAGAGTGGTGTAAGTGACTGTATCGCCAACCAATCCTCTATGAGACATCTCGCGGAAGAGTTCCGTACCATCTTCTACTCTCTTAGACTTGCAAAATCCCTTTATGAGAGTATTATATGTAACTACATCTG
>AT1G72050.2 _Random_159nt
ACTGCAAATGTAAATCTAAACCTTCAGAGATTGAAAATCTATCAAGCTTTAACAAACAACTGTCTTTAATTTATAACAAAGCACATAGAGAGGAAACGTAGAAATCTTCATATGCCCAGGATACTAAACTAGAGGGAAAGTAAGGGTAGGAAGGTGCAC
>AT2G37340.1 _Random_159nt
GACCAGCTCCAGGTGGTGGGCCTCTGCTATCAAAATCCCGAGAACCACGAGGTGCCTATCATACAAACATAATATTGATTTCTAATGAGTTTGGCAAACACATTCAACCATACCTATAAACAAATGATAGAGCCTGAAAATAGAGAGCCAAACAACTCA
>AT4G08850.2 _Random_159nt
GATTGTAGCTGAGATCAAGCATTTGTAACTGAGATAGCTTTGTTAACCCCTCCGGGATGGTTTGATCCAAGTCGTTTCTGCTCAGGTTCATGTAGTAGAGCCTTGGCAAATTGTTGAGCGTTGGGGGTATTTCGGAACTGAATCGGTTTGAGGATAGAT
>AT3G08030.2 _Random_159nt
AATCGAATTATGAAACCAAATTCTTCAACAGATAAAACCGGGACTGGTAATAAGCATTATACCAAACCGAACCAAAGTGAACCAAAAACAGGATTGAACCAAAATTGGACAATTCATTACATACGAATTATTTCTATAGGATTAACAATATCGTCGTGT
>AT5G15340.1 _Random_159nt
AACCATAGAACCGGAGGCTGTGGAAACATCGCCACCCTTCATCTACTATCCCCGAGTGGCTGCAAGCACTTAAGACAGCAGTGAAGGTTAAGTCATCTGGCTTCACCTCTCTTATCATCTGTGGGAACATGTCAATCACCATTCTACCTTTCCCGTGCA
>AT4G38350.2 _Random_159nt
TGAGAAAATCATAACACCTTCATGTATCTCTCAAGAAACCCAGGTTCCCTTCCACCTATAAACGCACAAAACCCTGCCTAAGTAGCTGAAGGAAATGATACAGTTAAAAAGACGCTAATTCTAAACATTTCCTGTAGTCAGTAGTAACCTTCAACAGAT
>AT1G10430.1 _Random_159nt
TACCTCCTGTATCCGATCCAAGCTTCGGATATTATCAAGAGTATCCAGAGAAGGTGAAAGCCCTCCATGCAAACAGAAAACCTACAAAATTTGATGAAGTCAAAAAGCTGTACTTAGAAAAAGATGTATCAAACACCAACTGAGAAAGAACAGCTCTAA
>AT3G62210.1 _Random_159nt
GCCATACTGTTGTTGCAGCTTGACTTAGCGGCGCTGATGCTTTAGGAGGGTGTGCTAAGAGAATATTGTACCGTCTCAGACTCAATTTGTGAAGAGCATTGGAAAAGTCTCTATCTCCTGAAATTAACATAATATTTGAAGGCGCAGGATTGTCAAATG
>AT2G35180.1 _Random_159nt
ACAGCACTAGCAGTATTCATCGTGTAGGCACCTCCAGCCTTAACTTTCCCACAGTCCTTACATCCCCAAATTCCAACAGCCTTCCGTTTAACAGCATACTTGCCACAGAACTAGCAGAAGTATTTGCTGTGCTGACTCACTTCCATCTTCTTGATTTGC
>AT4G19645.1 _Random_159nt
CTCTCCAGAGAACAAAGAATACGCTACTGCTGTTCCAGATAAGCAGTGATGTAATATCTGAAACAAAAAACACAAGATTGTCAAGTAATTGAAGACCACATAAGCTTTCATGTGTCTAACTTACATATTCTGATCCTCCTAAAGAAGGGTATAACCAAA
>AT3G61550.1 _Random_159nt
AAGCGTCAAGACAATAAACATGGAAGTAGTGTTTACACTCAGGCATCATCCTTAACATCTCTTCTTCCATGTACTCACATAAACAGATCGAACACGTCGTCTCTCTTCCTTCTCCGTCGTGAAACCCATCACCGTTTACTACGGCGGTGATATCTTTAG
>AT5G19200.1 _Random_159nt
ACATATTCTTGCTAGCTTTCACCTCATGATACAAGCTTTCAGTAACATAGTAGAATTATACAGTAATGTGTTTTGTAACTCAGGACCATTTACTCCTTTATATAGTCTGTCTACAACTCTTACTGAACCAGAACTGGCAACTATTCTGGAGGTTAATAA
>AT1G34392.1 _Random_159nt
AAACAACATTGTAATTTGTATAAATGATATGATGAAAAGAGATATACCCTTCATCGACTATGATTGAAATATGTATATAGCATATGAAAAACCATAAGAAATAAAGAGTTGGAAGTTTGAAAAGATTAAACAATTTCTTGGCTACTTAATAAAAAAACC
>AT1G79390.1 _Random_159nt
CTTGGTTTACTTTACCCATCATCTAACAATACAAAAACAGAAATGTATTGTTCATCATAACACAAAAAGATTGAAGATTAACAATAAGCCTAAGGTTAACATACGGCTGTGATCAATAAACTTCCAATTGAATCGACATTGTGAAGCAGAGCAAGAACT
>AT3G52410.1 _Random_159nt
ACCAGAGATTTTCCCGCCAAAAACGTAAATCCATAATTTCCCGCCAAAAACGGAAACCCGTAATTTTTCCGCCAAAAACGTAAACCCATAATTTTTTTCCAAAAACGTAAACCCGTGATTTTCCCACCAAAAACGTAAACCCGTGATTTTCCCGCCAAA
>AT2G23030.1 _Random_159nt
ATTTCTTTTTGAATATAAATCATCCCTCCCAAAAGATTAAAATAGGGGAACAAAATTTAACATCTTTCGGAGGATCGATTTTTTGCTATTAGACTACCACACATTTGGTAGTATGTTTTGCATTTAGCTCCCAGATTAATTAGCGGTCGATTCGAAACG
>AT4G14965.1 _Random_159nt
AACTATATGCTACTTCAATATCTTAGAAAGTAATAGTTATGAAGAAATAAGCACATCTGGCACAATGGCAAGATCAAAGACTACTTTAGACGTTTCTATAATTTCATTGATGAGATATATGGAGCTAAAAAAACATTACCTCACTGCTAGATAACCCTT
>AT5G61200.3 _Random_159nt
TGATTCTACTGTTTTGTTTGGTAACTAATACCTTGAGCTGCTTTACAAGATCTTTGTATTGAAGTATCTGTCTTGCCATATCTTCCATTTTGTCTCTCAGTTTCCCATCCTGGAAAACCTCTAATTTCTTGATGATGTCATGGAAACAATCTGGATTTA
>AT5G02502.1 _Random_159nt
CTGCCACCACGAAATGGTATGCAATGACCATTATGAAGATGAAAATCCCCAGAAAATTGGCAAAGAAGCCGAGGTCTTGGTCGTCAAACATCTGTAACACCACACACAATTAACAATATGAGAAGCTTGGTATCAGACTTAGACAAAACTTGTTAAAAA
>AT1G38950.1 _Random_159nt
CACGCGTTTTCTTCCTGAAGATAAGATGTAGAGAGAATCATAGAATAGATCTCCAACACACCTTCTGAATTCGCCCTCACTCTATCCAAAAGTAAAGTCTACTCGACCCATCTCTCTTCATCTCTCCACCGACACTCCAATTTCTCTCCTTCACCACAA
>AT1G49490.1 _Random_159nt
GATCATCCGGTGTTGGTCCTTGTGCTTCATTTGGTGGTGAAACCGGTTTAGTAGGCTCAGGTATCTGTGGTTGTTCAGGCTTAGGTGACTCCTCTGGTTTTGGTTGTTCTGGTTTAGGAGAATCTTCAGGTTTAGACGGTTGTGGTTTAGGAGACTCCT
>AT2G38880.3 _Random_159nt
CTTTCTTGCTTCAAAAATTCTACACAAGACGTATTGAAGGGATTGTAAAACTGCTATCATGGCAAGCTTCGATGTTACTCACAGCTACTAATCTCTTGACTAGGATATTAAGGATTTCAGAACACATGATTAGGGAGTCAAAGCAACATACCTCCCTGT
>AT4G01220.2 _Random_159nt
AATTTCCAAGAGATGTTGCGGCCTCCGTGCTGTGAAATTGAAGAATCCCTATACAAGAAATTAGTTTAAACAATCGATTCCATTGTAATACAAGCTCTTAGCATATATAGTATCACATACAGAAACAGGGGAAAAATGGCTGCTGCTACTAGATCCACA
>AT3G16450.2 _Random_159nt
CCGAGTAAAGTAGGCTTTCCATGTTCACCTCCTACGATATTCTCCGCGCCTTTGTTGTACTCAAACTTAACGGCTGATATCCCATCTTGGCCTTGTCCTACGTACACCTTCTTGACACCATCGTACGCACCGTCGTCCCATGCAGTTCCTTCATCACCA
>AT5G35310.2 _Random_159nt
GCGTCATGACCATTGTAGGGTTGATGTTGAAAGAGATGTTGGAAATTAGATGTGATGTGGTGCGTCGCTCCACTATCGAGTAGCCATGGTGAGGCAGCGTGTGCTTGTGGCACAGAATGGAGTTGAGGTAACTGGTTTAAAGCGTGTAATTGGGTGCAT
>AT4G26860.2 _Random_159nt
CCAATAGTCATTAATCCGGAGAATACCAGATTTGGACAGTGATGTTTCACATGTCTTGCTAGCTCTACAACGCTAGAAGGTTCGATTCCAGATTTAGCTGCATCCATAATCAATCAGTCAGCCAACTGAAGAGGCTGGACAAGGAAATCAGCATAGAGG
>AT1G17460.1 _Random_159nt
AATATATCTCCTTGTAGGCTTCCTCACTCTTTTTGCAGACCCATCTTCACCTTCAAAATCTTCGTTTCCAGAATAATGGTCCACAAAAGTTTCAACAGGACTATGCCCAAAATCATTTGAATGCCCCTTTATGCCGTCAGGACTAGCTGGTGTATCTAT
>AT3G54910.1 _Random_159nt
AATGCATATCTAAACAATGAGTTGAGAAAATGATACCTGTGAACATATTGAAAGACGCTTGACAGATGTGATTGATCCAATAAGACTCTTGATGCTATGTAATTCAACATCTATATCTGCCTCTATCAGGTTAGGCATATTCTTAACCAAACAGTAGTG
>AT4G27520.1 _Random_159nt
CATTGGTGCCGGCGGTGAAGTCATCGGAGCAGAGGATGGGGAAACAGGGGACGTGGATTTAGGTGGTGCCGGTGGTGAAGTCGTCGGAGAAACAGGGGAGCCGGATTTAGGCGCCATTGATCCTGGAGGAGAAGTCGCCGGAGAGACAGCTGATGAAGA
>AT3G12820.1 _Random_159nt
ATGAGTGTTCCATACATTCTTGATCTCGTTGTCTGTCCTTCCCGGGAAGTTGGATGCGATCTTAGACCACCTGAGATCAAATAATGCACTGATCATTAAATGTTTCTAGATGATAAGATGATGATTTGAGAGATTAGGGAGAGATGATAACTTGTTTCC
>AT5G38990.1 _Random_159nt
AACCGCAACAAGTGTGGCTCCACCGTCTATTCGTCCTTTGTAGACAGAACCAAACCCGCCTACTCCTATGATTAGTTTTTCCTCGAAATCATTTGTGGCGGATTTGATTTCGTAGATGGAGAATCGACGGCAGAGATCTGATGGAAGAGATGAGGCAGA
>AT1G57750.2 _Random_159nt
ATCAAACTTTGTGTTGATCTCATGTCTGAGCTTGGCCATAACTTGAGGATGCTTAGAAAGAAGCCAAAAGAACCAAGTGAGAACTGAGCTTGTGGTGTCCCTTCCTGCTAACACTAGACTAAAAATAACATCTCTTATAAACTTATCTTTATTAGGTTT
>AT1G61110.1 _Random_159nt
CATTGTTGGTCTTTGTGAACTATTCTTCTTATAGATCCTACATAGAACCCAATCGTCTAGCTGCAAAATTTTGATTTGTGGTACAAATCAACACACCAAACTATATAATAATAATGTCAGTCGCATTAATCCAACCAGAAGAGTATCTTGAGTTTTCCC
>AT3G51860.1 _Random_159nt
TAACCTCATCATCATATGCATCATCATCATCCTAGATACCAATAAAATTGATTATAGATACATTTTATTCGCATGAAAACATGACGTAACTCTTAGGTACCTGTTGTGCCTCAAACAATTGGCGGTGAGTCCAGAGCTGGAAGATGAGATAAGCAATGT
>AT2G26280.1 _Random_159nt
TAAGATAACATATGTTCAATACAGATGTATAACAAGACTCATATAGTTATTTGTCTATGCAATAAAGTTTGTTAAAAGAAGAAACTTACCAACAGCATCCCCGGTCTCCACCCAAACAGGAGCAGGTCGAGTTTGGGCTCGACTTTGCAGCTTATCAGA
>AT4G03820.1 _Random_159nt
GGTAGTCAGCAATGCCATGAACTGAGTGGCAGTGACGAAAAACAATGACAAAAGAATGAATCGTCTGAACCGGTGACTGACAATCTTCAGTTCACGACGGATTTTGAGATGCTCGGCGAGTATGGAACTGAAATCTTTGATCTCAGAGGCGAAGCAGCG
>AT5G55810.2 _Random_159nt
GACGACCCAGCAATTACTCCCAAAATGTAAGTGAGATAAACTTTGAATAGAAAGATGCTAAAGGCGACACAGGACACTTCTTGCAGTTATCTTACCCTCGGGTACATGTCGATTTGTTGTTAAGAAAGTCTTGACCCTTGATAAAACCGTCAAAGTTCG
>AT5G11580.1 _Random_159nt
CTTGGTCCTTTAGGTGTCTCCTTCCTGTAGGTGAGAAGAGCTGTGTGATGAGCACCACAAGCTATGTCGTAGACTGTAAGACCCGACTTCTGGTTAAATGTCTCCACAGTCTGAGGCCTTGCACGGCTCTCTCCATCTCCAAGTCCTAACTGGCCATGA
>AT1G70540.1 _Random_159nt
ACGTGCTTGTGGATTTGGCGAAGACATTCGAAGCCGTACCACCACCCATGGCGTCATTGCACGTATCAAAGTCCGTCAAGGAGGCACTAAGATTGATGTTAAGACTAAACCCATCATTTTGTTTGATGTTTTTCAACGCCTTTTGTAGATTTTCGAGTG
>AT2G44290.1 _Random_159nt
GGGCTCAGAGGCCGAGCCAGTGGGAGCAGAGGCTGAGACTGTTTCGTTCAGACCTTTAGCTAGCTGATAGAACACTTGGGCATCCGGAGAATTTGGGTCCAAATGAAGCAAAGCTGAAACAGAACACCCATCCCAAAAATATTACTAGTCTGCTAATAT
>AT4G32850.5 _Random_159nt
TTGGTTGGGGATGGCACATTAACATCCCATTAGTGTCTCTTTCTATCTGCATTATTGAATGAAAAGAAACAAAATCGAGAAACATTTAATAATTTTATATTTTCTACCACAACAAATATGATTAAACACTGATATACAGCAGGTTTATTACTGTAAATC
>AT3G19400.1 _Random_159nt
ATAACCATCAATTGTAACAACACGAGTATTGTTATTCTGCAATATCAGTCACAGATGAAATGTTAATATTCCCACACCAAATTGAGTCATAACTAAACTAAAGTCATTATGTTTGGTTTAAGAACCTTATCTGCATTGCACAAGCCAAGATCGTTGGCG
>AT5G32436.1 _Random_159nt
AACCTCTGTTGCAGCAATGCATCGCCTATAAACTCCATAAAAAAAAAATTATAGAGATAAGGTTCATCTGAATAGTATCACCTAATTTCTCTCATAAATCTCTTCTTGTTGTAATTTGTGAAATTATCCAGTTCCACATCTGCAGCTAGGTAATTAACA
>AT4G21903.2 _Random_159nt
AAAATAAACAAATGATACATCGAAGAACAATACTTGTTTCAATCTTTGTTTAAATACAAGTGTATCCAAACACTGAAAAAGTATATGAAAATGTAATTAGTTAATGAACTTACCAGATAGATAGAGAATCTAGAGAGAGTGCAGGATCTTTAAGCAAAC
>AT1G80600.1 _Random_159nt
AGAAGAGATCCAGCGGCATCACAAGCAGAGCGCAGAGATTGCAGAAACTCTTTTGTAGCAGAGTAAATCCCGCCTTCTCCTTGAATTGGTTCCACAAAAACTGCAGCTATTTTACCTGAGCGGATAAGGTCTGTGGCTGCTTGAATGTTACCATATTCT
>AT3G44770.1 _Random_159nt
CATGTATTAATCTCGAGAACTATATGTCCCGGTTTCCCATCAGTCGTTCTCCTCGAAACCGATTTATAATCACAACTCTTGGCGTTGAAGTTTATATGGAAGATGGCATTACTAGACTTCAGCTTCATACGCGGCTCTCTGTGAGTGTCACAAGTTTCC
>AT2G18500.1 _Random_159nt
ATTTCTTCACCACCGCCACTCCTTCCACCATAACCGCCGCCGCCATCGTACACGGCATTAATCTCTGCACAAACGAAGACAGTCTCGCCGGAGACGGTGGCGGTGATGATGATTCACTTTCTTCCTCGATCACCGCCTTCTTGAGAAGTTGTCTCGGAC
>AT4G19720.1 _Random_159nt
GATCGATCTGGTCAGTCCTAGTAAGAACACACCTAGTGATATTTGTACAAAAGGTTTTAGGCAAAAGTCTGTAAACCTCTAAACCCGAAACCAAAGTATGTAATATTAGTTTTTTTTCAAACCCCACAGGAACACACATACTAATATTTGTACCTTTCG
>AT3G01380.1 _Random_159nt
TCCTCTTATTAATCGATATTCACTAAAGATTTGTGTCCATAGAAAAACAGTCATTCCAATATATGCATGGTAAAGAGGGGGCGAATGCTCCACCAAATTTAGCACCGAGAGAATTGCCATCAGCAGGCAGCCTGAGATATATACCTGTATCAAAATGAT
>AT5G09890.1 _Random_159nt
ATTTTTGGTTCTTCAGGGAACTTCAAGCATACCCTCCAATTAATTATCTGAGATAAGAAGCACAAGTCTTTTTAAGCAAGCATGACTATTTCAAATATAGATAAAATTTTATATGACTAACCAATTGTATACACCTACCTTGCGGCATGTTATACGGGG
>AT1G16916.1 _Random_159nt
AAAATTACAAGAAAAGATGAAGAAGAGAGTGATCATCATTTCATAGCTTTCTGAACCGAATCTCTAGGCAATAAACCAACATCTCCTTGTTGATTCTTCTCCTGCTCCTGTTTCAGAAGCGAGTTTCTCTCCATCTCACGCCACTTATTGATCGCGAAT
>AT1G54180.1 _Random_159nt
CCATTTATTAAACATCTCACGACTACAAGAAGTAACAATTTAAAAACATTACCATCTAGCTTCGAATCACCAAAACATCTTTTAGCTTAGCCACAAAGGGAAACAGGTCTAACGTGTAACACAAAAAAACTCAGCATCCGCAGAATACAAAAAAATCCC
>AT3G16010.1 _Random_159nt
CTCGACCCACTTTGCCTAAAATGTTCATCAGATTGTTTAAGAACACAACATCAGGAGTCAATCCATCTCTAAGCATGTCTTTATAGAAGCCATATGCTTCATCTACCCTCCCAGCTTTGCCAAGTCCCTTTATCAGTTCCGTGTACGTATAAACTGTTG
