# Supplementary material for: Genome-Wide Identification of Reverse Complementary microRNA Genes in Plants
Source: PLoS One. 2012 Oct 23;7(10):e46991. doi: 10.1371/journal.pone.0046991 (PMC3479107; doi:10.1371/journal.pone.0046991)
Supplement: Data S2 — Randomly selected 1000 sequences antisense to the protein-coding genes in rice. (TXT) [file pone.0046991.s015.txt]

>LOC_Os02g26790_Random_132nt
AAAGCCTCCAGCGTACTGCAGGCCGTTTGGCCCTGCACAAATGAACCGACATAGTAACCACAATAGATAATACCAAAAAAAAAAAAACTCAATCACCTCAATTGATAGTCTCGGTAAAACAAGCATACTAAC
>LOC_Os06g16720_Random_132nt
TATCCAGATGGTACCTTGATGCTCTCCAAGCATTCAAACATACTTTCCTTCTCTGCCTTGCTAAGAGTGTAGCTGGCTGGACTCAAGTAATGGCTTCCTTTCTCTTTTGGTTCTGGGTGAAGGTCGCCGCGT
>LOC_Os11g14690_Random_132nt
ACGGCCTCCGACATGCTCAACCCCTATCCACACAGTTGGGTTGGAGAGGGAGAGGGTGAGAGAGAAGGCTGGATCCCCACTCCCCCGCACTAGCCCACTAACGTGGCCATCTTTCGGCAGCAAGCTATCGCC
>LOC_Os08g35450_Random_132nt
CCTTCTGATTCGGGATGTCAATTCCGTCAGGAACCTTCATGTAAATATCATAATCAAGTGACCCATAAAGATATGTTGTCACTACGTCCATCAACTGCATAAATAGACGATTTTGTACTACCAATGATATTA
>LOC_Os01g47280_Random_132nt
CAAAGAGTGGCCTAAACCTCCAAGTAGACCAAGCACACCACCATCACCATGACCAAACAACAAGCAAGCAACCATCACAGTTACTACTACCGAAGTAAATTGCTCACAGTCGCAGCAACATATAATCCACTA
>LOC_Os11g35910_Random_132nt
GGCTGCCTGCGGCCGATGGAGTACAATCACTTGGTGTCGGCTGCACAGGAGGTGAAGGATGAGGAGGAGGCTAAAAAAGATAAGTGTTAATTAACACCGGTTACGATCAGATTTAAAGGATTTTGCAGAGGG
>LOC_Os03g35400_Random_132nt
CAGTAAGAGTATGATCAAGTTGTACGCCTTCTGAATTTTCTGATAAACTCTCAGAAACATAGCCTTCTTTAGTCATCAACACCTTCTTCTGATTAGGACAATCTCTCATGTAATGTCTTCTCCCTCCACAAG
>LOC_Os07g32406_Random_132nt
AGTAAAATTTGAGCTTGCATATTTGTAGGATAACATATTATTACATATGAATCTACCTTGTTATTTTTTTTTTAATTTTTTTATAACCATTTAGTTGATAGTATGTAGCAAAAGGGTAGATGTCCACCTAAG
>LOC_Os05g34270_Random_132nt
ATAACCAAGATCTCCAAATTCTCCATTAACAAAGGTGCTAAGGTGGGTGTCTATTGGATTCATAAGCCTAGCAAGTCCAAAATCTGATATCTTTGGTTCGTAGTCCTCATCTAGGAGGATGCACTTGGAGCT
>LOC_Os10g21690_Random_132nt
AGGCGGGAGGTTTTGTTGGTGATGGCATAGTACACCTCGCTGAGCATTTTGCTGGAGCCGACCCACGCTGTCTGGCCACGGACGTCGACCACCCGCCGCCGCCGCCGCTCGACCTGCGCCGTCGGCCCGAGA
>LOC_Os08g02410_Random_132nt
GAATCAACTAGTTATCAAATACACATGTTGTAAATAGCTTTAACTAAATTAAGAGATAAAAAGCAATTAACAAAGTGACCAGGTTAATTAGGCCAGTATTCCAAAGAGACAAATTTAGTAAAAAAAAGAACT
>LOC_Os01g10260_Random_132nt
ACCGGGTTGGCGCGCCCCACGCGGTTGAACCGCCCGCACACCGCCATGTGCGCCGCCAGCGCCTCCTCCGCCGTCGCCGTCGTCCACCCGGTGCCGCCGTGGCGGCATCTCCTGTCGGCCTCGGCGCTCGCC
>LOC_Os04g39590_Random_132nt
GTGTCCAGCTCGTACACCGCCATGGCCGCCGACTCGTACACGCTCCCGACCACCCTGGCGCTGGACCACCTCGACATCACGTGGACCACGCCGCCGTCGTACGTCACGTTCACCGCGTACCTCCCGCCGGCG
>LOC_Os02g57540_Random_132nt
ATCTGGCCTGTAGTAGTTGTCACTAACCTGCGCAGAAAAGAAACAGCTGTTAAGAGCACAAGCTATCAAAGATTTCTTCAGGAAGGTACATACAGGAAAGCTGCTGTAGAGAGAACAGTAGCAGCTTGATTC
>LOC_Os06g48710_Random_132nt
TACGTCTAACCTCAGTATAAAAAGAACTATAATCTACACCTATAGTATCTCCAACAAGTGATAAAATAGCAGACAATCCCCTTAATTTACACCTAGGATCTAAAACAAAAGCAAAAGCATACAACATAGGTA
>LOC_Os04g58340_Random_132nt
CGAGGACAGCGGCACCGTCAGAGTTGGACTCGGCGAGCATGGGCGCCCAGTATAACTCGATGGTGGCGTCGTAGTCCTTGGCCCTGAAGATGTTGAGCGAGTCCACCGTCTCGAAGGATCTGGACCCGCCGG
>LOC_Os09g23510_Random_132nt
GCAGCCGGGGCGTTCACGGCAGCATCTGCACCTCCACGACTTGGGATGGCGGTGGCAGATGCTACGGCAGCCCTGAACGATTGTGGCTAATTCGTCGGCCAGCAGGGTGGCCTCGTCGAGCTCTGCCTCGAC
>LOC_Os02g04950_Random_132nt
CAATAATATTTGCCACAAAATTTAAGTAAAATAATAGGAAAGAAACAACACTTACATTGAACAGACAAACATCGCCAGCTCTGGACGGCTGTAGATATTATCCCCATCGTCATCCAGTGCAGGATAAGCAGC
>LOC_Os12g20040_Random_132nt
AAATCTTTAAGCGTTGACTGTTTACCTTGAATATATTACCTGAATTGTCGCGGAGTGTGATTGCCCCGTGCAAAGAGGTATCGATGACGTTGAACGGTCGTTCCCATTTACTACACAATTTTCCGTGACCGA
>LOC_Os04g04860_Random_132nt
CCCTGGAGAAACTTCTCTTGTTTGTCTTCATCCGTTTCCACATCTTCTGGTGCATAGTGAGCCAAACGATAGAACTCGTGCAGGTACTCTGTGACGGTCAAATCTCCTTGCTTCAGGTAGCGAAACTCTCGT
>LOC_Os02g24890_Random_132nt
GTAATCCAAGATCGCCTCCCTGTCTTCAAAGCAGACAGGCACATCTTGCACAATCCCAAATTCTTCAATGATATTTCCGTTTGGATGTTTGAAGAATTTGTTCATCGGGGTTACTACCTTATCACTTAGATA
>LOC_Os06g14800_Random_132nt
CAGCGCCGGCTGGCAGCGATTGGTTTGAGGGAGGAGCAAGAGAGATGGGGAGGGAAGAAAGATGGGCTGACATGTGGGCCCACTATTTTTGTTTTTCTTTTGTGACTAGCACATGGTCCTACTAGTTTTTTT
>LOC_Os11g12240_Random_132nt
GTACCGCGAGTACGGCGGTATTTGGATGGTATGGGGATCATCGGTAATAGGGTATATGCGAGATTGGGGTAAAAGAGATGGCGACAAGGATTTTTATATAGGTTCAAGCCCCTTATCTATCCTGTTGGTCGA
>LOC_Os08g33580_Random_132nt
GTTGGTGCGGCTTCTGTTCGTCGTCGTCGCCGCCGGGGAGGAAGACCCACTAGCCGCCGGTCCCCAGTTCTCTTTGCCTCATCTGCTTCATCCATTCCATCTCGTCCATCTCCCCCATCTACTCGCTCCTCG
>LOC_Os01g45330_Random_132nt
ACTTGACATGCAACAAGATCTGTCGCTCATGATCACCATGCAGAGCAAAATTTTAGGAACTATCTATATATGTCGTCGTATTTTTATAAAAAATAGTCGGCATATATTTATATTGTAAATTCTTAAAATTAT
>LOC_Os11g34020_Random_132nt
GAACAGTTCATATCGGTCACAATATTCACACGTCCGCCGGCGAACGCGCCACGACGGAGACCTTCTTGACGGCGAGGCACACCGGGCACGCCTCCGCCCTCGCCTCGCACGCCCTGCACAGGCACAGGTGCC
>LOC_Os03g32430_Random_132nt
TGTGATGGCGCTACTTGGTGCCAACACAATTTTTTTGTGACTCCGCTGGGACGATTTCTGTTGCTATAGGCGAAACCCTTGTTTCCTACCATGGGCTCTCATACTAATCTTGATCAAGACATCATCATGACC
>LOC_Os07g30450_Random_132nt
AATGCCCAAAAAAAGGAGTGATGCTCTGAAAGCCATCGTTGCCGGCCTGGCTAAGGCCGGGCTAGGTTTTTACCTGCCGTTCGCAGCCTGCTTATCCATCGCTAACGCACCAATGCTCCAACCGCCGTCTAA
>LOC_Os05g32390_Random_132nt
AGAAAACCTACAAGGGATGAAATCTGCCTTTGCCAAGAATCACTGTCAGCCTCAATCTTCACAGCATAATTGTTTGCACCAGAAACAAGATCCTTGATGGATGTTAGGTCATCAATAGCCTTTTCATATTCT
>LOC_Os10g20040_Random_132nt
AAACCTTCAGAATAGCGAAAGCATCTTCTGGGCCTGAGGGTATCGGGTCTTGGCGTCCCGGAGGGCCTCACTAACAAAGTAGACGGGCCGCTGCACCTTTCGGTGGGGCCGATCCTCTTCGCTAGGGGCCAC
>LOC_Os07g49080_Random_132nt
AGAACCACTCCGCCACGTCCGCGCCCTCCCAGTTGAACAGCGTCGCCCGCGCGCTCCACCCGCCGGCGTAGTCCGTCGCCACGTGCCAGTTGATGCTCACGCCGCAGCTGTCGCCGCAGGGCATCGGCCTCG
>LOC_Os01g08340_Random_132nt
CTTCTGCAGAAATAGTTCGCTCTTTGTCTGTTCCAGCTGCCAATACTCCACCATTATCTTCTCCCGCTTCTCCATCTTGAAACTTTTTCGATTGGAACTTGTATGCCACCAAGGCATCGATTGCTTCTGCAG
>LOC_Os04g37700_Random_132nt
GCATCTCCTCCTTGTTGCCGCCGTTGTTCCCCTTCGCCGCCGGCGCCGCTCTCGCGCCCGGAGCCTCCTCCCCCTCGTCGTCGTCGGCGGCAGCCTTCTGCTTCTTGACCGGCCGGCCGAGCCCGGCCGTGT
>LOC_Os02g55640_Random_132nt
GTGATGAGATGTAAGTTCTGCATGGAAAGTAAAGCCAAACCAAGCTCAAAGCACCGACAGAAGCAAAATATATAATTTGTGGATATCATGATGACGGAATAAAACAACCAATTTGAGATAATTATTATTATT
>LOC_Os06g46900_Random_132nt
GAACCACTCGGAGGTGTTGGGGTTGGAAGCCTCGAACATGGTCTTCTCGAGCCCGAGCCGGCCTACAATCTTGGCGACGATGTCTGCCCGTAGAGAGTCAGCGCGCTGGCAAATGTCGTCGGCATCGATCAT
>LOC_Os04g56430_Random_132nt
CACCATCGGGGCGCCGGTGTAGAACGGGTACACCTCCGACCTGAGGAGGCACCTCGGCCCGGCGATCCTGGCGCCGTCGACGTTCGCCGGGAACGTGTCCCACCACCTGGCGACGAGGCCCTCGAGGCAGCC
>LOC_Os09g21140_Random_132nt
CCTTCTCCCTCCGCCGGGCGCCCCACGCCAGCATTGCCCTGACCCGGACATGGAGCAGGCGACAACTCTGGATCAGCGCCCTCGTCTCCGTCTCCGACGACGACGACGACGCAGCCGCCGGTCCACGACGGG
>LOC_Os02g03120_Random_132nt
AGCTGAAAACGACACCAAATCACCATATTAATTACTTTTTTTTTGTCTAAAATAAGTTAATCTAGCATACCATATTAACTTATTTTGTGACGAAAGAAATAGGTTATGCTCTTTTCTGTTTTCTCCAACAAA
>LOC_Os12g17970_Random_132nt
CTTGTTTCTGGTTCTTCTTTCGCTGGTATCAAGTATACGAACCGGCTTCTCCACATATGTCAGGTTCTCCTGGATATCAATATGCTCCGAATCAGCTTGTTCTTCGGGTACTCTTAAGCACTTCTTTAATTG
>LOC_Os04g02840_Random_132nt
GAGTTAAGACATTTATCCAATTAATAGCACAAGTTTTTGGATTAATTTGAATAAAGTTTAGAAAATCAAAGTAAAAAGGTAAGTAAATAAAATAAACCAAGCTTGCAAGATAAGTTGAAACAGTTGGAAATA
>LOC_Os02g22130_Random_132nt
GAGCTATGCAAGACTGTAAGCAATAGGCAGAGTACAGAGTTCATACACCCTTAGAACCTGGGATGTCGACCCACTGAAGCTGGAGCTCAATTTCCCCGCATTCCACATCCCTTAGTCTGAGAACCACGTCTT
>LOC_Os06g12882_Random_132nt
TTGATCAAAGAACGAAGCATCTCTGTGCTTATTTCTTGCTGAACTACACTTCTATTCTGGTCACAACCATAACAGACCGCGATAAGAGCAGTAGCCAAGATAGGCATCAACTCCGGGTCACTGAAGAAAACG
>LOC_Os11g10290_Random_132nt
GGCAACTCTCATGCAAGTAGGACAATCCTCTAGCAACTCCTATGGCTATTTGATGCCTAGTGTTCCAGTCTAGGACAGCACCATTGCTATGAAAAAGGTGGGCATCAAGAGAACCATTTACCATGTGTTCAT
>LOC_Os08g31700_Random_132nt
TTTCAGTGTCGAGCATGGTACTTGTTTGTGGATGACGCGTTCCAGGAGATGGCGAACCCCATGATGAAGAACACGGCGGCGTGCGCGACGCCGGTGGACGGGTCGTTCGGCAGCGCGAGGAGCAGGACGGCG
>LOC_Os01g42820_Random_132nt
AACTTTGAAACTTGAGAAGAAATATCAAGTGAAGTAAAGATGCATAAATATTGATAACAAAAAAAAAAAGAAATAACAAAGAAATAACAAAAAAAAAGGATTCATGATAGAGAATATTGATTAGTCTTATTA
>LOC_Os11g31690_Random_132nt
GCTATTTGGAGGTCCTGGGATGAGATAGTTGTGGCATTTTTTCAATAAAATATGAATTACATCTAATTTGGTGCTATGTAGTTTTAAAATAGAGTAAATTTCATAAAACCACACCTATTATGGTCCAAGTTG
>LOC_Os03g30270_Random_132nt
AATAAAATGAAGATTGCGGCCGCTCCAGAACTGATATGGATATGAGGCTAGATCCATTTAAAAGTAGACTTGACAAGCTTTCCATGAAGTACTTGCACGCCCAAATCGGAGTTCGCATGAAGTCGTGACGGC
>LOC_Os07g28530_Random_132nt
CTGGGCCGGCTGATGGGTTTGCCTGGCATGGAACTGGCACGCCCTGCACCGCCGGACCAGGTCAACTGCATCGTTGAGAGCCGTCGGCCAATAGAAACCCTGGCGAAAGGCCTTCCAACCAAGGTGCGTGAG
>LOC_Os05g30480_Random_132nt
GCGCCGGCGCGATGCCGGCGAGGTCGAACCTGCCGAGCAGCCGGTTGTCCCGCGTCATGCTCCGCTCGCCCTCGAACACCTTGACGGTCACCGTCGTCTGCTTGTCCTTGTAGGTGGAGAACAGCTGCGCCC
>LOC_Os10g17660_Random_132nt
AATGCATAGCATAGAGATCTACTATGTGCTGTGTGTGTCTCTCATTCGTCTCCGTTTAATTTGTTGCTGACGAATTGAACTGTGGCAACGACGACGATGATGGCGACGGTGATCTACAGGCCCTGCTCTACG
>LOC_Os07g47150_Random_132nt
AAGAAGAATCAAAAGAACAATGATTCTTTAGCCCCACAAAGCAGAAATAAATCTTGAAATTGAGAGGATGGACCAGCCAATGTCACATGTCAGCATCTTTAGTAGTACAGAACCCAAGCTAGGCAAAACCCA
>LOC_Os01g06360_Random_132nt
GGTGCGCTTGTATGTAAGAATTTGATCAGTCCAACTTCATGGTTTCGCATGTAAGAGCAGGTGATCTTTATCTCCTGAAGATGCTCTAACGAGATGATATGGTAATCCTTCTGATTTTGATTGCTGACCTCT
>LOC_Os04g34830_Random_132nt
ACCTTTGAAAGTTTAGAAGAGAACCAAAAGCAGAATTCTCAATAATTAACCTTTGCTCGTTGCTGAGCCCTTCAATCAAATTGGAAAAGTATGTGATGTTTAGTCTGCTTCTTGGTTTTGGGGACTCTGCAC
>LOC_Os02g53730_Random_132nt
CCTCTACACCGAACATACTAGTACGTAACATGGGTCGTGTCCGATACTCTCCGGTCCAATCAATGGTACACGGCACACCACGTTACTACTAGGCTGTTTTGAGTGTTTTCGTGAGGATGGGTTCCCCGGACG
>LOC_Os06g44990_Random_132nt
GATATTGTCATTGACATGGAACTCAACAGAGGGTGCCCTCCCGTTAGGCACATCATCAAAAACATTGGAACGATGCAAAACGTTAATGTCATTGTGAGACCCTGGTAAACCAAAGTAAGCATGCCAAATCCT
>LOC_Os04g54530_Random_132nt
GGGGGTCTTGGATAAGTTTTGGCAAGATTGCAGTGTCTGACATTGTGGGACATCTTGCATGTCAACTTCTGATGGCAAGGTCTTTCTTTTGTGACAACTTCCTTCTTTAACCATGCTATTTTCTTGCGATAC
>LOC_Os09g19229_Random_132nt
TACCACTGTGATACTTTGGGCCACCTCAACTCTTCTATCCATCTACATCATATATTAAAAATATTGTCTTACATATAACTGTGACAGTTAATTGATCATTACAATCCGATAGACCCGAGATCGTCGATATGC
>LOC_Os02g01260_Random_132nt
AAAATCTTCTCCACATAATGAGACTGCAAGAGTGTAATCCCATTCTCACCTCTAATTAGCTTAATGTTTAAAATAACATCAGCTACTCCCAAATCTTTCATATCAAAATTTTGAGACAAGAATGATTTAACC
>LOC_Os12g16080_Random_132nt
AGCGCCGGCGCGAGGTTGGCCGCCTCCTCGCCGGCGCCGTAGTCGCGCTGCAGCAAGCGCCACAGCGAGAGGCCGGCGGTGATGAGGAGGCCGAACAGGTAGAACACCGCGAGAGGGGAGAGGATCACCACC
>LOC_Os03g64280_Random_132nt
TGGTGCAGGCGTAGTCGGGACGGAAGAAGCAGGCGACGGAGAGGCGAGGCTCCGCGGCGGCGGTGGTTGCCAACACCCGGTGCTCCACGCTTCGGAAGAGGTCGTTGGACACTAGCTGGAGGAGGTCGCCGA
>LOC_Os02g20200_Random_132nt
CCCCGCCGGTAGATGGCCGCCTCGTGCGGGCTTTGCTCGAAGCCCATCCCCTTGAGCGTGGAATCCAACTTGGCATTCCACGCCCTCGGTGCCTGCCGCAAGCCGTAGAGGGCCTTGTGCAGGCGTAGCACC
>LOC_Os06g11030_Random_132nt
GATCACGCACACTTGTCGATCACAGTATGAGAGAGAGGGAGGTTAATTAATTCAGTAGTAGGAGGCGCCGAGCTCGGCGATCTTGACGTTGAGGTGCCTCTGCGCGAAGGCGAAGAGCGTGGCGACCTCGTC
>LOC_Os11g08360_Random_132nt
AAGATCACCAATGCGCACAGCACGCTGCAGCACAACCCAGCTTCGTCGTCGTAGGCGGTCTGCGCTGTCGTCTGCGGCTGCCGCCGCTGCACGGTGTACAAGCTCGCATTTCCCAGCTCGACGTCGACGAAC
>LOC_Os08g29690_Random_132nt
CCCGCACACCCTGAGGAACCGCATCCTCTCCACCGGACCAATCACTGTCCGAATCATCATGAGAGGATGGAGTGGGAGAGCGGTCCCTCGGGCGCTTGGACTTGTGGGAGATTTGCTCGCAGGGAGGCATCC
>LOC_Os01g40870_Random_132nt
CGCTACAGTACCAGATGGTGATCGGAGTGCTCACACTGTCGACGTCCATGTGGGAGGAGAGTGCCGCACCGGCTGTCGGCCCGAATCCCGGGACGACGTTGATCACTCCATCCGGAACTCCAGCCTGAATGA
>LOC_Os11g29690_Random_132nt
ACATGATAAATATGGTGTTTGAATTAGCATTACCACTAAAAACAACTTTAGTTCAGTAAAATGCATTACCATGGAAGCATTCCCGTGCCTCCCCAGCCATCAATACGATATCACCACTTCGCAGAAACATTG
>LOC_Os03g27780_Random_132nt
CAAATCTATAGTCAAATTTGGGGAAGACTGATGAACTTGACTATATAAGTTATTTTTTGGGCAAGTGTAAGTGCGTAACTATTTCAAGTAAGGGGAAGAGGAAACCTTTTCACTATCGGAAGTAAAACTCAT
>LOC_Os07g26550_Random_132nt
ATAATATCGGTATAAAAATAATCATAAACAGATTTCATTTTGGAACTATTTCGTACACCAAAATACAGTCCGATGTTATTTGAGCCGCTTCCATAATTTCATAACCTGCTTCCTCCTTACTTTTACTTCTCA
>LOC_Os05g28040_Random_132nt
GGGATTGAAAGGGAGGCAAATGATTTCTCTACACTTATCACGAACTCGTCGCCGATCCTTTCGCCGCACTTCCCTTCGCCGCCGCCGCAGTCGCCGCCGCGGTGGTAGTACCGACACTTGTTGCCGGAGGAG
>LOC_Os10g14080_Random_132nt
ATGAGACACCATGAAACCAACTAGCTTCCCTGACGGTACTCTGAAGGTGAACTTTCCAGGGTTCAACTTCATCTTGAAAGCATGAATGTTTGCAAAGGTTTCCTCCAAGTCAGCAATCAAGTTGTCATCCTG
>LOC_Os07g45280_Random_132nt
CCATGGATCTATTGCCTCAACACAAAACTTTAAACCCTGTTCTCCTCAGGAGTGTTGACTAGTTGTACTATTTTCATATACTGGAAAAGCAATGTGGTTGCTCAACCAATTACCACTTTATGACCAATATGG
>LOC_Os01g04360_Random_132nt
CCTGACACGACCGGACTCGAGCACAGCACGACGTATATAGCTTCTCTCCTTCTCAGCCAGAGATCTCAATGGCCTTCACCTCGGGCTTCTTGACCTCAGCCTTGGGCACGGTGACGGTGAGCACGCCGTTCT
>LOC_Os04g32890_Random_132nt
ACGAAAAGGAGGCAAGAATCCTTGTTTGGCTCCATATCCAGCATCAACTAGATAGAATTTTCCTATCATATGATCGATAAGTTGGTCACATTCCTAAATATCAACATTTGTCATGGAGAATTTGATAAACTA
>LOC_Os02g51810_Random_132nt
TGCTTATAACTGCACAGGATTAAAAAGGTATAGCAAGTACCAATTTCAGATGAACCTAGAGCAATCGGAACGGATGTAGGAAGTATACCGGCCAAGTTCCAGATAGGCAGCTGCTCTATTGCTGTAATATGT
>LOC_Os06g43110_Random_132nt
GCTGCTCCGGCCCAGTTCCCCTTTTCCCTCCCGCGGCCCGCGCCCTCTCTCTCTCTCTTGGCCGGCCTCCCTCTCCTCTTGGGCCGTCGGCCCGTTTCCCCACTCCCTCGCGAAGTCTGCTTTGCCTCCCTC
>LOC_Os04g52700_Random_132nt
TCCAAATATTTTTCTCTGATCACTCGGTGTCGTCGGCCGCCGCATTCAGGTCAATCTTGGGCTTCTTCCCGCTGCCGTCGCCGGCGCCGGCGGAGGCTTCCCGGGGCTTCCCGGCGAGCGGCGGGACGTTGC
>LOC_Os09g16750_Random_132nt
ATCAACCTTGGTGATATCAAAGTCATATCTTTCTTCTTTTCCAGAATTCTTTACCCATTGACATGGCACAACCTTTTTACTCCTCACCCACTCAGCTGCTGCTACCTCAAAGTCATCTTCCTCTTCAGAATC
>LOC_Os01g73070_Random_132nt
CATGGAAAAAAAAATTAGAGCCTAAAGCTTGTCTATAGCTATATATTGCTTTTGTATTATGGCTGTCAAAATGCTTAGGTACTGTCAAGAAATAGGAGGATTACCTTTGATCCTTTGTGTGCTGGGAATGTT
>LOC_Os12g14030_Random_132nt
TCGGTCGTGACAGTCTCCTTCATCATCATCGCGAGGTCGTCGCCGTCCTCGTCCCGTTCTCCTTTTCCACCACAGATCACCGGAGCGCCGCCGACACCGTCGACCCGAAGCTCTCCACCGTCGCCGTCGGTC
>LOC_Os03g62240_Random_132nt
TCAGTACTCCACTAACCACCTCAGCATTTGGAACCTCCTTCTTTCTCTCTTCACTCCAGTATGGTGAATGAATCCATCCAAATGCCTTCTTCAGCATTTTGTCGGCGTCTTCAATGGAGTAATCCAGTGATG
>LOC_Os02g18250_Random_132nt
CTCAGCGTCGCCGCGTCGCCCTCCACCCCGGCCTGCCCTCGGTTTCGCCGGAACGCCGTCGCTCGCGCCGCCTCTCCCTCGGTCTCGTCGGCACCCACTCCGGCAGCCCCTTCCGCCGTGCCAGTGCGCCGG
>LOC_Os06g09020_Random_132nt
TTTTAGACGTTTAAAAAGCGTGCTAATGGAAACCAAAAAAAAAATATCTCGCAGATGGCACCAGGATGATAAAGAATGCTTTCTGGTTGAACATGGGAGTCAAACATAGAGCATGCAGCAGACACAACATTA
>LOC_Os11g06510_Random_132nt
TCTATATTTTGCTCCAGATCTCCGATGTTTTAGAGAAAATATAGTTTTATATATACTCAATATCGTAATCATATTCTCTTGAGCTATCCCAACGCAATTGTAAAAGCGTGCGTTGCTAATTGCTCTAGGACT
>LOC_Os08g27759_Random_132nt
CTGAAACAAACTCATCCTGCCACATGGCACTGTGCTTCTCAATACTAGATTTTAAGCTTGCTGAAAACTGAGACAAAATGAAACAAAAGAGAGGAACAAGTTAGAAACAAAAAAAAAGGCAAAAATGTAGAT
>LOC_Os01g38850_Random_132nt
GCCAACCGCTCGGGATAATACGATTATCACGTGCGGTTGGCTTAAGCGCCGCTTGCACGGGATAATGCGTTTTCCCGTGCGGGCGACGGCCCAGCGCCGGTCCTCCATTTTTCCGTACGGTTCCACTTACGG
>LOC_Os11g27690_Random_132nt
GGTACCCTCAAACACTTCTTCAATTGAGACACATGAAACACATCGTGGATACCAACCATATTAGATGGAAGCTCAAGCTGGTATGCGACTTCACATCTGTGTTCCAAAATCCTGTCTGGTCCCACAAAGCAT
>LOC_Os03g25640_Random_132nt
AGTGCAGGTTGCCGTGCAGGGCGACGGAGCGAGCGCCGTGCATCTGCAGCTGCGCGTGCGCGTGATCGTCTTGTTGTTCCAGGAGAGGGAGGGGAACCTCGCGCCAGGCGCCGTCTCCGACTCGCTGGACAC
>LOC_Os07g24740_Random_132nt
TCATAAGGTGCCATTTGTATGCTGGCTTGGTAGCTGTTATTGTAGGAGAACTCGGCATAGGGGAGACTCTTATCCCAGGTCTTCCCGAAATCCAGGACACATGCGCGAAGCATATCTTCTAGGATCTGATTT
>LOC_Os05g26100_Random_132nt
CGAGCATTGCGACGTTTACTTTCCGAGGGTCGATGAATCCAGTATCGAAAACCCCCCGCCGTTAGGCCCTTTGAATCTCCATTCTACAACGATAAAAGGGAGTATATATTATATATAGTGTACTTATATACA
>LOC_Os10g11500_Random_132nt
ACGACTGTGTACGAGTGAGTGGTCGTCTACTTGGCCGCGGCGTCGAGGGTGAGGAACGGGCGCTCGCCGTTGAAGTTGCCCGGGGGGTCGTAGTTGCAGGTGATGAACACGCCGCGGTTCGCCGCGCACACG
>LOC_Os07g43310_Random_132nt
CCCCCCAGACAAGTCAATTCAGCTAATCAGATATACCATCCAGTGATCCCAGACCACTAAAATAGACATTATTGCGTGATTCAACAAGATAAATCAGTAACTAGGCAAGCTACAACAATGCAATCAAGACCT
>LOC_Os01g02380_Random_132nt
TACACTCAATAGCATTTTTCTCCCAATATTTCATAGGAATTTCTCCTATAATTTGGATATCTTCTAATCTTTGAATAATTTTTTCTATATCCCTTTTAGACTTAATATCTCTATACCAATTTGGTGCAAATG
>LOC_Os04g30880_Random_132nt
ATAGTAGTGAAATGTTTCTACTTTGGTAACTTCAGAAGAAAAAAGAATGAATAATAGTCACTTAGGCAGTATACCAAAGTCAGATAAAGTACATGATACATGGTTCCAACAGGCAGGGAACCACTTACCAGT
>LOC_Os02g49970_Random_132nt
ACAAAAAGGACCGTGCAATCTGATCAATGTAATCAGAGGCAACAATCCGAACGAATCCGAAAACCTTTTCTCCCGTCAATGAGAAGAAGAAAAGGGTGACGATGCCTCGGTTTCATATGAAACTGCGAGTGA
>LOC_Os06g41190_Random_132nt
CGCCGCTGCCACCGCCGCCAGAGAAGGCCTGGCGAGTGCCACCACCACCCCCACTGCCGCCGCCGTTCCCTCCTCCATTTCCGCCGCCGCGTCCACCATTTCCCTTGCGGTTGCGGCGGTTCGTGTTGCCGC
>LOC_Os04g50850_Random_132nt
GCAGTAGAGGCTTGGATGCGTGAGGTCGTACCTCCTGGTGAGAGAGATGTCCTCCTCGATCCTCCTCTGCAGAGGGTAGAAGACGCTGCCCGGTAGCCAGAGCAGCGTCGTTCCGGAGTCCACCAGCATCGG
>LOC_Os09g14930_Random_132nt
TACATAAAGATCATATCGGCTGAATCTCTAGTGTATACTTGTACGAACCCCTTTGCCTCACGATATCGATTAAACTCAAGGCTAGATATGTGCCATCCTCTAATAGCTCAATCATCCACTCGAACCTGTTGA
>LOC_Os01g71094_Random_132nt
TCGCCCGCCACCTGCGCCAGCGAGTTCGACCCGAACACCGTCCAGTTCCGGCCGCCGGACGTCACGAGGTCGATCGGCGCCACCGCGTAGCCGACCCTGGTGAACCCCAGCGCGCTGCTGTTGAAGCAGAGC
>LOC_Os12g12130_Random_132nt
TATCAGAGCTGGACATCATAGACCTAAGCATCTTAAACCACTCTTCTGGCAACGTGCCACTGAAGTTGTTTGAGGCTATGTCGGCAATCCGCAAACTTGTAAATTGACAGTTATTCCCGTATCTAGTATATG
>LOC_Os03g60250_Random_132nt
AAGGAACATGGTACAGTGCTGCAATGTGATGTGACACAGGGAATGGCTATGGAGATATACGCAGAAGCTATACAAGAACTTCCATGGCAAGGTTGTAACCGGAGACGAGAGCGGAAAGGCCGGCGGCCAAGA
>LOC_Os02g16360_Random_132nt
CCCGCTCCTGGTCTGTGCACTGAATCAACCCCAGCTTCTTCTCGACTGTGCGCAACCAATCACTGGCTTCCATAGGTTCGACGGCAATGGCAAAGGTTGGAGTCTCAGTTTTGAGAAATTCTGATAACTTGC
>LOC_Os06g07110_Random_132nt
TCTGGATCTGGATCCTGCAGAACAAACATATAGGATGAGTAGTATCTGATATAAATATAATACTCGAGAAAAATTCAAGCAGTTTAAAATATTTATAAATATGTATTTCTCCTCTTGTCAATTTTGATTTCC
>LOC_Os11g04670_Random_132nt
TCTTTGTAGCGTTTAAAGAAATCCTCAAATTCCTTGTCAGTGATTTCATATCCAAGCTACGTGTTGGATGACAAGGTAGTGTTCAGCAACGATAACTGAAAAGAAGGCATTTAGTCCTAACTAGAAAAATAA
>LOC_Os08g25860_Random_132nt
GCCTAGCTAGTGTTTTGACATAGGAGTATATTTTTCATTTTTTTGTTCAATACCGTGTTGCGTTGTGGTGAACTCCTCGATCGATCTGTTAGCTGTTTAGACGGTTTCAGCCAGCAAATTAAAGAAACTTTC
>LOC_Os01g36820_Random_132nt
AAATCAACCAGAACTAAAATGCAACGCTACCACATTCACAGTTATCTGATTATAATCCGCTAGTTTCTAGTATGGACATCAAAAGATGGAAAATAGTTGATTAAAAAGCTGATCCCTTCCACTCTAATTGCT
>LOC_Os11g25650_Random_132nt
TGCTTGCTGTCGCCGCCGCTGGTCTGACCGCCGTGTTCCCGCCGGTTTGACCGCCGCTTGCCGTCGGTCTGACCACCGGTGAGTTGCCGGTTAGACCGCCGAAACCCGGTAAACACAAATCGAAGAACTCTT
>LOC_Os03g23250_Random_132nt
TAAATAAGCGCACTATCTGGCGGTTCGTATTCCAAGGAAGGAGAGAGATTGCCACCGAAAAATCCTGAGGCCCGTTAAGGGCGGTTGTTCAGACTTCAATTTAAATTTATGTTCGAGCCGTTAGACTTCCCT
>LOC_Os07g22740_Random_132nt
TTAGGGCGATCCTTGCCCGTGAGAATGGAACTGAAAATTCATTTCCTCCTAGAGTTATTTTGAGGCTGTCTAATCGGGGTGTGTTAATAAGAAGCTGCTCAATGGGTAGCCCGATTAGGATGTCAAAGTCTT
>LOC_Os05g24230_Random_132nt
TACAAGTATACACTAGAAGTTCAGCCGATAATTTATGTATGCCTGGTGGGTCAATACGTTCTGCTAGGGGCCGCTGTTGACGCGTGGACCGAAAAGGAGTTTTCGGGTTACAGCCGAGTATATATGAACCTA
>LOC_Os10g09410_Random_132nt
GCCGAGGAGGATTTTGCCTAAATGAAATTGTCCTTTTGTCTCCAAGGCTTCGGCTACGAACTGCCAATTGGTTGTAGGACCGCAGCTAGACCCACAAAAGAGAAACTTTTCTAACCACATTAACAGGAAAGC
>LOC_Os07g41340_Random_132nt
CGGCGAAGAAGCGGTTGAGCGCCGGGAAGACCTCCGGCCGCTGCGTGGCGAGGAATCGCCGGAACGCGTGCTGGTGGTACTTCTCACCCTCCTCCGCGTTCTCCAGCACCGCACTTTTACGGTTGTTCTTGT
>LOC_Os12g43860_Random_132nt
CGGTCGAGGCGGCCGGTCGGTGAAGACGTAGACGCCCAACAGCGGCGGCATAAAGGCCAGCCGTGCAGGCGGAAGCACCAGTCGGCGGCGGACGAGGCGGCCGGTCGGTGAAGACGTAGACGCCCAACAACG
>LOC_Os04g28920_Random_132nt
CAACGCGGGCTATAGGACTGCTTCGGGATGTATGGATGACAATTCGTTGAGGAGCAAGCTTCTGGTTGCAGGGAGTCGCGTGGACTGACGTGCCGGCAGCTATGTTTCTCGGTTTTGGGCACTTGTCGGCGA
>LOC_Os02g48122_Random_132nt
CACTCTCCTCCAATGGTGGAAGCCCATTCTCCACCATGCATTTCCACAACTTGATCCCTGAATCCCAGTCTCGTGTATCCAAGAACATACGAAGCGCGAGCGAACAATTTGCCTCATTGGGCCAGAACTCGT
>LOC_Os06g39390_Random_132nt
TCATCTGGAACGGGTCGGCGCCGCCGGTGCGCCCCTCCGCCCAGCGCAGGCACTCGCCGGCCATCCGCCGCTTCGCCTCCCGGACCACGCCGACGAGCTCGATCACCGACGACGCCGCCACCTCCCCCGCCG
>LOC_Os04g48570_Random_132nt
GCGTTAGCACGCCGGCCGGCCGTGCCGTCGCCTCCTCCAGCGTCTCAGCCGCCTCCTTTTCGCCGGCCTGCCCTCTGTTTCCCGCGAAGACCTCCGGAAGTGCATCCCCGCCGGCAACAGTGGCGTTGCCGC
>LOC_Os09g13010_Random_132nt
ACAATAAAGTTATCCCCCACTAACTCCTTAAGCTTAACATGCAAAGATGCCACATCATCATCCACTAACAATCATCACATTTAAACATCATGCAAACATGCTATATCTTTATAGTTTTTATAATTTAAGAGC
>LOC_Os01g68650_Random_132nt
CATCCCGGCGGCGGCGGCGGGCATCGGCATTGCTCCGGCGGCCGACGGCGAGGTGGCCGTCGACCTCTTGTAGGGGCCGAGCCACTTGGCGAGCATGTACCGGGTCTTGCGCCACGGCGGGACGTGCAGGCC
>LOC_Os12g10180_Random_132nt
TTTTGAAGTGCTAATGGCAGGAATGTATCTCCAACACCTCTCGATGTCCTCAGCTTTGGACAGTTTCTGATATCAAGCTCTCTAAGTTCATTCATCTGTTCAAATACCAATGGAGCAGCCTCCAGATCTTCA
>LOC_Os03g58240_Random_132nt
CAAGACTTGAAGGTGGTCCATTTTATCTTCACATTCTGAGAAGCGTGCTTCACACAGCTTTGATGATTGATACTCATTTGCTAGAAGGAAGTTTCTGTACACCTACAAGGTATACCCTGTAAGTATGTAAAT
>LOC_Os02g14440_Random_132nt
CAGGTTGCCGTAGTAGGCGTTGTCGAACGCGTTCTGCGTCTGCACGTCGAGCGGCGCCAGGTTGGTGTCGCCGTTGGGTGCCGCGGCGGGGCACGCGCGGCGGCGCAGCGCGGCGAACGACGGGTCGATGTT
>LOC_Os06g05230_Random_132nt
CACTGATTGTTGGACAAACGGTTGAAGTTTCAGATAAACCCAGTCGCCAACAGCAAAAGAGCGCTCAGAGCGACACTTGTCCTCTTGTGATTTCATTCTGGTCTGAGCGCGTAACAAATGGCTGCGGATTAA
>LOC_Os11g02778_Random_132nt
CCGTTGCTTCCCGCGCGGAGCGCGCCGTGGTGGCCGACCGGCCAGTCGCCGCCGCCGTCAGCGCTTGCCGCCCTGTAGCTGCGCCCTTCCAAACCGCCCCCGCCGTCATCGCCGTCGTCACGACCCGGCCCC
>LOC_Os08g23860_Random_132nt
GCTGAAATTTAAACGGGTCCCCAATTCTTCCTGCAGCTTCTGCCAGAATTTTGAGGTGAACTGACTCCCTCGGTCAGATACAATCTTTTTGGGTACTCCATGTAGGCACATGATTCTCGAAAGGTAAAGCTC
>LOC_Os01g34810_Random_132nt
CGATCTTGACGACCGGATAAGCCTCGGGCCACTTAGTGAACTTGTCGATCGCGACATACAGATACTCAAACCCGCCCGGGGCCCGCCTAAACGGTCCCAGGATATCGAGCCCCCAGACAGCAAATGGCCATG
>LOC_Os11g23210_Random_132nt
ATCGCAAAGAAATCCTAAGTCAAGTACGTGGACGACTGAGCAGCCGAACCGAATCTCATTCAAATACCCCTATTAAATGGTTCTCGTACAGTTCCAAACCCCAGTTCCAAATTTCAATCCAGAGCCAAATCA
>LOC_Os03g21290_Random_132nt
CGAGCGGCACGGCTTCGGCCCACTTAGTGAAGTAATCCATTGCAATTAGCACGAACCAATACCCTTTTGATGACGAAGAATAAATTTGACCAATGAAATCCCAAACCCAACCTCGGAACGGCCATAGTTTAA
>LOC_Os07g19320_Random_132nt
AGCATCTGAACAGGAAAAAAAATCTAGGTCCTCGATTCCACGCAGGCTGCGGAGAGACTCCACCAAATCCTTCAGCGAGACCTCGTCTACTTCCCAATACCAATTAATGTGGAGAATTTTCAGATCAGTTAG
>LOC_Os05g22330_Random_132nt
TAGCTTGTCCCTTAATCGCCTTCGGCGACTCATACCGAAGATCAAACTCAGTTAAAGAGAATATCCATTTTCCAACCCTTCCTTTCAAAATTGGAGCTGATAACATGTATTTGACAACATCAGCCTTGCATA
>LOC_Os10g07470_Random_132nt
CGGTGCCGTGCATCGATGCCGTGCACCGTGCATGGCTGATGTCTTCCAGAATCCTACCCGTTACTCAGTAGAGACATCGATGCATGGCACCATGCATGGCTAATGTCTTCCAGTCGTCCAAGTGGTATGTCG
>LOC_Os07g39380_Random_132nt
TTCCCTCCTGACCTTCTAGTACATACCCGTCTGGTTGATCCATATAGATCTCCTCCTCCAGCTCTCCGTTTAGGAAAGCTGTCTTAACGTCCATCTGATGGACGAGAAGACCATGAGAGGCTGCCAGAGCAA
>LOC_Os12g41910_Random_132nt
GATGGCAATTTTCATGTGGGTTTCAGGTATGAAAGAATGGAAACAAGTGCAAATGATGACTTGTCTGAAGAACTCATGTTAGCACTTGGCACATGGCTTTTCGGTATGATGATATGATCAATTGTCAGCTCA
>LOC_Os04g26870_Random_132nt
ATGGTCTGGTAGAGAATCCACTAGTTTAGCTCCACTAGAAAAAAACCCTTTACCAAGTGGACTGTAAGCTACTATTCCAATTCCAAGTTCTCTGAAATGAAAATTAGAAAAATAGTTAAAATGCAGCATGTG
>LOC_Os02g46260_Random_132nt
AAGACCCGTAGGGCACCTTATCCATTCCGTCACCGTTCCCTATTTGGAAGGTGATTTATTATTGACTTGTAGATTAATTAGCCCCTCCGTTTTAAATTATTTATCGCTTTAATTTTGTTCTAAGTTAAACAT
>LOC_Os06g37510_Random_132nt
TGCAGAATGCACACGATCAAGTTGATTGTGCCTCAGATATATGGCCACTCATTTGCATAAATATTCAGGTTTCTGCTTGGAAAATGGAATGGTAAATCCATCGTCAAAACTACCTCGATATTATTATATTTA
>LOC_Os04g46630_Random_132nt
CAGACGGCGCCCCACGACTGCTGCATCTGCGTCCAGGCGGCGCCGGCGCCGGTCTGCATGAGCTCCACGCCGGAGAGGTCACCGTCTCCGTTCTCGTACTTGACGAGCACGGCGAAGTAGTTGGGGTTCGAG
>LOC_Os09g11090_Random_132nt
ACCGTCATCGTACCTTGATCTGACGCTGTCATTGGTCGAAGCCACCGCAGCTGTCGTCGCGCCCAAAGCCACTGTTGTCGTCGTGCCTAAAGCTGCCATTGTTATCGTACCGGGATCCGCCACCATCGCACC
>LOC_Os01g66670_Random_132nt
GGCTCTTGTTGTTGACGACGATGCGGACCGGGGACATGTCGGGCGCCGCGTAGCAGGCCGGGTCGACCTCCATCAGGAGGCCGAAGCTGCCGCAGTTGCGGCCGATGTCGCCCTCGTTCCGCTGCTCCTTGG
>LOC_Os12g08220_Random_132nt
CCTGCACTAGATTTGTAAGGTGACAAGTTTTAAAGATGAGGTAACAAACCTGATGAGTTGAGAGGAAGAATATGTCCGGATCCTCATAAAAGGCGTCACATGTGCCGTTACCGTGGTGAACATCAAAATCTA
>LOC_Os03g56400_Random_132nt
GGCGCCGCTGTTGTTGGGATCGATCGACAGAAGCTTCTCCGCTGCGAGCTCAGCCAATTCTGCGTTCTTGTGCACTCTGCAGGCTGAGAGGAGTGATCCCCAGGCTATTGCGTCCGGCTCAACGGGCATTCG
>LOC_Os02g12580_Random_132nt
AATTTATTTTGTTGTGACTTGATTTATCATCAAATGTTCTTTAAGCATGACATAAGTATTTTTATATTTGCATAAAAATTTTGAATAAGACGAGTGGTCAAACGTTGGTTAAAAAGTCAACGGCGTCATACA
>LOC_Os06g03290_Random_132nt
CGCCGCTCTCATCCCCGGCATCACCCCCTCCTCGCCCGAACTTCGCCGGAACACCGTCGCCCGCGCCGGTTTCTCCTTCCTCCTCGGCGGCATCTCCTCCGGCTGCCCCGGTCGCCGCGCCAGAGCGTCGGC
>LOC_Os10g42930_Random_132nt
CCAATCTGAAGAGACAACATAGTCATAATATGCATCACTATTTTGTTTTGGCAAAAAAAAAAAGAGTTTTACGAAACGCAGAACGCGAACTCGCAATACCATTTTCTGTTTCGCAAAATGATGACAAACAAC
>LOC_Os08g21930_Random_132nt
GGCCGATCCGAGCCGTCGGTTCCCGTGGACCGTCGGTGGACCGCCTCGGTGATCCCGGTCCACGGTGGACCGGCGCCCTTGTGTCGCTGACCGGTGGAGCCCGCTTGCCGGCGCCGCCCCTTCCCCTTGATG
>LOC_Os01g32720_Random_132nt
ATTTTTTTTCCCCAGAAGGAAAATTGAATGAAAAATGATTGATGGCCTCCATTTTACCTGCGGCTGGATAAGATCATAATTCTTGAAATGACACTTCTTCTGGACTTTGTCAAGTTTTTCTTTCATCAATCG
>LOC_Os11g20290_Random_132nt
CACGTAGGCGTCCATCTGCGGGTCAGAGCACCGGTACTCCTTACAGACTTGGTTAACGACCAGCTGGGAGTCGCCTAACACCAGGAGGCGGCGGATCCCCAGTCCAGCTGCCACTCTTAGTCCGGCAAGGAG
>LOC_Os03g19340_Random_132nt
TCCCCTTCATATCCTTCATCTACATGAGCATTATTATCACTGGCTATCCTTTCTTTGTCCAGCAAATTATCCTCACTACAATCATCAATTTTGTGGTTTTCCAGATTTACTGCATGTTGAATCTCTTGTGAA
>LOC_Os07g17350_Random_132nt
GTGTACCCATTGATCTCATATCCCTGGAATGTCGCGATCGACCCAGACGGTCCCCTCGCCAGGAAGGCAAGTTGTTGGTTGATCGACTCGTTACCCATGAGATGTTGTCGTAGCCACGTGGGGAAAGTATCA
>LOC_Os05g19400_Random_132nt
AATGTCAGAGACATCCTTGCCTGCTGCAATCCAATCTTCCTTTTGACGCCTCTCTATCTTCTTTACCTTCTTAGCTGTCTTGGCACACATGCATAAGATAGCCCTGAGAGCCTTCTTTATGGGAGAAGAAGA
>LOC_Os10g05380_Random_132nt
TTTGACCCATACCCAAGCAAGAACCCCTCATCAACTTTAGGAGCAAACTTTGAGGATCTAGCCTTCTTATTAAGAATGTAGCACTTACTACCGAAAACACGAAAGCAAGAGACATTTGGTTTGTTACCGGTA
>LOC_Os07g37480_Random_132nt
CAATGTCGGAGGAGACTAGCAGAGAAGGCCTCCAAGACGGTCGCGGCGCGAGAACGACGTAGAGGGAGAATTGCCGGAGCAGCACGCGGTTGTCGGAGAAGAGCGAAGTGTAGTCGAGGAAGATACGGCGAC
>LOC_Os12g40020_Random_132nt
GGGGGAGACAGGGTCAGGGACCCCATGGTAAGTTCCTCGAGGATGAGCTCATCGCAGGCCTCCAAGAAGGAAGGGAAGGGACGGCCACGTCGGAGATGGCGACCAACGGAGGCAAACCGCTCGTTCAATCCT
>LOC_Os04g24910_Random_132nt
TCGTGTCTGCCTCCATGCCGCGCTGCCGCCTCCGCGCCACCTCCACGTCACGTTGTAGTCGCTCGGAACTGGGACTGGGAGTGACGAAGGGAGGGTAGGGTAGCTGCCTCCACACCTCCTTAATGCCAGGCC
>LOC_Os02g44330_Random_132nt
CCCATTTGAAGTTGACCCTTATGACATAAAACCTAAAGTTAGAGGCAACATTTATACCGGTATGTCTGTTTCCATTCCAATGCATGTAACAGCATTGTGAACAAACCCTGTAAGCTTGAGTGACTCCTCTTC
>LOC_Os06g35520_Random_132nt
AACTGGGAGGGGTTGGTGCTGTACTGCCTGACGAGGCCGTCCTGCGAGCCGCCATTGAAGAGCTCCTGGTCGGAGTGGAGCAGGCCGCGCTGCGACACGAGGTTCTGGTAGTAGGCGTTGTCGAAGGCGTCG
>LOC_Os04g44660_Random_132nt
CGACGCCGCCGCCGCCGTGCACAGCCACGATCTCAACGCCACCGCCGGCGCAGCCACGACCTCCTCGATGCGGCGCAGAAGGGCGGGCCGGCGGCGGAGAGAACAACGGCGCGCGTCTTGAACCCACGCCAA
>LOC_Os09g09160_Random_132nt
CCCGTAGTCTCCCTTCATGGTGTGATTCAGGTACCCCGATTGGGCGAAGGTCTTCGATAAATTCTACGTAGAATTCAATGACCTCCTCTGTTCCATACCCCTTGGCGATGCTTGCCTCTGGACGAGCACGGT
>LOC_Os01g64700_Random_132nt
AACGCATCCGTCTAGGACCTCTTGTGCCAAGGACATTTAGTTCATAGCTCACCTGAGCTATGTTATAAGTAACAGAAGGAACCTTCGGAGAAACTTTCGTTGAGTTAAATCTCTTGCTGGTCCTTCCGACGT
>LOC_Os12g06270_Random_132nt
TGGACGCTCCGTGCCAACCGTCGCAATCTCGTGTTCAACCTTCACAATACCCCTGTGATGGCGAAAGCATCAAGGAATCATGATGCCATAGCAACCAGACCAATGTTTTCAATTCTCAAAGCAACAGCTAAC
>LOC_Os03g53930_Random_132nt
AGCTCACATGACAAAACTAATCCTGCGTTGCACTTGCACACGTGCGTGCGGCAGATCACCTTGGGTGATCAGCACGTGCGGCGAGGCGGCGCGGCGGCGAGTCGGCGGCGGTGGTGGCGATGCTACCGGCGA
>LOC_Os02g10180_Random_132nt
GAGATCCTGTTGCTTATTCATAAATACATTGGCATAAAGTTCCTCTTCGGTGGCCCACTTTATTATTAGTAGTACTAACAATAGTAATGTGCAAATCTAGTTTTATCAACTCATCCACTGCATGCATAGGTG
>LOC_Os06g01320_Random_132nt
CGACAGGGAAATTACCAACTATTTCCTTGAAGTGGCTGAATTCTTCCAAAGTAAAGCATGAATCTGGTAAAGGAATTTGTTGATCAAAGCTACGATCTAAGTGGCCAGATTTTGCTTGCTGAAGGAAAATTT
>LOC_Os10g40840_Random_132nt
AGTTGATTTTGCATTTTCCACCCGTCAAGGCTTCTCCCCCCGCCCACAAAAACTTCCTTCTCTGCTTGTCAAGAGCCTCAAGAGACTCTTTTGACGCTTTTAGCCCTGTCAGGAGGAAAACAGGTTGTGAAG
>LOC_Os08g19730_Random_132nt
TCTTGGGTCAGCCGATTCGCAGCTTGCCCGCCATGCTGTGGCTGTTGCCTCATTAACAACTGAGGGTTCACCGGCTGTCCTGGCGTCATAGCTAGTGTAGCAGGCAGAGGAGTTGACACTGGCGCCGTCGGC
>LOC_Os01g29690_Random_132nt
TCCAACGTCTCCCAGATCGCGCCCTCCCTCCCAGATCCCTCCCTCTCTCGCGCACCTCCCTCTCCCTTCTACAACTGCCGCATCCCCCCAACGCATCGCCCCACAAATCACGCCGCCGTCGCCACCCCTTCC
>LOC_Os11g18350_Random_132nt
TACCTCAACCGGTAAAACGGCTTCCTAACCATACACTAGCTCAAAAGGAGTGACTTTAGTGGCACCATGTTTAGATATCCTATGCACCCACAATGCTTCAGAAAGCACCTCATGCCACTTCTTTGGGTGGTC
>LOC_Os03g17380_Random_132nt
ACCGTGCCTGCCTCTGCCACCTCCGGATGTTCCCACTGCTCGTCATCTGAAGTCGAGCCACGGCGAGGGAGGAAGAAGCATCTAGAGGCGCACGGACCTCACCTTCCTCCCATGGCGCCGCCCTTGGCCGCC
>LOC_Os07g15370_Random_132nt
GCACACAACACGTACGGATTAGGAACAATTAATCATATATATGTAATTAAGCAAACAAGAACTAGCAATGATCAGATCACTACTTTGATTTGATTTAATTATATATAATTAGTCCTTACTTATTGAGTTGGA
>LOC_Os05g17470_Random_132nt
ACATCTTTCAAATCTTTGTTGTCAGGGACACAGATTCTCTCGCCCAACCAAACAGTTCCTTGCTCATCCTCCAAGAAACCGATAGCTTTTCCTCTTCTCATATTCTTCTTGATCTCTTGAATATCAGGATCA
>LOC_Os10g03290_Random_132nt
GATGAGGAAGATGAGGACGATGTCGCGGAGGACCTATTCGTTGTGCTTGTCACTCGCCACGAACCTCGACAGGACGTCGTCTCTATCTTGCACGGACGCGCTCTGGCGCCGGGCACGGATGATGTCCATGGC
>LOC_Os07g35480_Random_132nt
CCTATATCTCGCCAAATAAGTTCAAATAATAAACACATAATGAGGATATGATCGCAATATATATATATATATATATATATATATATATATATATATATATATATATATATATATATATATATATATATATAT
>LOC_Os12g38120_Random_132nt
GCCACAGCTTAATTGATTAATTAATTTATTATTAAGCCCATGCATGCGTCAGCATTAGGCACGGGATTTCTCTTCTCGCCGTCGTCTCGCCGGCGAAGCGAGCGATCTAGCTGGAGGCGACGACGGTACGGA
>LOC_Os04g22850_Random_132nt
CGAGAGTCCCTGTCCCGTAGTCTCCCTTATGGAGTGATTCAGGTACCCCGATTGGGCAAAGGTCTTCAATAAATTCTACGCAGAATTCGATGACCTCCTCTGTTCCATACCCCTTGGCGAAGCTTGCCTCTA
>LOC_Os02g42580_Random_132nt
AGCCTGCTTAGAGAAAAACGCACAACGTTAGGTATTTTCTGATGTAGATGCTTTTGGACATGAAACATACAAAAAATGAATACTGTGCAGTCTATAGATAACGCAAGTTAGGGTGCTAACTTCGCTGCTCCA
>LOC_Os06g33600_Random_132nt
ATCCACTCCATCATAATTCTAAAGGATCATGTGAACTATACTATAAAATAGCTCCATACTAAGCTTAACTAAGTACATGCCATGCCGAGTACCTGAGGGAGGGGTAGAACAGCAAAGACATCAATCAGAAAA
>LOC_Os04g42720_Random_132nt
AGCAGAGAAGGGCAACCTACTTGGAAGGATCTGGTGTCGATTCCAGTAGAAAATGTGGCCATCACAATGGCACAAATTGCAATAATGAAGCTCTAAAAAAATAAGGCCAAGTTAATCAGAACACTGAGCTAC
>LOC_Os09g07250_Random_132nt
TCAGTCTTCCTGGCAAGCTCCTTGGCTTCGTGCAGCTGGTCTCTGGTGGCTTCAAGGGTTCCAAGGTGTGGAACTAACTTCTCGAGGGTTGCTGTCTTCGCTTCATTCCTAAGATGGATTCTCTACACCACA
>LOC_Os01g62750_Random_132nt
TTCATTTGCTGTAGTGAACTGCGAGAAGCGCGTGACCCGCACTCGGACTTGCCAATGGTGTGATTCCTGTGTCACATTCCTTAGCATAGTGTAATCCATCTGCAACACATAAAGAAGGCATTACATAGGTTA
>LOC_Os12g04340_Random_132nt
CCTCCAATCTCCAACCACGCCACGCCGGAAGGATATGTTGTTTGGCACGTCTTTCTTGGTGAAGTTGGTCATCCCCGATCGATTCACCTCTAACCCCGATAAACTTTCCATGGCACAAATCTCCACGATCTT
>LOC_Os03g51890_Random_132nt
GTTGTACTACAATGATGAGGAAAGTAGTAACATTTTCAACCCAAGACAAATTTATTATGAAAATATATTCAATTATTGATGTGATGAAACTAATTTAGTATTATAAATATTACTATATTTGCCTATAAACTT
>LOC_Os02g07810_Random_132nt
CAATTCATTATGCCAAAAAAGAGAAAAAAATCCAAGACAAGCGTTCAATTATAAGAAATGCTATCGATCGTACAAGCTATTTTGTTCCAGAAATACTATTATCACTAGTTATGATAAACGGTGCATTCAACG
>LOC_Os05g50510_Random_132nt
CTGCTGGGTGCAGTTGCGTAGGCAGATATAAACACTGTAAAACAACGGTGTTGTGTCAATTCAATGTTTTCTTTTTGCTGAAAGTGTCTATTCAATTAAAGAAACAATTTACCACATGCCATATAATCATGG
>LOC_Os10g38930_Random_132nt
AGTCTCGTAGGCGAGCTGCGCCGCCAAAAGATCGACCACCGCCGTCCCGACGGACTTGAACACCGTGATCTCGTCGTCGCAGCGCCGCCCAGCCACGCTCCCGGCGGCAAGCTCCGCGAGCGTCCCGGCCAC
>LOC_Os08g17270_Random_132nt
ATTCCCTATCCAATCCAGTGAATCCACATTCAATAGAGAAATCACCAGTTCATCCAAAATCACCGAATCAATTCTAGCAAAGAAAACAAATAAAATCATTCCTAAAATCACGGCCGCCACCCTGCCGTCGTC
>LOC_Os01g27640_Random_132nt
CGCAGAGGACAACGATGGATAGATTGGCCGCTCAGAGTTCTCTAAAAAAAAAAAAAAGGTTCCACCGCTCAGCAATGGAGGGCACTAGGAGTAATTGAGAAATGACATAGATGCAAAAATACTACAGTACTT
>LOC_Os11g15755_Random_132nt
????????????????????????????????????????????????????????????????????????????????????????????????????????????????????????????????????
>LOC_Os03g15400_Random_132nt
CGACCTCTCCCCCTCCGCTATAAAAACCCGAGCCCCCCTCAGTGCCTCGACCACCCACTCGTTTCCTCCCACAGCGCCATTGCCGCCGAACCACCATCCCCGCCGTGCTGCCGCCGTCCTCGCCTCCCTCCG
>LOC_Os07g13430_Random_132nt
TTTTCTGCGTGTGTCAAGCTTGGGTGGAGAAGATTTCGCCCTCTTGCTACTTTTGGCAAGAGGGGAGAGGTGCGGCCTACTGTCGACCTTCATACCGTCGTCCCCAAAATCAGTATCATACTGTAATTGGAG
>LOC_Os05g15580_Random_132nt
GTAATAGACCGGCTGGCTTCTGATGTTCTGCCTTGACCCGCTGACATACATCACATAGTGCCACATATTCTGCTATCTCACGTCGCATACTGGCCCACCAGAATTGTTGCTTTAAGTCTTGATACATCTTAG
>LOC_Os10g01330_Random_132nt
GGTTGGAACCAATTGGAGTTTCATACAGCACGACTAAGGAGTACAGGAGAGTCAAAATCCTACTCTTCAAAAAGTGGGAGAACAGATTTCCCCAGATCGCCGACTTCTTCCATCACATCCTTACGCGCGTCG
>LOC_Os07g33520_Random_132nt
CAGCCGCCGCGCGCCGTCGCCATCATCGCCTGCCGCCGCGCCACCGTCACCATCGCCGCCTGTCGCCGTCACCATCTTATCGCCGCGGCCGCGCCGTCGCCGTCGCGTCCCGCCTCGCGCCGCGCGCCACCA
>LOC_Os12g36150_Random_132nt
TTTCTTTGTGTCGCTGCTTTGTGGGTCTGGGCTTTTGGGAGGGTTCGCGTATTCTGCTGCGAGGACTTCCGCTTGAGCTTTCCTTTTCCCATTTTTGCGATTTTTCTTCTTGCTTGACTCAGATGTGTCCGT
>LOC_Os04g20890_Random_132nt
ATTTTCCACTCCCCTTCTATCAACATTTGGCTGACTGTCTTATCAGGGTTAGCGCAAATGCTATAAATGTAAGGAAATTGGATTTTTAAGGGCACCTCCCCTAACCAAACATCATCCCAAAACCTGACAGCC
>LOC_Os02g40190_Random_132nt
ATTATTGCCAAGGTTCAGATACTCTAGGGATCCTATTCTAGGAGGAATTGCACCCTGCAGCTGGTTATTAGAGAGGTCTATTTGTGTCAATTTGGAACAATTTGTAAGTGTGTCCGAAATAATCCCATCGAG
>LOC_Os06g31650_Random_132nt
GGGTTCTGAACATAAAACCAGTTCGCATGCCATCCTTTGTTTGAAGTCTTGAAGGGCATCGAGAAGTACTTCTGGCTCAGAGTTCCCCTCAGCTGAAATCCGGCCCCTCCGACTACACATGGCTTACTCTTG
>LOC_Os04g40740_Random_132nt
TTCAGATGCCTGCATAAGAAAGGTGAGTAAGGCAAGTTCAGAAACCAATGTGAATAGTAAAAAATGATAACAGATAATTTTCTGTTATCTCTGATTGAAATAAACAACACTATCAGTTAAACAACAAAATGG
>LOC_Os09g04360_Random_132nt
AAATCCTCTGAAATTGAAGGTAAAAAACGGATTCTCCATGATGAGTACTCCCTTTCCCCTCTCTTTCTCCATCCAATCCATCGCCGGAACATCGCCGGCGTCGCCTCCCGGCGACGCCGCTCTGTTCGGCCG
>LOC_Os01g60770_Random_132nt
ACACTGACATTTCTGCAGAAAAGTGAACTGAAAAACGGAATTAGCCGAGTACTCGATCAGAACTGGCCGCCCTCGAAGGTCTGGCCGAACTGCCAGCCGGCCGGCACGACGTTGTTGCTGGTGACGGTGCGG
>LOC_Os12g02385_Random_132nt
CGATCAGTCTCATTGGTCTTTTCAGGTGACAACTTTTTGCCACAGAGCTACCTGGCAATGAGTACAGGTTGAGTTTGTGTTCCTAGAACCAGGGTACATATAAGCATACCTGGAATATACATCTGTCCCCGA
>LOC_Os03g49790_Random_132nt
CGAACCCGAAGGCGGCCTCGATGCACGCCGCGTAGTTGAACCGTGTCACCACCTACGCGCCGTCGTTCATCAGCTTGATCATGGCGGCCACTGTCTGGTCGAATGTCTCCGGGTGCCGCCCGGTGACGGACA
>LOC_Os02g06000_Random_132nt
TAGTGGCAGTCCACGGACACCGCGCATCACCCAGTTGTAAACTTCTGCCAAATTTGTTGTCATTATTCCATATCTAGCACCACCGGTGTCATACGCCTTGGCCCATTTCTCTTTTGGTTCATGCAGAATCCA
>LOC_Os05g48630_Random_132nt
TTTAATTTAGATCTTGCCGCGTGGGCCGGGCGTCGGCGGCAGCTGCGGGCCCTTCTTGATCGGAAGCAGGTCTGGCGACGCCGACGCGCTGACGTAGGCCACCAGCGATCCGCCGCCGAGCAGCAGGAACTT
>LOC_Os10g36710_Random_132nt
ATCAACTTAAAAACTAGCATATCCAAAGGGATCGGTCGGCACTCATCTCGCAACCAGGGGTGAGCTACAGAAAAACAGATAATACATAAGAAAACTACTAACATTGTTCTGAAACTAAAAAGAAATGTTATC
>LOC_Os08g15390_Random_132nt
TTTTCTAGGAGACAAGATGTATAGCAGATAAAATCGAGTATGTACTCAAAAACTGCATGGATCTTCTAGTATTATCAGGATATAACGAGCAGATGTAAATATCAGGCATTATGTAAACCGTAAACAAGCATG
>LOC_Os01g24970_Random_132nt
GAGCCTCCCTCGCTATCGCGCCCACCCCCCTCACCATTGTGCCACCTCCACTCCGATCATTACGCCGGCCGAGGTGGCCTCCTCCGCTCCGCTCATCTCCCATCTTGCCGACTGAGGCACTCGACCCGACGG
>LOC_Os11g13870_Random_132nt
ATCGCCTGAGGTTGCCAACCCCCTCCTTGAGGTAGCCGCCGCACAGGAACGCCGTCGAGAACCTGTCCTGCACCGGCTTGTCCACGTCGTGCACCACCACGTCCGTCTCCGTCTCCGCCGCCGGCCGCCGCG
>LOC_Os03g13450_Random_132nt
GCCGACATGCAGTTTGCAATGAACTGCAAAATAACCTGAAAAAGATATGCCCATGCGAAATTAATTAGCGTGTGCATTATGCACAAAAGTAGACCATTAACAAAAGAAAATAGAAGACATAGGCTAGTTGCT
>LOC_Os07g11390_Random_132nt
TCGATCAAGTTTGCAGCGAAGATAATCCCGATCCTTTTCGAGTTTAGCGATGCGATCAAGTGATTTCTTCCGTTGCGTGCAAAGAGCTCGAAGAGCTTTCCGAGCAACACCACGTTGAAGACGAGCAAGGCT
>LOC_Os05g13680_Random_132nt
CGCTATGAAGTAATGTGTGCATGCTCGCTGATAATGTCCAGGATGTTGAGGCCATGCATTGGAGAAGCGACCGACGCGGCTGGACGACTGGACCTCGTCGGCCAGCACGCTGCGTGTGAGGGGACCCCGCCG
>LOC_Os09g38530_Random_132nt
TTCTCCCCCCAAATAAGAGCATTCAATATGAAGAAGATAACAAAAGCAATCCCTGGAAATAAGAAGGCTGTGCGCATAGTTATTCTCTTCCACTCTGAACCCTTGAACATCTTGTAGAGGCGTGAAGAAGCA
>LOC_Os07g31530_Random_132nt
CAATTGTCTGACCAAAACTTGCATTTCTTTCCGTTTCCTAGGGAAATTTGTGTACTTGCTCTGAAGAGATTTCTGTCCATCTCATCACATGGAATTTCCATATTGATCCAGGGTTTATTTTCCTCTTTCCAT
>LOC_Os12g34270_Random_132nt
GTGTGTAGGTATGGACACTTGTGCAGTTATTCTCAACTCGGTAACATTGGGAAATTCTGGTATATCATTCATCAGATCCTGAAATAATTCAGGTAGGTCTTCGCTCTACAAATTCATATATTAGAGCTGGAC
>LOC_Os04g18900_Random_132nt
GCAACCAATCACCAGCTTCAATAGGATTAGTGGTGCTAGAGAAAGTGGGCAGCCTCACACGAAGAAATTCTGCTAACTTGTTCTGGGGAGGTGCATGGTTATTTCCCTAGTTCTGCTGGTTCTGGAGTTGCT
>LOC_Os02g38400_Random_132nt
CTGTAGTACTGCACACCGTGGCCACGCGGGCGGGCGGCGCGCGCAGCACCAGCAGGTTGGATGCCGGCCGGACTAGGCCGGTCGCCACTCACTGCGCCAGCGAAGCGGCACGTTGTCCTCTCCTCTCAGGCT
>LOC_Os06g29660_Random_132nt
TGAATATGATACTTCCCTTACCTTTCCCTTTCTTCTCACCATGGCCTCTTTTACGGCCACGCGAGTTTCCAACAACATTGGCGTGTGCTTCAGGCACTGCCATAGACCCAGTGGGTCGAGCAGAATGATTCT
>LOC_Os04g38770_Random_132nt
GAGCAGAAATCATACGTATAAGTGTACAGTTATCACACAATTTTATTCCAAGAGTGCTAGATCAATTATTGCTTCACTGCAAAGCATAGTTGACATATTTATTCCTTCGAAAAATATGCATGACAAAATAGT
>LOC_Os09g02400_Random_132nt
TAAAGGCCTAGAGAGAGAGAGAAAGAGAGAGAGAGAGAGAGAGAGAGAAAGGTTATTAGGCATGTTGCTGCACCGGGAACTAGACCGGACTTATTAGTGAGCGAGCAGCTCATGGATTGAATTGTCAAAACT
>LOC_Os01g58760_Random_132nt
AATACTATCATACAGTACAGCACATATCACACTTCATAATAAATCATAAGTACCCAACACTTACAGTCAGTAACATCTGCATTGGTAGACTAATTTTAGACTTTTACTCGTATCATAGCCACCATTTTATTC
>LOC_Os11g47650_Random_132nt
TTGCAAGACCATGCTGTAATTTTTCTCATGGTCTAGCCAGACCTTACAGTTTGGCTCAGCTGAAGAAAGGCACATTGTGATATGTGTTGTGTCTACAACACCGCAGCAGTTTGGCAAACCATGTATCTTCTC
>LOC_Os03g47800_Random_132nt
CGGCCACACTCAAAGCAATTGCCTGGGGGTGGTCCATCACCTCTACCACCACGATACTCTCCTCGTCCACCACCACTTTCATACCTTGTGTCATCTGTATTCATCTTAGGCTCAGCCTTGTTCACTGATATA
>LOC_Os02g04160_Random_132nt
TTACATGTCGATGGGTTCAGTCAGAGCTGCAGAAAGGAGGAAAAAAAATGGTCAAGTCAGCATTATTTTGTTCAGATATCAAATGGTAAGCATTTACAGAGGCAATTGCATCAGGCGTATTGTCTTCCTAAA
>LOC_Os05g46250_Random_132nt
TTGCAGAAGTATCATCGTACACTCCAGGGATAGCACGCCCGACAGTGTTTTCAAAAGGATCCTTTGGGTTTTCGGTGTTGGCGTAGAGAAGAATGCAAAGAATCAGGGACACTGCCAGCCCCACCAAGGTAA
>LOC_Os10g34680_Random_132nt
GAAATGGAGTTTATAGCAACTAAAATTTGTGCCACTAAAACAGTAATGTTTGTGTCGCAATTTGTTACTTCAAGAAAATGTTTTGTTCATAGCAAAAATGGCATTCAATTGGCACTTCCTGGTTGCCTAATG
>LOC_Os08g13610_Random_132nt
AGCAATTTGGTCCCTCAATTCCTTCTCTGTCTTTTTGGCGAGCTCCTTGGCCTCGTGTAGCTGGTCCCTAACTGCTTCAAGAGTTCCCAAATGAGGAACCAGCTTTTCTAAAGTTGCGGTCTTGGCCTCATT
>LOC_Os01g22980_Random_132nt
TCCCAAATTTTGTGATGACTTTGATGAATTCGAAATTATACAGAATTTAGTGAGCATAAGTAAAAGCAGGTCCTGAATGTAAGTATGAGTCTACTTGAGTGGCACTTAAAAAATCACTAAACCAACTCATGA
>LOC_Os11g11370_Random_132nt
GGAAGTGTTTTCACTTGTAGTTTCACCTGTAAAAGCCTGAGTAATCTGCACAAAGAATAATGTTTTATTAAACTTGCACGTAACAAATAAAGCTACAAGAACACATTTTTTTTCTCTATCGTCCCGCTTTGC
>LOC_Os03g11510_Random_132nt
CCTCCTAGAAGAAGCCCTTCGAAGGAGCTGCTAGCATGCAAATTACTCTCTGGCAAATACTTCCTCTTCCCATACTCAGTCAGTTCTTTCATTGCCTCATAGAAAGTGACCTGAAAATGCAAAAGATCATGC
>LOC_Os07g09540_Random_132nt
GACGGAACCGATACCAAGCCCTACATGGAGTTTAAAGCTATGATTCGTAGTAGCAATTAACATAACAAGATTTTCTTAATTAACAAAGGAACTTATGACGGTATCTGTCTATAAGTTCGAAAACCTTGTCAA
>LOC_Os05g11240_Random_132nt
GTGCGCACACTGTATATTGTCTCTCATGGTCTCTTGGGCTAACCTAAAATTTTGTACTATCAGGCCTTTTAGCCGCTCGTCTAGGAAAAAGTACACCGAAGTTCGGTCCCTCAACTTGTCATCGAGTTACAA
>LOC_Os09g36630_Random_132nt
TGTGAGAGGGATCTTCAACTTTTTGAAATTCTCCCAAATGTGAACCTTACGTTCCTCTTGGTCATCAAGCATCCTGAATTTCTCCTCGATATAATTTATGTAACGTAGTCGGGTACCGTCAGGTACCTTGTA
>LOC_Os07g29590_Random_132nt
TGTTTTGCATATTCTTGTTGGATCGACGTATCCAACCTTTGCTCCAGTTCTATTAGCTTCGTGGAATTGCATACTATACAATGAATAAAGAAGAAATGAGATTTGGTTTATTTGTTTCGAATGAAACGTGCA
>LOC_Os12g32544_Random_132nt
GTATGAACTATCAATTCCTGACCTAAACAATTACCAGTACTACAGGATTAAATGTGAAAATTGGGACTGGCAAACATGATAGCTTAAAAAAATTCAAAGCAATGCCCTATGGAAATGTCAGGATATCAGAAA
>LOC_Os04g16888_Random_132nt
CCTCCTTTTCCCGCTAGGATCGGAAATCCTGTATTTTCCATATCCATACCATCAAGTCCTTAGGTTTCCGAAATAGTGTAATGGAAAAAGAAGTGCTTCGAATCATTGCTATTTGACTCGGACCTGTTCTGA
>LOC_Os02g36510_Random_132nt
CCGCCGCCGCCGCGAGCTCCGGTAGCATGACGGCCAGCTGATGATGATCGGCGCCGCCGCTCCCCCCACGGGGGAACTTCCCGCCGCCGGAGTTGCCGCTGCTGCTCCCGCTACCGCTTCTGGTGTACTCGC
>LOC_Os06g27670_Random_132nt
CCAGCGCCTCCCTCAGCTCCCGCCGCATTTCCACCACTCAGTTGGGCTGAGTCAGCTGCGGCACTCATCGACCCGTCACCAGCGCCTACCTCCGCTCCTGCCACATCTCCTTTACTCGGCCGGATCGAGTTA
>LOC_Os04g35900_Random_132nt
TAATACCGCAAGTCTGCAAGGGACATAATAGACTGTAGGTAATGATCAGTGGCACTAACACAACTCAAGTTGGCATAACCCATCAAATACAAGGCACAATTCTACAGGCCAGTCCACCACAATTCTAAAAGC
>LOC_Os08g44800_Random_132nt
TTGTACTTCAAACGACTACAAATTACATATCATAGCATTTTAGATAATGGAAATAGATTACATCTCCGGCTTCTGTCAAAAGACACACAACCATAAGTTTGTTAAAGAAAAGGTAAAGATAAAAATAAATCA
>LOC_Os01g56850_Random_132nt
CTGCGCCACCACGCGCCCGGCCAGCCCCGTCCTCGTCGTGGCTGCTCCGACGTCGATCGCCAGCATCCGCGCCGCCACGCCGTTGCTCATGTCGAGGAACGTCGCGTACAGGTTGTCGCTGAACGGCAGGAC
>LOC_Os11g45410_Random_132nt
AAATTTCAAAATCAGGCCACACAGTTTCTCAAGCAATTTGATTGCACGCATTAATTTAGGTGTCCATGTCCTCTTATTCACTGTATGTAAATCCCATCAAGCATATATACGGCGGATTCGACCAACAGTACA
>LOC_Os03g45830_Random_132nt
GTAGACGCTCGCCGTCGCAGGGCACCCGCAGCACGCCCGGCTGGCCGTACCCGTACTGCTGCACCGCCATGTCCAGAAGCTCCGCGATGCACGGGTCCCCGAGTAGACTAACCGGCACCAGCACGCGCTCCC
>LOC_Os02g02270_Random_132nt
AAACAGTAGTCAAAATGAAGAAGGTTATGAACTATCCATTAGATTATTTGACTATTATGGTGCAACAGTTATAAAACAAACCTGTAGCCTTGATAAGATATTTGGAGATCTCACTGGTGTTGTAGTAGCGCT
>LOC_Os05g44400_Random_132nt
GACACCACGAACGTCGGGCTCGCCGCCGGCCGGTACTCCGGCACGAGCCGCCCGGACTTGTACCGCACCCCGCACGCGTTGCACAGCGTCTTGGGACCCATGGGCCCCGTCCTCCACTGCGGCGTCTTGTCC
>LOC_Os10g32680_Random_132nt
ATTGAATACAATCTGAGTGATCAGAACTTAGGAACAGACCTTTCAAAATCCCTCCTTCTGAATTTAACTTGAACCCATTGTCCTCCACAAATTTGTTGAACTTATTGATACTTCTAATATCTGATATCAAGC
>LOC_Os08g11669_Random_132nt
TCACATGTCCTTTCCAAGCCCCACCTCAACCATTTAAACCACACCGGGGGCCCCACCGACTCAGTCACGTGCGTGTGATGTGACTAAGGCGGGCTCACCACGCGAGAGATACCCCCTGCCGTAACTCGGCCA
>LOC_Os01g20890_Random_132nt
GGTGGTAGGGCTGAAAATTTTATGAGGTCATATGCTGCAGCACTATATGATAGATGTAGACCGTGTTTCAGCACAACTTTGTCCGTGGGAGATCGCTATGCTAAAATGCGAGTGACAACACTATAGGGAGTC
>LOC_Os11g09470_Random_132nt
TCCCCGTCAGAGGATACTACATCAGACCCGCCTCCATGGAGCCAAAATTCCCCCGTCGCTGCCCCCGTGAAATACAACGGGGCAACATTTGTTCCCATCCCCATCCTCCGTGCGGGGAATTTGTCCCCACGG
>LOC_Os03g09090_Random_132nt
GCTTGATCTCGCTGTTCCTAGAAGATTCTTCCCTATTATTGGGTAAGGCCTGCATGTTATGAGGAATATAGCACATTTAGAGAAATCGGGCCTGTTGCAAAAACTAGACTAGGCAGCATGATAGCTTGCATA
>LOC_Os07g07540_Random_132nt
TCGGTGCGAATTCTCTTCATGAAATCAAGCAAAATGTGTCACTAGTCATGAAGAATGCTTATCTGTACTGCAAAAGAGTTGTTGTCTGGTTACCTTGAAGTCTTCATAACCTGCTTTCAGGGCATCTTCCAG
>LOC_Os05g08960_Random_132nt
CGCCTTACCATATTGCTTATGGCGTCCGCCTTATGCCCAAGGCGCCGCTACGGCGTCGATATTGCGTCCTTAGGCGCTACAATGGCTAAAGGCAACGCCACAGGAAGTCGAGGGCGTGGTTTTTGCCGCGAT
>LOC_Os09g33790_Random_132nt
GCTTCTGTTTAGCTATCTAACGAATCTTTATGCAGGGCTACAATCATAATAGCTCTATCCAACAAAATACACCTTATAATGTTTTATCAGATAAAACATACAGCTGTTACCAAGTACCATACCATCAAACTG
>LOC_Os07g27670_Random_132nt
TAGGTGATCTCCAGCCGGGACGGGTCGTCGTCGGATTGCTGCACCTGCTTCCTCGCCGTGCAGCCCAACATCTGGGCGCATCTGTAGTAGCTCCTGTAAGCACAGACAGCTTCAGATCACTTTCAAGCTCAA
>LOC_Os12g30490_Random_132nt
AGCAGTCCGTGCAGACAAGGCTATCTTCAGTCCCAGACGACGGACCTTCTTTTGCAACTTGATTGCATGGCTTCGTGGTTTAGGTCCATGCATAGTTGCACCACCACGAAACTGTATCATTTTGGTTTACAT
>LOC_Os04g14850_Random_132nt
GACTCAGGGCGCACCCGTTCGGAGGTCCCGGGGGGATCCCGGACCGCCTCGGAATCATCAAGCCCAGGGCCACCTGCCAAAGCCTCCGCTCCTCCCTTGGGGGCCTCGGGGCCCTCCCGGGGGCAGGAAGCT
>LOC_Os02g34590_Random_132nt
AACTGTGCAGACTCTTGATCCTCGCCCTTGCATTGTCATCTCAAATTGATATCTGTTATTGTCTTCGCAATGAAGCTCCTTGAATTTTGTGGCTCCACATCCATCAAGAAAATACGTCTCAAACAACTTGTA
>LOC_Os06g24711_Random_132nt
CACAAAATCACAAAATAAACATCCAAGAAGAACTACAATATACATCACAATCACAAAACTACATCACAAAATTTCACTCGCCTGCCGCCGGATCCAACCTTGACCGTCGCCACTGCCACCCTCAGCCGTCGC
>LOC_Os04g33960_Random_132nt
TGGCCCCCACTTATTTTTAAACTTTTTTTCTGACTAGGATGCCGCGTCAACAAAACCAGACATCCATACTGTCGAGAGACTTACTTAGTATGATTTTGAACAGATGAGGGGTTAGACATTTCTGGTATTGGA
>LOC_Os08g42820_Random_132nt
TCACGTCGATGCCACGTATGACGAAGACCAGGTCAACAAAGCCACATAGGCCAAAACCGCTTCCAAAACCACCGAGGGACAAAGTTTGCACCGGTTTTGATAGTTAGAGAAGTCGATATACCCGGTTTCGTG
>LOC_Os01g54930_Random_132nt
CAATAATCTTGCCACCTTTCTGATCCTTGAGCAGGCCGAGGGCAGTCCCAGAGAGCGCATTTGGGCCTCAGGAATGCAGCAGGTACTGGAGACATTGTATTGAGCAAGTCTGACATGTGGAGGAAAACATCT
>LOC_Os11g43480_Random_132nt
CATACGCACTGTGGAGAATGATTCCTTCGACTTGACCGTGACGGCATCATCACCGAGGCAGTCCACGCGGCCGGCGAGGAGATGCTTCAGGCTCTTTGGCAGCGTCGACTCGAACACGCATACCCTGGTCTG
>LOC_Os03g43800_Random_132nt
CTTACTCTAGTTTATTGAAGGGAAAACATAATTCCAAAGTAGAATACAAAACGATCAGCATGAAAACATTTTAAATCAAATGAAGCATCCAACAGAAATTCGGAAGATATTGATTACCATTACAAACTCAAC
>LOC_Os01g74120_Random_132nt
GAGCAAATCGGGCAGATCCTGCAGCAGCAGCAGCAACTACTACTACCACTCCTCCGATTTCAACAGCAGCAACGCCACCACGCTCAGCCGGAGCTACTCCGCCAGCGTCACCGCCAGCAGGCACGCTACCAC
>LOC_Os05g42020_Random_132nt
CCCTATATCCAAACTACCCCTAAAAGCTTCAAATTACAAACCAAGTCAATATACTGATTTCATTGAACTGAACTGAAGAAGTGTTCTGCGGTTTGCACTCTGAATAAACGTTTCTCAAAGTCACAACAAGGC
>LOC_Os10g30430_Random_132nt
CGGAGCAGCCGGCGGCGCCGCCTGCTGAGGCGGAGCAGCCGCCGGCGGGGCTTGTTGAGGTGGCTCGACGGCGCCGGCGGTGATGCTGACGATGGCGACGTCCCTCTTAATCTTGGCCTTGAGCCGCGCCTG
>LOC_Os08g09780_Random_132nt
AATGAGCATCCCTTTGGTTTGGTACCTTCTTTCATTGCCTGTGTGTTGTCATAATCCTTTTTTTTGGATTGCAGAAGAAGATAATTATTAGTGAATATGTGCTATAATTGATTTGTCGAAATATGAAAAGTG
>LOC_Os01g18420_Random_132nt
CATGCCAGCACCATTGGCGTATGGCACTAGCGGTGGCAAGGATGATGATGCCTCCGTCGGTTGCGTCGATGGCGGTGGCGCCATGAGGGCCGCACCTCCAAGGCGCTCAATGCGTTCCTTCAGGTGGTTGAT
>LOC_Os11g07550_Random_132nt
TTTAAAATAAATCGATATATGGGGTTGGGATTACTTAGTTTTGAAATCCTGCATCCACCATTCTTCGATGCTCACAGTGATGGAGGCATGGAGCCAGAAATTATCAAAGAATAAAACTAAGTTAGACTCAAC
>LOC_Os03g07130_Random_132nt
TAAATGTCCAGTTAAAACATCTGCAATAGTGAACGCCACTGTGGAATTTCCAAGGTTCAGAAAGTGGATACTACACAAAAGTACTAATTGTGTGTGAAATACACAAACCCATACTTAGTCCAGACATTCAAA
>LOC_Os07g05540_Random_132nt
AGAAGGTTGTGCACGCTTTTATAGATTTTTCGGATATATCCAAAAAATTTTCGGAATGTCCGAAAAATCCTGGGATTGCTTTGATTGAAGAGCGATAGGACAGGAAATTTTCGGAAGGTCCGAAAAATTTTC
>LOC_Os05g06990_Random_132nt
AACGAGTACACGTCTGACTTGTCGGTCAGCTTCTGCCTCCTGTAGTACTCAGGATCAAGATAGCCGAAACTCCCTTTCACGGCGGTGCTAACATGTGTCTGATCAAATTCAGGCCCTGTTTTTGAGAGGCCA
>LOC_Os09g31270_Random_132nt
CCATCTCTTGTAGGTTAGGTCGACATTCTTGAACTTCAGGTTGCGAAGCAGCCCGTGCTTCGATCCAGCCAAGAATACTCCGTTTTCTGATACCGATGAGATGTTGATGAACTGAATGTCTGAAATGGTGCC
>LOC_Os07g25700_Random_132nt
TTAAAACTCAATTAATCACACGTTATACCACCTCGTTTTGCGTGAAACACTTAATCTTTATCTTTATCTTCATCTTCAGGAGATTCAAACACCACCTACTACTAGCTACTTTCATTTTATAGAGATATCAAA
>LOC_Os12g28560_Random_132nt
CTTTCCTTCCGAGAGTTCCCTTTCCCCGTAGTCTCCCTTCATGGCGTGATTCAGGTACCCCGATTGGGCGAAGGTCTTCGATAAATTCTACGCAAAATTCGATGACCTCCTCTGTTCCATAACCCTTGGCGA
>LOC_Os04g12840_Random_132nt
AGAATGGCCTGTCCGCTTGAAGAATTGATGTGGACGGCACCAAGCGTGTGCAGGGCCTTCAGGTGATGGATCCCGTCTCTAGGCATCTTGACGCCTTGACAAGGTCCAACAGGTCCACCACGTCTCAGGAAC
>LOC_Os02g32640_Random_132nt
CATCGCTAGATACGCTCGCGCACAAAGCGAATTCGTCTCGCCTGACGTGATGCATTTCTAGCTAGCTACTGTACTAGCTAGTTGTTGTTGGTATTATCCGCGACGAGAAATTAAATTTGGTCGAATAATCGT
>LOC_Os06g22710_Random_132nt
TACAATAAGATCGATGCAACGTACCTGACGACGGCACTACAGAGTACCCATCGTAGGGTAGTCGACCTCTGGTCGCTCCTCGTACAGTGACTCCTCGTACGCGTGCTGGTCCACCTCAGGGCGGCCGATCGC
>LOC_Os04g32030_Random_132nt
GGAGGGGCTACCGGTTCAGACTTGATGATGGCAGCGTGCTTGCCGGTGCGCTTGTGCACGTACTCGGCCAGCTTGGCCTCCTCAAACACACCCTTCACGGTTACCTCCGACGCCTTCAGGTCAGGCTCAGCT
>LOC_Os08g40890_Random_132nt
AATGTCAAAGACCAGTAGACGTCATAATGTTTCAGAGGCATGAAAACAAAATTATTGGTTGAAGTGGTGTACAACAAAATGTACCGTGAAAAGAAATTCAATAGCTAACATAAGAAGTCTAGCATCAATTTT
>LOC_Os01g52910_Random_132nt
CTTGACGAGGGCCGGCGTCGCGGCACGCGCCGCAGTCCGCCGCCGTCGTCGCCAACTTCGTCGCCGCTACATCCGCCACCATCGCCGCCGCTAGCCACCCCCCTGCCAGGTCCACGGAGCGGCGGCGGTGTC
>LOC_Os11g41560_Random_132nt
GATAGCTGGCCGCCATGAATCATTCCGAAGAGCACACCCATCTCTGACTTCCCTAGATATGGTTTTTCCCATTTGTAGTTCGCCATGTTTATTGGTGTTTCAATTACTTGGTACTTGCCATTTGCCAGTGAA
>LOC_Os03g41750_Random_132nt
TACTGTCGAGATTGTCAACGATAAATGGGTGTGTGTGGAACATTGGCATTTACAGAACAACGAATATTTCAAATTAAGACATGCAAAATAGTAGAATGGTGGCCCTTGTTCTCGTGTTTTAGATGATGTTGT
>LOC_Os01g72205_Random_132nt
ATGAAAATATTTCCTTGTTAAATTCATTGCTACCATGAAAGTCAGATACAATACATTACACTGCACTTTCTGATGTAATGGTATGACTGTAATGATGTCAGATTAGTTTAACCGATGATGACTTTAAACATG
>LOC_Os05g40140_Random_132nt
AAGCAAATAAAAATCCCATCATATACATTGGAACACTACTCAAACAAGAGTTAATCAAAATGGACTTTCCTCCATAGGAAAGAAAGCCACATTTCCAAGTTGCGAACCGCTTTTCAATCTTTGTGACTGGGA
>LOC_Os10g28380_Random_132nt
CGGCGAGCACGCACAGTGGTAGCTCAATCCTTCCTCCTTCACGCACTCGCCTCCCGAACCACAGTTGATGGCCACGCAAGCTGCAACAATTTTTTTTTTAATAAATTCGTGCATCCATGATCACCATGGTTA
>LOC_Os08g07870_Random_132nt
GACGCCGGGGCGTTGGGTGAAGCCGCGAAGAACCCAACGAGCCTTGTACCGGTCGAGGGAGCCGTCAGCATGAAACTTGTGCTTGAAGATCCACTTGCCGGTGACGACGTTCACGCCGGCAGGACGCGGAAC
>LOC_Os01g16010_Random_132nt
TTTGCATCCTATAAAGAGATCAACCCATCATATGCTGCTAGAATGATAAATGCTATATTCGACATCTTAGATACCATGCAATCAGGCATAAAAATAATCTACCATCCATATTGTTACAGTGATAAGTAGCAT
>LOC_Os11g05680_Random_132nt
GCTGGTGGAGCACGCCTTCATGGGGCTATTCGCGTGCAAGATGGAGAGGTATGCCGTTGTCTCCAGCTCCGGCGAGAAGGAGAGGAAGAAGAAGAAGAGCTCGTCAAGAAGCTCTACCGCGCCAACTCCGGC
>LOC_Os03g05220_Random_132nt
TACTGGTCGAAAAAGAATTAAAACAATAACATGAGCATTTGTAATATAGAAACCTATAAAGGGTGAAGGAGATGTAACAATGTAAAATACCTTTGATAGCTTTGATAATAATAACTGCATGCAACACCCACT
>LOC_Os07g03590_Random_132nt
TTGATTTTTTTAATAAGATGAACGGTTAAAAATGTTTAAAAAAAGTCAACGGCATCAAATATTTAGAGACGGTGGGAGTAATTTGTAATAAAAATACACACCGGATACATATATTTGTATCTGTATAGATAT
>LOC_Os05g05100_Random_132nt
CGTATCAATCCAGTTAATGACAAACAATTAACAACAACAACCAAACTACGATAAAAAATCTCAGAAAACATTCTGATGATCTAACGCCTTGTCGCCGCCGACGACGACTCCGCCGCCCATTGCCGCCTCACC
>LOC_Os09g28950_Random_132nt
CCTAGCACTGCCTCTCCGCGCCTGCTCCAGCCCGTCGTGCATCCGCTCACACTCCATCCGCACTACCGCGTCGATCTTCGCTCTATGTAGGCACATCTCAGACACCAGCGCATCTCCCATCACTGCAGCCGA
>LOC_Os07g23900_Random_132nt
ACAGAAAATAAACAACTTCATAGTAGTATCTCTGGAAGATGTCAATCGCAGCAGATCCAAGACGATGGATTTGTCCATTTTGCAACATGTTACTCTTGAGCATGAGATCAAAGATCAGTGAGTCCTTGCTAG
>LOC_Os12g26650_Random_132nt
TTCATCAGGATCCAACACAGCTATAGAACCAATTGGTGTTGAAATTGGCTTGCAATTCTCCATCTTGAACCGTCTCAAAAGATCCTTCGTGTACTTCGTTTGATGCACAAAAGTACCTTGAGGTGTTTGCTT
>LOC_Os04g10890_Random_132nt
AAATAATCTGTCAATTCAGAATGAAGACCAATGCACTGCACCCACATCTTTGGAATGACATATTTAACTTCATTGCCTACCCCTCTTTCCACAATCACCATCTCCGCCTCTCCAACCTTAGTGTGCACCTTA
>LOC_Os02g30300_Random_132nt
AACCTGGCCCCGCCGTTCGCCACCGCGGCGCACAGCTCGCGGAAGTTGGCCTGGATGAGGAGGCGCCGCCCGCCGGAGAGGGAGCGGCGGACGCCGTAGCCGTCCGAGACGCAGTGGCCGAGCTCGCGGAGC
>LOC_Os06g20820_Random_132nt
GTATGTCCCTGGCCAGCCGCCTCCATACCCCGAGACAGCAGCTGCACCTTTGCGGCCTTCAGGAAGCTCAACTTTCATTCCATCTACCACAACTGCAAAATCAGCAGGCAAACTCTAGTTAGATAATGACAT
>LOC_Os04g30040_Random_132nt
CGAAGGAAGTACGTGGTTAGATTTTTTGTACTAGGTGACGTCACATCCGATCTTTTTTTGTTTTTTGACAAATGGAGTGCTCACCGTATAAGCGGTTCCACCAAGACCGCCCCACGGGCCTATCGAATGCTT
>LOC_Os08g39000_Random_132nt
AACAATGGTGCCATCGAAGAGCTTGATTTCCTCAGGTATTTGACTGACAAAGCAAGAGATGGATAAGTGTATGCCGCCATGAATTAGCTTCGGAATCTTAATTTGTATGGTGCTTTCCTTCCCATTGCGAAG
>LOC_Os01g50940_Random_132nt
CGACGCCACGACGCTGATCTGGGATTCCCTCATGGCGTGGAACACCCTGGAGATGGGGTGCTCGTCCAGGGGCGTGGTCACGCGCAGCACCACCTCGTCCTGCATTGCCTTCACCTCCACGGCCGGCCCATC
>LOC_Os11g39530_Random_132nt
TATCTCTTCCTCTCCTCCCCCTTCTCCTCTCCTCCGATCCCCTTCTCCTCCCCATCTTACGCGCGAAGGATCCTTTCCTTCTCCTCCCCCTCCCCCCTCCTCTCCGATCTGCAGGCGGCGGCGCCGGCCTGC
>LOC_Os03g39460_Random_132nt
CGTCGCCGGCAGTCGCTCCAGCCGCCGTTTGCCGTCTCCTCGGCCGTCGCCCTCCTGCACCGCCACCTCCCTCGGCTCCGCAAGGTCGAGCTCTACCCCGTCCACTGGTTCCCCTCCGCCTAATCCCGCCGG
>LOC_Os01g70230_Random_132nt
ACCAATAATTATGAATAGGATTAGTTTAAAAAGGAGCCATTTGAATTGGATTTTAGTTTGAAAATTCCTAAAATATAATCATTATTTTAATATAGTAACGTGTCAAATATTTTTAACTTTAACAATTAATAA
>LOC_Os05g38260_Random_132nt
AAACATGAGGTGTGGTAGACTTCCAGCAGCAGTTGTCTAATCTCAGTTGTTTCCCCAACATAGATCCTGCCCTTGAATTTCAACAATCCAGATTCACACTTATAGTTTCGTTCTGGATCACCATCAGTATCA
>LOC_Os10g25900_Random_132nt
TCACCTTGCACTCTTCGCCTGAGACGCCTCTGGTCTGGCAAAGCACTCGTACGACTCTTCGCCTCACACCGTTCTTGTTCCATAGTCTTCACTACGGGTTTCGGCAGATTTGGTCAAAGGGCCTCATGCCAT
>LOC_Os08g05920_Random_132nt
ACCACGAGAATCAAAAACTTTACTTCCAGTTTTCTTAAAGTGAACTTCAAACTCTTCATCAACAATTTGTGAAACCGAAAGCAAATTGTACTTTAAATCCTTAACCAAAGCTACATTCTTCAATTCAAATTT
>LOC_Os01g14020_Random_132nt
AAATTAATAGTTAATAAGAGATTTTTTGGTCAACAGTGAGTAGTAAATAGGTATCCTCATTCCACATGCAAAGTTTCACCAGGTAAATGGTGATTTCACACTTCAAAATGTTTCTAAAGGGTGGCATTCAAG
>LOC_Os11g03860_Random_132nt
TATGTTCTCCGGCTTCATGTCGCAATGGATGATCCACTCAAGGCACTCATTGTGAAGATATGCTAGCCCCTTGGCAACACCTAGAACAATGTTGAACCTTTGCTTCCATCCAAGAAACATACCGGAATTCCT
>LOC_Os03g03240_Random_132nt
GGGCAATTCGGTCCCTTAATTCCTTCTCTGTCTTTTTGGCGTGCTCCTTGGCCTCGTGTAGCTGGTCCCTAACTGCTTCCAGAGTTCCCAAATGAGGAACCAGCTTTTCTAAAGTTGCAGTCTTGGCCTCAT
>LOC_Os07g01660_Random_132nt
GTACGGGAATCCGATTCCAACAAACTAAAAGACTCGAAAACAAAGAGAAGGCACCAACGAATCTCTTGGACACCGACGACTCGACGCCTCACCAACCACGCCCAACCAACGCCACCACCAACCCCACTACGC
>LOC_Os05g03150_Random_132nt
TAGGCAGTAGGCACACCCCAAGCTAATGACAACGAGGTCCCCGGGTCACATGTCCACATGTCATACATACATATGTGGCAAAACCGCAGAAGAACAAATGCCATCCACTTATACGTGGCAAAATTGCAAATC
>LOC_Os09g27040_Random_132nt
TACCAAAGTAAAGATGTCCCCTGATGCTGAAAGTTTGCTTCGCGCTTGTGAGCATGTAGATGAGAAACACGATGCAGCAGTAGAAGAAGAACGCCTTGATGAAACGTGACTCGGCTAAGATGGCGTTGTGGA
>LOC_Os07g20900_Random_132nt
CTCCTCCAGCTCACACCAACGCTCCCAAACCGCATGAAATCGGTTCCCCTCCACCTCCAATACACTCTCCCCACGTTTCTCCCAAAAATCGTGCCGGGATTGAGCTCCACTTCGCCCACGATGTCGCCCATG
>LOC_Os12g24680_Random_132nt
AGCTGGGGGGGGCCCTTGACTTTGAAGGTGCCGGAAGAGGAGCTTGCGGAGGAGTAGGTGTAGGAGCACGAGGAGGAGTCGGTGCAGGATCCTGAGGAGGAGTCGATGCTGGAGCCTGAGGTGGAGACGGTG
>LOC_Os04g08550_Random_132nt
ATCGAATTTTTGGTCTTGCATTTTCCTTGTTTGTTAGGACGAAGGGAATATTACTGTTATTGATTGTGAATTCAGTTATTTGGGGAGACAATTAGGCCTGGTTTAGTTCCTAAATTTTTTTTTCCCAAAAAC
>LOC_Os02g28410_Random_132nt
GTGAAGACGCCGTCGGTCACGGTGGCGGTGGCCGCCGCCTTCCTGGGCATCGAGGCGTAGCACGGGCCGACGCAGTTGCCGAAGTACCTGCTTGGGACGCGGCCCTCCATCCGCCGCCGGTGGTCGGTGACG
>LOC_Os06g18850_Random_132nt
AATATTTTGTTCAGCAACAAAGAACATCATATCCTGTAGTCCTGAACAAAAACCAAAGACATGATTTTCATCTAAAATACAAAGACATCACAACAGTGGCAAAAAGGAGTTTTTTTTTTCAACAACCTGCAA
>LOC_Os04g28020_Random_132nt
TCGTACTAAGCAAGAAATGCAGCTATTTTTTTAGTTCTTTTTTAAACACAACAGGAAGCATTTTCTTGCGATTAAATTTGAAGTACGAGGAATGAGGGAACCACCCCATATCCAAGAGAGAGGGGAAAAAAA
>LOC_Os08g37090_Random_132nt
CTGGCCTCCACCACCGCCGCTGTCGCTCCACCACCAACCCCGCCACCATCGCCACCCCGCCATCGTGAAGAAGGCCGCTGCGAGCGCGCCATCCTCCACCTTTGCAGCTTCCTTCGGATCCGCAGCCTCCGA
>LOC_Os01g48970_Random_132nt
ATGTCCCAAATGGTCTAGCAAAGTTAGGTACTACTAGCTTCTTGCCTTGCACCTGTAACTCTGATTGCTCTAGCTGTTGCCACTTGCCGATCCCAACTTGAGCAACCTGATATCATAAATTCTCCTGCTATG
>LOC_Os11g37610_Random_132nt
AAGTGCTGCTGCGGGCTGCGAAATTGAGACAGTAGTAGCAGGGTAGCACTAGCAGCTGCGATTGTGGGACAAAAGAAGAATGGGGAAAGTGATACATTTTTTTAGATAATGGAATTTTACATTTTTTTTAGA
>LOC_Os03g37360_Random_132nt
TGAGGGAGTGTTTTATCAGCAAGGACAACAAAATGCCATTGAACAATAACATAAGGTGGGTAAGAACAAGGAAACAAAGGTGCCATAATTTGATGATTAATTGTGCAGGGACTACAAAAAAGGATAATATGT
>LOC_Os01g67770_Random_132nt
TCTGTGAGTCAGCAGCATCACTTGCTAGAGTTCTTTTTTTATCTGGCACAGGCAAGGGCACTGTGCTCTTGGTGTCCTCTAGCTGAGAATCTAGCATGTTGGCCTGAGTTTGTATATTCTGAGAAGCATGCG
>LOC_Os05g35900_Random_132nt
TCCCCGTGGTCGTCGACGATGAATCCGACCTCGCCGCGGTGGCAGGCGACGGATCTGGCCTCCCCACAGTGGTCGGTGATAGATCCGCTCTGCCGCCACCACCCTAGGCAGGGGTGGATCTATAGTTATAGG
>LOC_Os10g23890_Random_132nt
ACTAATGATTTGGACCAAGATCTAGAAGAACAACAAGATTTCAGCACGCCAATCCAACCGGATTGCGCCTCCACCGCCAATCGCCGCCAATATCATTCAAGCCAAAGCATATGGTTCTTACAAGGTGATATT
>LOC_Os08g03990_Random_132nt
CAAAATTACATAAAAGGAACCAAGCTCAGTAATCAAGCATAATTCAGATGATGTCAAGACCAGGTTCAACAGAAACTTGAGAAGATACCAACAATTTGATATTTAAGTGTTTACAACCAAAACAGTTGCTCA
>LOC_Os01g12060_Random_132nt
CGTCTCCTCCGCTGGCGTCAACCTCGAGTTCCTCGTCGTCAACGCGGCCACCGCAGGGGAGTAGGAGCTCCGGGCCGGCGCCGTCTCCCACACCGACGCCGAGGACGGCTGCGCCCCCGAGTGGCGCACGGT
>LOC_Os11g01960_Random_132nt
GGTGGTGACGTCATCGCCGACGTCATCGTCGCCCTCTCCCGTGAGCCGGTCGTGGACCGTTCGATCTCGGCCGTTCGTTTTGAATGGATCGATCTCGGCCGTCCGATCCCGTGAGCCGTCGCCCGTGCGCCC
>LOC_Os03g01280_Random_132nt
TCACTTGTTATTTTCCTTGCTTGCTTTCTCTGCAACGAACGTAGACTAGCAGTAGCCAAGCAAGCATCTTCGTTCTTCATCAGTCAGTAAATTGCAACAACAACAACAACAAGAAGAAATTGGAGAAGATTA
>LOC_Os06g50320_Random_132nt
TGGTCGGCAGGGGGGACGGTCGGCTGCACGTTGCCCGGAAACACCTGCCTAAGTCCGAACTGTCTCATCACACGCTGCGGGCAGTGAGGCTCAACGAAAATGTCGAACACCATCGGCAGGATGGTGAGCCAG
>LOC_Os05g01262_Random_132nt
AATGGTATGAGATAACTAACCAATTCAAACTTCTGTTGGGGAGGTCTCTCAGCAAGAATATCAAGTGGAAACATGGGCGTTGAGTAAGCCTCCTTGAGAAAAATAATTGGCAGTTTAAACTCAAGAAGAGAA
>LOC_Os09g25110_Random_132nt
TCCTCCTCGGCGCAGGCGGCCTCGTGCGCCGCCAGCGTCGCCTCCCGGAGAGCAGCGGCGGCCTCGCGGTCCGTCAAGCCTTTCTCCACGGCGCCGGCGTGTTCTTCCAGCGCCATAGCACGGGCCTCAAGG
>LOC_Os07g18390_Random_132nt
CTCTTCCGAGAACACGGCAAATTAAGTCGATCCGAACAAAAAGAGCAAAGGAGATGAAGACCAAAGAACAAACCTAAGGAAGTCGTCGCCATGCTCGCTTCCATGGACAAGTTCTGATCTACGTAGTCCTGC
>LOC_Os12g22680_Random_132nt
TAGCCAAGAACACAGACAGAAGAAGCGCGATTGGACAAGATGATGCCCCCAAACCTAGGCCTTCTCGCCCCTGATGCGGCGCGCGAGCTGGATGTCCTTGGGCATGATGGTGACGCGTTTGGCATGGATAAC
>LOC_Os04g06540_Random_132nt
GTACTTGCATTGTGTCTAGCAGCGGCACGTGTATGTGGATCTTCTGAATTACTTCAACAAAACGAGCGAACTGCTCGTCCACTAACGGTTTCTTGTATCTTTGGGGAAACGGAAGCAGCCGATGTGTCGCAG
>LOC_Os02g26500_Random_132nt
CCGCTACCACATTCATTATGCAGAGAAACAGAGGCCTGCTCATTCTATTCCTGCGCAATCATAACTAATGAGACACACATATATATATATATATATATATATATATATATATATATATATATATATATATAT
>LOC_Os06g16430_Random_132nt
ATCACAGAAGCTAAAAGTATTGCTGGGAAATAACATTGATCATAGTTCCTCAACGCAAACAAGCTAAAATATCCATATTAATGTGACCATGTTTTTTAGACCAAACCAAATGATTAACAACTACATTAAAAT
>LOC_Os04g25980_Random_132nt
ACGCCCGCGGCGAGGCTCTCCAGCGTCGAGTTCCACCCGGAGTGCGTCAGGAACACACCCACCGCGGGGTGCTCGATCACCTGCTCCTGCGGGCACCATGTCGTCAGCATGCCGCGGCCCTCCACGGCGGCG
>LOC_Os08g35180_Random_132nt
GTGAGCAGGTCGCGGAAGCACCGGTCGCCGACGGTTTGGAGCACGCCGCAGCAGGGCGCGCCGACGTGGACGCCCCACGGGTGGCGCTCGCCGTCGTGCAGCAGGAGCGACGCCACCGAGCGGAGGACGTCC
>LOC_Os01g47000_Random_132nt
TGGTCGGCAGGGGGGACGGTCGGCTGCACGTTGCCCGGAAACACCTGCCTAAGTCCGAACTGTCTCATCACACGCTGCGGGCAGTGAGGCTCAACGAAAATGTCGAACACCATCGGCAGGATGGTGAGCCAG
>LOC_Os11g35640_Random_132nt
GTATTCTTCCTATAAGATTGTTGTAGGACAAGTTCAATGTACTTAAGTATGTTAATTTTGATATGCTTGAAGGGATTTCACCTGAAAGCTTGTTCTCTGAGAGATCAAGCGACTCTAATGAAATCAAGGCGC
>LOC_Os03g34129_Random_132nt
ACACCTTGTCAATGTATGTACTCTGGCTTAATCCAATTAGCCTCTTTGATCTATCTCCATAGATCCTTGTGCCCATAATATATGCTGCTTCCCCTAAGTCCTTCATTGAAAAACTATTTTTCAACGATGTCC
>LOC_Os01g65800_Random_132nt
ATACTTTACAGGAATAGTGTTATAAATAATAGAGTAAAGTGCATTGGCGATCCTTAAACTTGTAGGGTTGTGTCATATAGGTCCGTAAACTATCAAAACGCATATCCAGGTCCTAGAACTTGTCAAAGTGTA
>LOC_Os05g33990_Random_132nt
CGGCCTCGTGCGCCGCCAGTGTTGCCTCCCGGATGGCGACGACGGCCTCGCGGTCCGCCAGGTCCCGCTCCTTCACGCGGGCGCGCTCCTCCAGCGCCGTGGCGCGAGCCTCAAGGGCCTCTTCGCGCCGCC
>LOC_Os10g21398_Random_132nt
GAGTTGAATTCCTAATTGTTTGAATTGTGTAATCTCCCATTATGGAGATTGGTAACCGACTCAAAGCAATTTGATTGTAATTCAATTCATGACGATCATAAGTAGAAAGTTCATATTCTTCAGTCATTGATA
>LOC_Os08g02140_Random_132nt
AGACAGTTTAAAATCATAATTCAATTTTGTGCTCCAAATCAACATCGTGGCTGTGTTAGCATTTGTAGGAGGAAGGAGGAGCAAAAAAAAGGCTTAAGGCAAAATCAGACCATCATAACATTATTACTCAAG
>LOC_Os01g09980_Random_132nt
GGCATTAATTCATTTATCAAATGAAAATATTCAGCAAGACTATTTAATATTGATAGGATATAGCCCTTCATATTATTATATTGATACCAAAAATTGTCCAGAATACATTCTTGCACTTCATATATGATTATA
>LOC_Os10g42040_Random_132nt
GGCATTTGTAGGGATATCTGCACTTGCTGGAGTAGCTTGGTGCAGTTGGTGGCAAGTCCACACCAGTACCACCAACTGCCGCTGCCGCTAGCGCTCTTCCTGCATCCCTCGTAAAAATATATATATGTTAGA
>LOC_Os02g57260_Random_132nt
AAGAATACAGATGGCATGGGTATCAACCATTGTAGCTAGGTACGAGTAAACGAGTGAGCTAATATTGTAAAAAGTAACAAACCTCATTCAATTCAAACAGATCAATGTCTTCAATCTGGAGTCCAGCAGACT
>LOC_Os06g48440_Random_132nt
CCATCTCCAATCCGTGTACTTTTGTTTATAACCAGACTGAGCCACAAACTAAGCCTTACCCACTAGACATGTGGAAGTACGGTAGTGCTTTGCAACAGAGGCCCAAGCTTAATCCTTATAGTACCCGAGGTA
>LOC_Os04g58050_Random_132nt
GGAGAGGTCAGTAGCAGCCAAGTGGTTGGTCTTGGCAGAGAGGCCAAACCAGAGCTTGAGCTCGGGTACATACTTAACCTTGCCGTTGAAGGGCAAGATCCACTCACCGACATGCCTCCATGTATGCTTCAC
>LOC_Os09g23240_Random_132nt
GATGCCTTTCATCTACATGAAATAAATATGTGATAATTAATATTCTACAAACTTGGTTGCACTGATAATGCTAACACTTTATGGGGAAAAAGTACCAGAAACTTAAGTTCTTTCAAGTCATCTTCAGTCGTG
>LOC_Os07g16500_Random_132nt
GTTGACTTGTGGCCCAATGGCCACATTATCAGCAGAGGGAGCAGCGAACTCGCGAAGAGTCTTGCTGGCTATTGTCTTGAATGTCGGTGGCACAGGTACGGCTGGTACGGCCTGACGCTCTGGAAGAAAGCT
>LOC_Os12g19760_Random_132nt
CGAGCTCCCCCTAATCATTTCGTCTTCCAAGAAGACGGCGTGTCTCGTTTCTACAAACTTTGTATAACTGTTTGGACAGTAGAAACGATAGCCTTTTGATCTTTCAGGATAGCCAATAAAATGGCAGCTGAC
>LOC_Os04g04560_Random_132nt
GACCTTTGGCGCCAATTGGTAGCGAGGGACAAATAGAGCTCTCTTCCTTGCGGTAAGACGAATTCTGGCCTTCTGCGGTGGTGCTTCTCCCTTTAACGCGGCTAGTTCCTTCTCCAAACGATCCACCTTGTC
>LOC_Os02g24632_Random_132nt
TGCCGAACGTCGTTCTTGCCAAGGTTGTATGTCTTTTTTCAACCTACTCAAGTCCAAACCGTTGGGGCCCCTTAGAGGTTCTAACCATGGAGCACGAAGGTCCCAAAAATGCATAGTTTCCCCTCCAAAAAT
>LOC_Os06g14520_Random_132nt
CCACTCCCATCCCCATCCATCCTCTTTCTCTGCCGTCGCGCCTCACGCACGAGCCGTCGCCACCATCACCGCTGCGCGTGCGGAGAGCCACCGCCGCCGCTGCCGCCTCGCGCACGAGCCGTCGCCGCCATC
>LOC_Os04g24060_Random_132nt
ACCACATTGGCTTTACCCGGGTGGTAGTGAATACTCATGTCATAGTCTTTGATTAGTTCCAACCATCTTCGTTGTCGAAGGTTTAGATCCGGTTGGGTGAAGATGTATTTCAGACTCTTATGGTCCGTATAT
>LOC_Os08g33290_Random_132nt
CGCCCCTGTGGCCACCGTCTCCACGCCACCTGCTCGTGAGACCGGTGATGGAGAAGAGAAGGGGAGAGGGAGTGGGAGATGAGTGATGGGATGGAAAGGGAAGAGGTGGAGAGGAGGAGAAGGAGAAGATAA
>LOC_Os01g45000_Random_132nt
TCGGCCGGAGGTGGCACAAGTTCGACAACCCCATTAGGTGCGGCATAGAAAACGGTTTTAACTCCTGCGTCAGCATCTACCGCTCCTGCATCACCAACTACCGCAGCTAAACTACGCTCAGGCTCCTCCTCG
>LOC_Os11g33300_Random_132nt
TCATGTTTTATGGTCAAAATTTTAGAAAACACGTGTATTTTCACTTGTGACACGTAACCACAGGTTTTGTGGTCTAAATATTTCATACAATTAAACCCCACTTTTTGTTCAAATATCCATTAGTTCTAGTAT
>LOC_Os03g32100_Random_132nt
CGTTGTCCTCGCAGACGTGGAGGAGGCACAGCGTGGCCATCTCCTTGTGCCGGGGGGTGCCGCCCTCCACCATCTCCACCAGCACGGGGACGCCGCCCTCCGCCACGGCCGCCGCGCGCCCCTCCGCGGTGC
>LOC_Os01g63890_Random_132nt
TAGTAATATGGAACACAAGTATTGCATCCCTCCCAAATCTGCCAACTTTTATCAGATGTCCAGGAAAAAAAATATCATTGGGTGTTAGAAGTCTATCCATGATTTGATTTCTGGTTACATCAGCTGCTAGTA
>LOC_Os05g32110_Random_132nt
ATGTTGAGCGACCAAATTCCACTGTGTGTAATTCATGCGGTAGTTGAAGTTCGTAATCGTGATCTTCACTCTCCAATATTCCTTATAGTTGAGTTTCACATGCCAGTGGATTCTGATCGGGCACATGTGAGA
>LOC_Os10g19810_Random_132nt
CATCGACATCATCAACTGTACTGTGCTGACCATTGTCGCCAACATCATCATCATCAACAGGTTCTTCTTCTTCTTCTTCTTCTTCTTCTTCTTCTTCTTCTTCTTCTTCTTCTTCTTCTTCTTCTTCTTCTA
>LOC_Os07g48790_Random_132nt
AACACTGAATTTTCAAGAAGCAGAGATAGGTGATGCATTCGTAGTGTGTGTTTCAAATGCTAGCAGATAAATCATGATGTGTGGGAATGATCTGTGCAATGCCCAGGCTTTGTGCTCCTTCTTTGGTGCTTT
>LOC_Os01g08020_Random_132nt
CAACATCGGCCGAGCAATCGAGGCAGCGGCGAGAGGACCCGTACCTCCGGCGGGCAATGCTGACGGCGGAGGGGAACCCTAGACGTGGAGGTGGCGGAGGAGACGACGCGGCCGCGGCGGGGCGGCGCGGGG
>LOC_Os10g39990_Random_132nt
ACACTAGAGCTGCAAGAGAACCGATGCATAAGAACAGTTTAAAAATAATATAATGGTATAAACATAGGTATATTATAAGTTATGCGAAGTACCATTAGCAATATTGTTGTGCGTCAACATTTTGGTTTCAAC
>LOC_Os02g55340_Random_132nt
GATTTTCTCTAGTACGTATGCCTGGAACTGAACTTGATAAACTCCCATGCCGGTCAGATCCCAAATTTGCATGTAGTGCTGTCCCTTGCATGGAGTATAATGGTATTCCTTTAGGTACGCCATCATAAAAGG
>LOC_Os06g46580_Random_132nt
GCAGGAACACCACGGTCCTGGCCGCGGCCAGCTTCTTCCGGAGCGGGTACCTCGGCCCCCTCACAGCCCCAAGAAAATGCGGCACGCCGGCGCCATCTCCCGCCGCCGCGGCGGCGGTCGGGGGAGGCGAGG
>LOC_Os04g56140_Random_132nt
CTGACTAGGAAATACAGTTGCCATTAGTATCCAACACCTTGGAGTTCCAAAACCTAATAAAATCATGGGTTGTGATCATTTTCAGGGCATAAAACAAATTACACAATATCAGCTTGGTCTCTATAAGTTACA
>LOC_Os09g20860_Random_132nt
CTCATACAGAATAACATGATAAAACAAATGAAAGCAGAGGATTTAAGGTAATTAGCTTAGTAATCTCATTACTACTCAAAACTATCGACAACAGAAATGGCCTAAATGGTCCTGTTAGCACTTGTTACTTTG
>LOC_Os07g14514_Random_132nt
TGTTTAGCCCCAAAACAGGCAAAAAACAAAATTTAAAGGAATTGTTAACATGGAGATTTGAACTGAAACCCCTTTGCCTTCTAACTGTAGGAAGGAATCAAGTGACCAGGCCTACTGTTGGGCTATAATACG
>LOC_Os12g17700_Random_132nt
CGAAGTTCAGTGAAGGCCAAATGTTAGTCTCAAGGTCGACGGCGATGAGCCGCTGCACACAGTTGCGACTTGCGACACCATATGACTCCATGAGCTTCCCCGAGGACGGGAACAGTGCCGGCCGGCCGAACC
>LOC_Os04g02530_Random_132nt
ACTCCAGCAGAAATTAGCTTATTGTTTCAAGATGCATCTTTCTCAGCTTAGTCTTGTTCGTAGATTAAGAAATTCAGACCAAGTCAACCTCCTGATAACCACACTGGATTCTGATGTCCTGGCGAGCCACAT
>LOC_Os02g21860_Random_132nt
TACCGTGCCGCCGCTCCCTAGCGCGATCCGCAGTTTCGCACCGTGCCTCCGCCTCCGCCGCCGCCGCCGCCCCAGCATGCTGCCGCCCGGCCTCGCCGGCTGGCCGGAAGGCGTCAACTGCGCCGGTGAGGC
>LOC_Os06g12590_Random_132nt
GTACTATTCTTCATACGTGATAAACCAAAATCACAAACCTAAATAATAAAATAAGCAAATGGTTATAAGTGCCAAACATCCAATGCATATTACTGATGAGGCAACCTGTTTCTTACCTTCACAACCCAATTC
>LOC_Os04g22000_Random_132nt
GATTAACTGGTTGGTCAGCTCGTCATCCAGGCCTCCTAGGAACTTCTCCTGCTTCTCTGCGTCAGTGCGGACATCCTCTGGTGCATATCGCGCTAGGCGATTGAACTCATGGAGATACTCAGTCACTGTCCT
>LOC_Os08g31390_Random_132nt
CTCTGAGGGGAAGAGTGTGCCTTCCTGCTCTTCTTCATCGGTGGGGGTTCATGAATCGCCTTGCTGTCGGCCTCCGTTCGGTCCTCCCCAAAATCCGTGTCGTACTGCAACTGCACATCGTAAAATTGTGCA
>LOC_Os01g42530_Random_132nt
GCTGAATAATTAAAGATTGATGATAACTGAGGTCGTTACCCAGCAAGTTTCCTGGCAAGGTACAGGAATGGCTTCTCAAAGTTGTAGTTGCTCTTAGCTGACACCTCATAGTACTGCAAGTTCTTCTTCCTA
>LOC_Os11g31400_Random_132nt
AGCAACGAACAGGCGAAAAAGGTCGTGGATTTAACGCCTAATTTGCTTGCAGCTCCTGATTAATAACCCATCTGATTCATCTCTCATTCCTTAGGGGTATAATTTGTTCTTTTGTAGGCCCGCACTGCTGTA
>LOC_Os03g30010_Random_132nt
ATATATTTTATCTTTGTTGCCTGAACAACTACATGGTAAAACTGTTTCCATGCTTTCATCGTCCTCATATAGCTTGAAAGGGGAAGGGTTATATTAAAATAGACCATTTTAACAGTTGAGAGTTTAAACATC
>LOC_Os01g61900_Random_132nt
GGTTCACGGACAGCATGTCGCCGAGGGTGGCCCATATCTCCTCGTCGACGTCGAAGCCGGCCTGCCGCTGCCGCTCCGCCTCGGCGGTGGTGGCGCCCGGCGCGCGCCACCACCACTCGCCATTGTCGCTGC
>LOC_Os05g30180_Random_132nt
GGCAGTTGTGATTATCGACGGGGGATACACGTAGACCGGATACATAGGGTATTGGGTACGTTGGTACGAGGATCTACACAATACGACATCAAGCAAACAAGAAGACAAACATTATACTGGCTAAGGCTCCTC
>LOC_Os10g17330_Random_132nt
CTTCCCTTTAGCAAACCTTTTTGCTTCATCGGCTTTGACCTCATCGGCTGTGGCAGCTTGGTTCTTAACACGCCACTCTTGCCTCGGCTTTGTTTTCTTCAGCCGATTGTTAGTCTCCTGTTCTACCTCATG
>LOC_Os07g46870_Random_132nt
CTCCTTCTCCACCGTCGTCTTCAGGCCGTCGCTCAGGCTAGGGGACATCTCGGAGAGCAGCGGGATCTGCCGCAGCAGCAGCGGCGTCCTCGTGGCGCCCGGCGAGATGGCGTTCACACGCAGGCCGTGGCG
>LOC_Os01g06070_Random_132nt
CGAGCTGCACGGTCTTCTCCTTGAGCGCGCCCAAGTCCTTGACCGCGAACCTGTTGAGCAGCGTGATGCTGGAGATGGACGACATGGGCGCCACGGTGAGATCGTCCATCACCGTGTACGTCACGATGCCCT
>LOC_Os10g37990_Random_132nt
GTGGCTGAAATTGTAAACAAGAAGGAAAACCGCAAAATTAAGTATTCATTCAGCAGATGTTTCCATTATCAGATCCAGAGGATTAGGGTATAGGATTAGGAGAATTAGAGAGCAAGTGGCAATTGGACAAGG
>LOC_Os02g53430_Random_132nt
TGGACCAGTCAGTGGAAAGCCCCAGAGCTTGACCAACCTGAATAACACATTCAGAGACAGTTATAATTCAGTTGTGTGGGAACAGTGATGATGCAGAATACAAAACTTGGTATTGAAAGGCATAAACCTTTC
>LOC_Os06g44700_Random_132nt
AAAAAGATGTATTAGGATAAACGCGAAGTAACATATATTGCATTTGACGTTCACGTTTCGTTCACAATATTGTTCACGTTCGCGTTCTCGTTAAGGTCACGTTTCATTCACCTACGTTTGTTCGTTCACGTT
>LOC_Os04g54230_Random_132nt
CACCAAAACCAATCTAACCACCTAACACGATCCTAATCTGACTGATCAGCTCAGTAACAATTAGTTGTTTGGGCCCCAGTTGCTGAGGTACATGACCGTCCTCAGCTCCTCCTCTTGCTGCTGGGCTTTCCT
>LOC_Os09g18420_Random_132nt
CCTGCTGCGTTCTCGTCGCCCTTCCAAAGGAACCCCCGACATTTTTTTCTCTGTTTCCTCGATTGCCAGACTGGCAGCTCCAGAACTAACATGAAGCAAAGAGGAAGAGCCATCAGAACATGTTTAATTATC
>LOC_Os07g12520_Random_132nt
TCTGGCAAACCACTCTGGCGCAATTGCCTTCGACAACAACATCAGAATCTGGGATTTGCAATCCCTGCTGCCATGGATTTGGGCCACTTTTCCACTCACTCCTCCAGTAACGAGAAAAGTTGTCCTTACCAG
>LOC_Os12g15780_Random_132nt
CGTTGATCATCCAGAAAAGATAAACTCCTATGATCTGTACGAATGAAAAACTCAGCATGTTGCAAATAAGGATGCCAATGTTCCACTGCCAGCATGATTGCTAAACTCTCCTTTTCATAGGTAGATAATCCT
>LOC_Os03g63950_Random_132nt
TCGGCGCCGACGGCCTCCTCCAGATCCTTGAGCTGGGCCTGGGCGTCGTCGTCGTTGTTGTCGAGCAATGATGGCGGCCAGTCGGAGACGGGGGGCTTGGTCCCCTTGAGGTGGCGGACGTCGGTCTCCTTC
>LOC_Os02g19890_Random_132nt
CAGATTTTGTGCAGGTTGCACAAAGAATCAATCAAAGTATTCTCATAACTATCATGCCACGCACCAGTACTCTCTGAAATCTGGAGTATTCTTAGTTCTGTCAAACTCCCTAGCTCCTTCAAAAAGTTTGGA
>LOC_Os06g10750_Random_132nt
CATGCAGAGCGGCTGGAACGCCGTGACGAACACCGGCCCACGCGCCCTCGTCACGAGCCCCTGCACGTAGTACGCCACGCCGGAGCACACTATCCCCTGCAAAATGTTCATCGCGATTTTGATCAGATCGAT
>LOC_Os04g19980_Random_132nt
ATCTTGAAGTCCAGTGAGTCGGGGTCTTCATGATTGGGACAGTTTGGCCCTTGTACTCGAAGGCAGGCTTTGACCTCTCTTTTATCAGAGCTAGTCAGCATTTGATGAAGTGCCAGGTGACTTGCTCCCGTT
>LOC_Os08g29410_Random_132nt
GCTGAGTGCGAGGTCGACGCAGCTGCCTGAGACGCTGACCCTGCAGCCTGGGAGAAGTGGGCAGCCTACGTCGTAGCGAACTGGACGAAACCTAGACATCGACAATGTAACCCTTGTAAGCTAAGACATAAA
>LOC_Os01g40580_Random_132nt
CGATGGCCTGGCGCTGCCGGGCCACGCCGACGCCGGCGAGGTACTTGGCCTCGGCCTCCCCCTCGGCGCGCTTCACCTGCTGGATCTTGTCGGCCTCGGCGCGCTCCGCCGCCGCCACGCGCAGCCGCGCCG
>LOC_Os11g29390_Random_132nt
CACGTAAGCCAGTCAACCCGGTCAGAGACGCTTTGGACCTAAATGATTCACTTAAATAAGATCGCGGACCCGAATGACGATTTTCCTAGATCATGGATCTAAGTGACACCTCGCTCCAACTTTAAGGACCGG
>LOC_Os03g27470_Random_132nt
AAACGCTACATCGCTGGTCGAGGACCAGGCAGTAGTCGTAGCTCGACCACTTTAGGCGAGAGAGATCACTACGCTTTACTGGTTCGAGAACCATGAGTAGGAGTCTCTTAATCACCTATAGGGGCGCTAAAG
>LOC_Os01g59900_Random_132nt
GTTGCGGTAGGAAGGTTTCCTGTCTCTTTTGTGGTTACTGCTGCTGCTGCTGCTGCTACTGTGGCGAGAATGCTTCCTGTCCTTTTTGCTTCCACTGCTGCTGCGGCTGCTACTGCTCTTGGCCGGCTTGTA
>LOC_Os05g27749_Random_132nt
CCTCCACCACGAGCCGCTCGATGAAGCACGCCAGCGCGAACCTCAGGCCTCTGATCATAGCACGGGCCTCCACCACGCCGACGGTCCAGTGCTCCGTTGTCTCCGCGAAGGCGAGCACCACGCCGGCGTCGC
>LOC_Os10g13760_Random_132nt
TAGTTGCACATTTATTAGAAATACTGAACTAGTTGCACATTTATTAGAAATAATGAACTAGTTGCTCACATTCTGCATGTTCCACAAATAAGCAAGACATTTAAAATTATGATATAGTTGCATATTTATTCA
>LOC_Os07g44980_Random_132nt
CGCTATCACATATTTGTATAGGAGCATCGCCATAATACAGACGAATGGGCATATCACCTAACATCCTGATAAAACATGACAAATAGTCTCACGTTTAATCATTTAATCATTCGATAATTACCCTATTACAAC
>LOC_Os01g04080_Random_132nt
CTACCACCTAAGCTAGCAATTAAGTCCGAAACCCCTGTTCTTGGTGGTCTTGTTGCCACAGTCGCAGAGCAAGTAGCTCAGCATGTTCACCATGCTGGTGCCAATGGATGGCACGTTGATCACCGGGCTAAC
>LOC_Os10g35740_Random_132nt
AATTATACGCTAATGACTCACCTCGTTTTGCGTATCTTCCCAATCCCTTCTCCCTCGAACACAGCCAAGGTCACCATAGGAATCCTAGCGGCTAGATTCTCCCGGATCCAAAACGGCGGCGGAGCATGGGCT
>LOC_Os02g51520_Random_132nt
GGCGGATCCCCAGTCCAGCTGCCACTCTTAGTCCGGCAAGGAGTCCCTCGTATTCTGCCATATTATTGGTCGCTCGAAAGTCGAGGCGGACCAAGTATCTGAGGACGTCTCCGCTCGGAGAGGTCAACGTGA
>LOC_Os06g42810_Random_132nt
TGCATTTTTTTAATGTTGAGATTAGTTTGGGTAGTTTTACTGAACAAGCTACCTGTGAAATGTGAAATCCAACTATTTTTACTTGGTCCAGAAATTTTCAGAAAGATTTCTGTTTTGCAATGGCAAATTTGG
>LOC_Os04g52420_Random_132nt
TTTAAACAACTTTTTTATAGAAAGTTTTTACATGAAATATACCGTTTAGCAGTTTGAAAAACGTGCTGACGAAAAATGAGAAGAATCTAATCCTATAAGCTGAAACGAACGCACCCGAAGGCGAGGAGTCGG
>LOC_Os09g16470_Random_132nt
CCTTACATAAACCTAAAGAATAGCTAAACACACATGTTCCCTGTGAAAATTCGAAACCTTGGAATACTTTTGCGTGAAGTACTACAGCAGTATCTCCGTGCGCTTGCGTATTTTATTTATGAACGTAAGATA
>LOC_Os07g10540_Random_132nt
CGAGAGCTATATGTCCCTGAAACAATAAAACTTTATGACTCGAATAAAGTATGAAACAAAAATCAAGTGTTGAGTGAGACAAGTATCATAGCACACTGAAGGCAAGACATACTAAATAACTGTTACAATTGA
>LOC_Os12g13730_Random_132nt
CAAATGTTGAATACCCACTAGTAAAAGTTAGGATTATATAGGATAAGATTTAGAATTCATAGTGCAAATTAAATTAAACTTATATAATTTACAATGATAGATATGAAATTTAATGTGTAATATAAATTACGT
>LOC_Os03g61970_Random_132nt
ATTTTCTCTCAGGAGGTGCCACGACCTTGATCTTCATGCTGCTTGGTGCAAGGGCAGTAATCTCCTTGCTCATCCTGTCAGCAATGCCAGGGAACATGGTAGTTCCTCCACTAAGCACAATGTTACCATAGA
>LOC_Os02g17990_Random_132nt
CAAATAAACTGCCAAAAAAAAATCCAAGTACAATAAGCAACAAATAGATGGAGTATTTTGGATAAAATTACCGCATTACCTAAGCAATTGAAGGGACCGGCATCCTTGTGCGATAGCTACCACCCCAACATC
>LOC_Os06g08750_Random_132nt
TCATGCTGCACCAACGAGGGAAACTAACTAGAGATAGTAAAGCTAACATTATCATCAAAGCAACATCTTTCCTGATAAGTTTTCGTACAAAAGAATTAGCTATAGGCAAGCTTTATTCCCATGTAGGCCACG
>LOC_Os04g17980_Random_132nt
AGAAATGGAACAATCTTGACTCAAGTCACCCTAACTTTTTATGAAGAACAACTTGGGAGGTTTTTTTTTCAAGTAACACAAAATTATAACTTTGCTTTGCTCCTCAATTGATTCTCTTGATCACTCAAGGTG
>LOC_Os08g27480_Random_132nt
GCACAAATCAGTATGATAAGTATCATTTAGTGGTTGAACATCCACACCCACATAATAGTATAGATCTTAGTGTCCACACAAGCTAGAAGTACTTACTTCAGTACGAGTATTAGTATCATTTAGAGGTTGACT
>LOC_Os01g38550_Random_132nt
CTCCTCCTCGGCGCAGGCGGCCTCGTGCGCCGCCAGCGTCGCCTCCCGGAGAGCAGTGGCGGCCTCGCGGTCCGTCAAGCCCCTCTCCACGGCGCCGGCATGTTCTTCCAGCGCCATGGCACGGGCCTCAAG
>LOC_Os11g27410_Random_132nt
CAAAACCGTGTTCAACAATTCCCACGTTGAGATGCTCAAACTCCTGCCGCAATTCTTCACACATGCCCTCGATGCATAGGGCAGTGCAGTAACTTTTCCTGCTTAACGCGTCTGCCACCACATTGGCTTTAC
>LOC_Os03g25380_Random_132nt
ATGTACATGATTACACCATCCAAAAGGATGGAGAACTTTCACTCGGAGCCAACCCAGCTGCAGGCAGCGTCTTTCAGTACCCCTCGCCGCCGCATCATCTCCCGGACCTGACGCACGCCGTCCCATTTCCCG
>LOC_Os01g57954_Random_132nt
CTTCGGTACGCTTCGAATCCTTATGGGGAAGTCTATAAATTATACGCCCCTTGCTTGAATCATAACGACTTACTTCAATTTTGACCCTATCCCCCATCAGTATTCGTATAGAACTAGACCGGATCTTTCCTG
>LOC_Os05g25830_Random_132nt
TGTTCTCCCCAGTGTTGTCCCTGTTCTTCCCTTGTGTTCTCCCCAGTGCTGTCCCTGTTCTTCCCCTGTGCTGCTCTCTGTTCTCCCCGATTCTGATCGCTTGCGCCTCTGTTCTTCCCCTGTGCTGCTCTC
>LOC_Os10g11140_Random_132nt
TAATATCCTATTTAGAAAAACATTATAATGTGTAACATCTCATTACTTTTGGACCAGATTGGAAATAAGGAATTGCTGCCTGTGCATTCGCTGCAATTATTGCAACAGAGTCTGATGGTGTAACAAAGAACC
>LOC_Os07g43020_Random_132nt
ACTTGATACATCCAATTTAAGAGTTGTAAAGCCATGGAACACTATGCGAGGAGAAACCAAGGTGAGGCACACGCGAGTCAGTTCCTCACCTCGTCCTCGTGGAGGAGCATGTTGGGGACGCCCCTGGAGATG
>LOC_Os01g02090_Random_132nt
AAGGGCATCTTCGGCTAAGTTTAAAATTAATTTGGTTGCTCTATAAACTGCAGAGCCTCAAACACATGTGCCTTAGACTTTTACTCAAATCACTAAACCAAAGAGAGAGGCATTATGGCATTGCCTTGAGTT
>LOC_Os10g33790_Random_132nt
AGTTTAGCATCTAGATAGCACTGTATCCGAACAACCCACTAACCAGGGATACAGCAAGTATTGATCCAAGTACCAAACCCAAACTACGGAGTACTCGTTTTGCCATGTGTATGCCACGACCTTCAACCTCAC
>LOC_Os02g49690_Random_132nt
GGTTTCCTTGTTGCGGAGGAAGATGAGGCAGCCGAGGTGGACGCGGTGCATCCACGCGCGGCCCTCCACAACACCACAGTCCATGTCGGCGAGCACGGCGAACACCTCCGAGATGAGCCCCGTCCGGCCGGC
>LOC_Os06g40910_Random_132nt
GCCGCCTCTGCTGCCTCCCTCAAGCGTGCCTCTAGGTCACCGTTGGCGAAGCCATTGGTGATGACAGCGGTAGCGGGGTTGCCGACGAGAGGGCTGTCGTGTGGTTTGAGGACGAGAGGGACGTGCTTGGGG
>LOC_Os04g50184_Random_132nt
GCATTGTCACCCCAGCCGCTCGCCGGCGGCCGTCGCGAGAAGCCCAGAGGCCCACCCATGCCTCGGCCACCCCGAAGAGGACGACGGCGACGAGCACGACGTAGTAGGAGTAGAACAGGGGATTGCTCCGGA
>LOC_Os09g14650_Random_132nt
GGTCTTCACAAATGTGGCCCAAGAAGGATATATGCCATCAGCAAGATAATATCCCATCGTATAATCGTGACCATTTATACTATAGTTCACTTCAGGAGCCTTGCCTTCAGCTATCTTTGCAAATAGCGGGCA
>LOC_Os07g08669_Random_132nt
TCACTTCATTCTTGAGCTTCATATACCGAAAGCTGAAATGTTCTGAAAATGAAAACCATGCAAAAGAAGGATGGATTCATGGATATCGATCAGATATCGTATGCATGAGAATCTATAGAAGCAAAGAATTGC
>LOC_Os12g11820_Random_132nt
CCTCCAGCTTCAAACATCACTGAGGGGATATCTTCACTATTACTATTCAAAGTGACTTTGACTCGGCACTTCTCTTCATGACGATCATGAGGAATCTGGGCATAAAAAGGGGCAGTCCCAAATCCAATGACA
>LOC_Os03g59940_Random_132nt
GGTCCTGGTAGGCGGTAGCCATGAGGACAAAGACGTTTGTGTTGTTCCCGTCTCTGGGGCGTCGGCCACCTCAACCCCATGGTGGTGATGGCCAAGCACCTGCACCGCCCGGCCTCGCCGTCGTCGTCGTCG
>LOC_Os02g16080_Random_132nt
TTTTAGATCCTGAAGTAAAGCTGCAGTGGCCCTCTCTGAAGAGCCGGCTACAATGATATCATCAACATATACCAGAACAAACATAGTTATATCACCTTTATTCAGAAAGAACAGAGACGTATCAGCTTTTGA
>LOC_Os06g06820_Random_132nt
GAAGCGATGATATCTCAAAGGACAACAACTCGGAAGCTGCTAGGTTGAGTCAGTTAAGGAAAAATGACTTCGACATTGCTGAGTTATTCTCACAAGATTTATCCAAAATCTCTGTACAAATGTTTTACTTTC
>LOC_Os08g25540_Random_132nt
CTGGGGGCTGCGCTCGGTCCCTGTCACGTCCTGATAAATTCATCCCAAAATAAAAATCATCTTCTAAAAGGAATAATAGAATTAATTAAAATTCGAAAAGAAATTGGCAAACATTAAAATACGTATAAGAAA
>LOC_Os01g36540_Random_132nt
GCAGCAAGTAATGCTGAGAAGGTTACGCTGTCAGGCTTGAGCTTGTCACTTACCATCTCATCAAGGACTTCAATAGCTTTCATTGCAAACCCGTGAGAACCAAGGTTTGATATGACTGTATTGTACATAACT
>LOC_Os11g25350_Random_132nt
GGTGTGTGAGAGAGGTGCAAGGGGTGTATGCAATTGAATTGGGTGCCAAAAGAGCCCCCTTGCTGCTGGTGGGGGAGTATTTATACTCCCACCCACCAAAACTAGCCGTTGGGCGAAATCCCCCAACTCTGT
>LOC_Os03g22950_Random_132nt
TCCAGGCATCAAAACACGACAGATAAAATGCTGCAGATTATCAAGGTGCAATCACAGCAAACCAGCATTAAAGCACATCAATGGGGAACCCAAAGTATTTAAATCTTCAAAACAAATATGCAGCAAAAAGAA
>LOC_Os01g56020_Random_132nt
TGAACTGCAACATCCCCAGCATGTTCATTTGATCCTTTCCGGGAGCTTCCTCTTGAGCTACTTGCATCCACAAGTGAGAACTCCCCAAGCAATGCCACCACTGGAGGTCTCGAGCTGTCAATGTCTCTACGG
>LOC_Os10g09110_Random_132nt
CCTTAGGAATGGTGTAACCTTGTATTTCTATCGTGGCTTCGGCCTCGTATGGTGGTAGGGCAGTTTGGTAATATCATGTTCATCCATTTGTTGTTTGCTGCCTATCACACTCTTGAGTTCGTGCACCCTTCT
>LOC_Os07g41050_Random_132nt
GAATCCGTGCTCCTTGCTCTTGTTCATGGTGTCGACGAACTCCCACTTGTCCATGAACAGCGCGTCGACGAACCACCAGTTGGCCACCTCGCCGAGCTCCGTCGCCACCAGCTTCTCCTCCGCGACGATCTC
>LOC_Os12g43564_Random_132nt
CAACTACCGCGACCGCCGTCGCCGTCGCCAACTGCCGTCGCCACACCGCCGCTGCTGCCGTCGCCGCACCGCCGCCGCTGCCGTCGCCGCACCGCCGCCGTCGTCGCCGCACAGCCGCCGCCAGTTGCCGCC
>LOC_Os10g31660_Random_132nt
CTTTGAACTGATTGAATAAAGGTAATTATGGAGAGGCATTACCATACCCAGACCCACCTCCTGCACCACTACCATTCCCGCCATTTTCACCATTGCCATTGCCTCCACCATTACCACTAGCACCCGCTCCCG
>LOC_Os02g47860_Random_132nt
CATGGCTGTAACACAGACTAGCGAAGATTATATTATCAGATGATGCAATTTTACCTTAAGTATGACTTAATTTCAACAAACCCACAAATCCAAGTGGAAAAGTGGGGGGACAACACCTCATGTATAAGATTA
>LOC_Os06g39100_Random_132nt
CGCATCTTCGGTTCGCATCGGTTCACATCGTAGGCTATTCCTTCCCCGGCGTCGCTGCCTTGCCCGCATCCGTCCGTATCGCTCGCCGTCGCCGCCTTGTCCGCCTCCTCAGTCGCCGTCCCTCTCCTCCGC
>LOC_Os04g48290_Random_132nt
GGAGGAGCGGGTCGTTTTTTAACGCGCGGTGCGGCGATGCCGGTGCCAAACGCCATCCGTCGCGCGCACGCGCGTGGGTGCTGAGCTGAGCCAGAACACAGGGATCCAGGCCTGTGCGCGAGCCGCGCGCAC
>LOC_Os09g12700_Random_132nt
AACTGATCATTATCTAAGTAATACTCCATCTATTTTTCGGCGATATAATATTTGAGCGCTTGCCGCCGAATCTTCTGATCAACCTTAAGTGTAGGATCTTCAAATATCTAATCGAAGGAATTCTCCAAGCTA
>LOC_Os07g06660_Random_132nt
CGGATGTGAATGGACGATGCTATGATCTTAATTGACTAGAACTTTTAAGTAGTCTAATGAGTATTACTTTCAAGACAACAGACCTTTTGGATGACTAGCAATGGTGGTATGTAAAATTTACCAAAAACAAAG
>LOC_Os03g57950_Random_132nt
CCCCTCCTTTTCTCCAGATGTCAAATGACAACAGATAAAACAAAAGGATGTGTGATGCAAAGACATGCTTATTGATATCGAACCCTGCAACAAAAGGAAAGGACCTTTAAGTAACATGTTACAGTAACAGTG
>LOC_Os02g14150_Random_132nt
GCTGACCTTATTTGGGGAGTTTGGTATCTAATAGCTTGGACACTTTTTATTCGACTCTCCCATCGTGTATTACACACTGATTTGACAGTCAAGTGTGGAACATTCTCAAGAAAAATCTTCCATCTTTTTGTC
>LOC_Os06g04940_Random_132nt
CTCTGATCATATGCAGCTAGCTAGCCAGGTAGCTAGAAGTATATATAATATAGCATATGTTGTGTTCTTGTAATTATTGATCAGGGCCTGAAGAAGGCAGGGTGGGGGCGGCCGGTGCCCTGGAAGGAGGTG
>LOC_Os08g23580_Random_132nt
TAAGTACCTGAAGGGTCCGTTGGGATGGCCATGCCCGACGCCACCTTCATGTTGTGAGAGATTATTTATTAGTAATCAACATATATAAGCAGCAACTAGCGGAATGGCTAAATCTTACCTTTATTGATAAGT
>LOC_Os11g22920_Random_132nt
TTGAATTACCTTTGCCTTGATATTCTCATCACCATGAGCAGATTCAATTGCGGATTCGTAGATGGAAAGGAACTCTTTTGGGTCCGTTTCTCCCGAGTAACTTGGGACGGGAGGGTACTTGAATTGGGTGGG
>LOC_Os03g21000_Random_132nt
GCCAGCGCCAATAGCTCCGACTCCTCGAGCCCCCTAGTTGGGCCAAGGCTGCATCTATCTGGTTTATGCTTAGCAAGCGCATCCCTGAACTTCTTAATCTGCACACAGAAGACACCACAATTATAAGTACAT
>LOC_Os01g54050_Random_132nt
TCGTGCTTTCTATACATCATGCCAAATGAGATCAGAAGCATGAGATGCTTCAAAAAGGTCGATACACTTCGAGTTTTTAGTTGGCAACAGTATGCATATTTAGCGGTCAATTGGCCGATTAAAGCAGATGGA
>LOC_Os05g21040_Random_132nt
TATATTTTGCAGCGATTTCCAATGAGATAATGCCGCTAGATTTTTAGAGCATGAACCACAGCGGCCAACTCCAAATCATGGGTAGGGTAGTTGCCTTCATGGGGCCGTGGCTGGCGTGAGGCATAGGCTACC
>LOC_Os10g07120_Random_132nt
CTTCCCTTCCTCCCTTCTCTCGGGCCGCCGGCCCAGCCGAGCCGGCCCACTTAGCGCGGCCCAGCCAGGCCGAGCCGCCTCCTCTTCCTCCAGTGGGCGCCGCCACCACCGCGCCACCATGGGCGCCGCCAC
>LOC_Os07g39100_Random_132nt
CTTGCGCCGTCAACGAGTCCGGTAGCGCCGCCGGAGGCGGCGTCGCCGGTGGCGGGACGCGCGGTCCGCTGATCGTCGGTGCGCGCCGCTGCGAGCGGCGCCCGCCGGCGCCGTCCTTGCGATCCTTGTTCT
>LOC_Os12g41640_Random_132nt
GAAGGTCGATTAATTCATTTCTATACTTAAAAGCTAATGGATCATAATATTCATCATAGGCTAGTTGTTGTTGCCGAAGAAGACGCCCCACTTGGGCTCGCCGGCGGCCGGCTCGTCCACCGTCGTCTTCTC
>LOC_Os10g29514_Random_132nt
AACATATACATATAAGTTAATGCTTTCTACATATTGTTAGAGAATCCCCACCAGTGGTAAGGTGACTATAAGTTAATGCTTTCTACATATCGTTAGTGAATCCCAATGAGCAAGCCACCTGTCTTCCCCCCT
>LOC_Os02g45974_Random_132nt
CCGCAGAAAATCCTTGGGGATGCACACGACCAAAGCAGCACCAGCAGTACAACTGATCACAGTACGACTGCAATAGGATAAATGCGCAATGAATAGACATGTCGTGAGCAAAGGTGAGCGCATAAATGCACG
>LOC_Os06g37190_Random_132nt
CTCACGTAGCCGACCTCTCCGACGACGGCCGCCTCGTCTTTGCCGCCGTGGCTGACGCCCCCATCGCGGGGCATACTCGGCTGCGGCTTCCCGCCGCCGCCGACCAGTAACCTGAGCCAGCTCTTGCGGCGG
>LOC_Os04g46360_Random_132nt
AACGCGTGGCGGTGGACTGGCCTCGAGCGCTCCGGCGTCGACCTGGCCATGATGCGAAGCAGCGACTGGAGCTCCTCCTCCTCCTTCGACACGGGCCCCCTCCCCGACCACGTCCGCCGCGAGACCGCCCCT
>LOC_Os09g10830_Random_132nt
CATGACATAACATTATAAAATAAGTTAGAACACTTCTTTTGGTTTGCATTTGTTTAATTTAACACCATATGAATAAAAACTTACTGATTTTAGTTGTTTCCAACGTGCAGCAATAGTTGTGACTGCTTTCCT
>LOC_Os07g04700_Random_132nt
GTAATAGATCTCTTTCTCTTCCTGGCTCCACTAGAACAATTAGAAGAGTTGTTGACATCACAGACAGCAAGATTTTCATCAGTTTGCTTTTTCGATCTACTTCTGTAAAACAAGCACACAAGAAACTAGTGA
>LOC_Os12g07940_Random_132nt
TTTGTTCAATAAATCGTTCTGAATGTTGATGGTCGCCCACTCGCCCTTCTTTAGCTATTGAATCTTGTCAAAGCAATGTCAGATGTTCAGAAGAGAAAAAGAAACAAACAGGGCTCAAAACACAGGCAATGC
>LOC_Os03g56100_Random_132nt
AGCGTAGATTAATTGATATAGTTGTATAGAAAATATGATTGTATTTATTAATACACTTTTATTCTATGTCAAAATTATTTTCATAAAAAGAATGATGGTTAAAGTTTGACCTAATCTTAGACTAAATCAAAT
>LOC_Os02g12290_Random_132nt
ATAAGGGCAAAATTAGCAATGCTAGGTGAAATGTTTTTCTTCCACAGAAATATGAAATAAGCAAAATTTGGGAATAACCTCAAACAGATGGGTGTGCCCATATTCTCTTGCATGCTCAATTGTAACAGAGTC
>LOC_Os06g03020_Random_132nt
ATGGATCAGACCGCTGGTGCCAAGAATTGGCAGTCTTGGACTCTGGTTGGCATGCTCGATGATCGGATGAAGAAGGGTTTGGCTTCGTGAATCGTGATGTCCGAGGAGACGACGTCTTGCCTGCTCCTTTTA
>LOC_Os04g11962_Random_132nt
CTCGAAGGAGTCATCCGTTTATCTGGGCTTCCTGCCGCCACCCGTTGAAGCCGGATACAGTGATCTTGTAGCCAGCCTCCGCCGGATCTGAAGGACCCGTGCCTTGCAGCCGCCGAATCTGGTGGTCCAAAG
>LOC_Os08g21650_Random_132nt
ATCTCCCTCTTCTTTCTTCCTGCCAGCTCGACGGCCATGGCGAGCGCTCGCGGGCTGAGGAGGTTGGCGTCGACAGCGGGTGGGACTTGCTCCAGTCCCCACCGCCGCTACTAACATCGTCATTGTCCTCAT
>LOC_Os01g32410_Random_132nt
CCCGGAGAAGAAGAGGATCCAAACGCCGACATTCGCGGCGGGCACTGGGTTATGCATTTTGATGGCTCCCTCAACCTTCAAGGTGCAGGTGCCGGAGTCACGCTGACCTCGCCAAACGGGGATGTTCTCAAA
>LOC_Os11g19990_Random_132nt
TAACATGTACTTGACCACATCGGCCTTGCATATGACAGTGCACTCATTGGACAATAGATAATGTCTCAACCTTGTACATGAAAATACAAGCATAAGCACAACTTCTCCACAGGGGAATATCTAGTCTCTGCA
>LOC_Os03g19050_Random_132nt
GCATCCGGTCGAAGGTCACCCTCTGCTCAACGTCAGTCAAGTGCAAACCTCTGTTCAACCTCACTTGGACTGCGGTGATATCGGCACTGATATCCCGTGCGGCATCAGCCTATGCAAGATGGAAATAACAAA
>LOC_Os01g52000_Random_132nt
TGCCTTATGCAGCTTGAGCACAAGATGCTCTTTTCCTGATCTAGCAAACCCTTCCGGTTGTGCAACATACACCTCTTCTTCAAGTTCACCATTAAGGAATGCCGATTTGACATCAAGATGATGAACCTGCCA
>LOC_Os05g19120_Random_132nt
ATTTAACACATACCACCTTCCCCGGCACCACGGCAGCATCATGATGGGCCAGATCACCCCACGGCGATGGCGGCAGCGCCGCTTTCCGCCGCTGACATTCCAATGGACGGTGCACCCCATCGAGCTGTGGAG
>LOC_Os10g05050_Random_132nt
CTTGGACTCCCGTCTCCTCTCCGAACTACATAGTTCGCCGGCCTTCCATCTCTCTCGAGCCGCACGCCGAGCTCAGAGACCCAATCCGATCCTGCTAAGGTTTGGTTGGTAGCTCGAGCAGGTGATGGTGAC
>LOC_Os07g37180_Random_132nt
TATGAGAAAAAATCAACTGGTTGCTTTATATCCTTGTCTAGTAGTAGAGTCTTCAACGTGTGCATGATATCAAAGCCTGGGTCTAGCTTGCGTTGCCACCCCTACAAAAGAATTAATAGCCTTGTATAAATA
>LOC_Os12g39740_Random_132nt
GGCCTTGGTGATTTCACTGAAATCATAATCTTTGGACTTATTGGAGTTAAGGTAGGTAACCCGACTCCACTTAGGTACGATGACTAGGAGAATCCAATGTCGCCTGCGCAGTGGTTATGTAGCGTTAGTACT
>LOC_Os10g27030_Random_132nt
GTTTTCGGCTTTCGCCTCTTTCAGGGTGTTGGCGAGGGCCTCCACCTGCAAGTTCTTGCGGCCTATTTCGTCATCCTTGGCCCGAAGACGGTTCTTGAATCCGTCAAGACGGGCCCGCACGGTTCACTCTGT
>LOC_Os02g44111_Random_132nt
TTCGAACAAAGATAATTAAGAGAATGCACCCTGGCCACACCAAATGCATTTTCTGGGTCAATGCATTTTGCAGTATCAGTCTGATAAGAGAGAACTGGCCAACTGGGCGATCCTAATAAAGTCTTATAAGAT
>LOC_Os06g35240_Random_132nt
GCTGGACATGCCCTGAATCAGGTTGTTCCAGAACATTTAGTTCACCATATACAGCCAGATGGTACGACGATGCCTCAGATTGTGCCGGAGCACTTGGTACAAAGTATTCAGCCAAATTACCAGAATTACCAA
>LOC_Os04g44380_Random_132nt
GTAGGTTGCTTGGCGAGGCGCTCACTCCGCCGGGTTACCTGGCTATGCTGCCTCAGCCAGAGCTTCACCTTCCTTGTGAGGACGACCGGCCGCAGACATGGAAGCGTTGAGCAGGGCGGCGATGCAATGATA
>LOC_Os09g08880_Random_132nt
GTCCAATTTCTAAGGAATCAAGATATCCTCTCGTTCCGGTATAAATAGTAGCTATCTGCTCTTCCACTGGGAGAGGGTTTGATTGGGATTGTTTAAGCAATTCTCGTAATCGTCGACCCCTTGCCAATTGAT
>LOC_Os07g02760_Random_132nt
GAAGACATTGTAGTTGTTATGTGCTATGATAAAGTTGTGCGAAAAAACGTGAGTATGAAATTATCAAGGTCCTCAGAAATTACAATATCAGTAACAAATTGTCAATCAGCATCATCTCCTAAATCTTAATTG
>LOC_Os12g05980_Random_132nt
ATCCCGAGAGCGACGAGACGACTGGCCTCCGCCCTCTCAGTCGAGGAATCCGGTGCGGCGCAGGACGGCGTTGCGGACGCGGCGGAGGTCGCGGCCCTTGAGCGTCCTCCCGGCGCCCTCCAGCACCGAGCT
>LOC_Os03g53620_Random_132nt
TGGCACTCGGCGTCCTCCCGGTTGTGCTTCGCCGCCGCGGCGAGCGCCGCGCTCACACCGTAGGGCCTGGTCCCCTCGCCGGGGTCCTTCTCCACCTCCGCTCCCGCCGCCGCCGCCGCGTCCTCCGCCGTC
>LOC_Os02g09900_Random_132nt
CAGCAAGCTTATCAGATTCAACTTTGATGAGTTCAATACACTGGTTGAATTCATCAACTTTGCATGAATACATGGCTTTCTTAACATGCTCAACCATTGTATCTTTTAGTTCTTCACTCCAACTGTCATCCA
>LOC_Os06g01030_Random_132nt
ATATTTCATAGCGATTCCCAATGAGATAGTGCCGCCAGATTTTTAGAGCATGAACCACCGCGGCTAACTCCAAATCATGGGTAGGGTAGTTGCCTTCATGAGGTCGTAGCTGGCGTGAGGCATAGGCCACCA
>LOC_Os04g09990_Random_132nt
GATACTCATTTATCATTGCATCGACTTGAATATCACTCTCCACTATAACCATGCTGCCCAATCCTCTGCCATCCTTCTTATTGTAACATAGGAAATCCATCGTGGAATAGCCAATGCTCTCCATCATATCAG
>LOC_Os08g19410_Random_132nt
GACGACGAGGCCGCGCATGCCGGCCTTGAGCTCGTTGTCGCAGAACCTGCGGTACTCGGCGGTGTCGCCGGCCTTCTTGCACACCTGGACCATGACGAGCTCCCGCGTGAGCTCGAACACCTTGGAGGAGAT
>LOC_Os01g29320_Random_132nt
TTTAGTTTAGTAGTATCTAGCTGGTGGAATAGAAATAGAATAGGAGTCCGGAGTCCGGAAGCCTTCGGAAGAGTTCGGGTATGGCTCTAGCAGCTTTCCTTTCCTCTTTTGTAAGCTTTGTACTTTTATTAG
>LOC_Os11g17980_Random_132nt
TCTACCTACACTGTCATGGCTTGATGGACGTGTACGAGCCGGACCACACCGGCGTCGTTGCCGCCCACCTAGGCTACATCCTCTTCCCGAGGCACGCCCCGTTGGAGGATCTTGACTTGTCGTCTCGGCTGG
>LOC_Os03g17084_Random_132nt
AAGAGTGTAGATGAAAAGAATATTGGAGTGAGGAATAAGTTTGGCTTGCTAAATCGACTGAAAGCTGACTATATGGGTATTTAGAGAGTTTAATTTGGAGAGACAGTTGGAGATGCTCTTAGGTAATGTGTT
>LOC_Os01g50050_Random_132nt
GTTTCTCATCAGCGCGCTCAAGTGCTTGAACAAATAGCCAAGAACACTTGAAATCTTCAATGTCACTTCCTATCTGTGGTAAGATTGCTTGGGGATCAAGTCCAAAGAACATTTGATAGTGTACTATGAAAC
>LOC_Os05g17190_Random_132nt
TGGTGAGAGCTTGCTCAATCCAGCACGCGTTTGGACGCGGCGTAGGACGAGGTCGTCGACGCAGAGTGATCGGGCCCGGACGTGGCGCTGATGGTAGCGCCACAGGCTCTGCTGGTAGCGCGTGGCTCGGAG
>LOC_Os10g03010_Random_132nt
TGGACCGTTCGATCTCGGCCGTCCGTTTTGGATGGATCGATCTCGGCCGTCCGTTCCCGTGAACCGCCGCCGTGCGCCCGGTCCACCGAAACCCTAGCCCGCTGACGCAATAATCCTTCTTTTCCTTTTCAA
>LOC_Os07g35200_Random_132nt
CGTCCTCGACCAAGCGGTGGCGGCGCGAGCGCATAGGGATGACTCCTCCCCGCGCGTATGGCTCCGGCGAGGTCGGCCACTTCTGAGCGAGGCAGCAAGCTCGTGATTCGCAGCGTCGCCGCCCTCACACCA
>LOC_Os12g37790_Random_132nt
CACTCCGCCGCACGCCAACTCCGTCACCTGCACGGCCAGCACCGGTGCCGGCAGCTCGTCCTCCCTGATGTCGGGAGCGAGCTGCGTGAACACGTCGGCGTCGAGCTTCTTCGCTCCCGCGAGGGCCTCGAA
>LOC_Os10g24954_Random_132nt
AGAATATGTTGGCAATTAAATTGTAACGTTGCTTCATCATAGGCAGTTTTACTTACATCATCGTTCAAAAATTTATCTCCAGAGAGAAGGCACGTTAAGTGACGTTTCTTGTTATAAAAATGACCCATGTCC
>LOC_Os02g42320_Random_132nt
ATTAATTTTGAAACAGTTGCAACAAAAAAGAGCCCCTATCACGCAGCTATCTGCATACCTGATACAGCTGTGGGCCATTGTCATCGTACCCGGCAATCAATAATGATACTCCAAATGGTCTTACACCACTGC
>LOC_Os06g33290_Random_132nt
AGCTTGAAAAAGGGCATCCCCCGCTCGCCGAGTCATGAGACGAACCGGCTTAGCGCCGCCATGCATCCAGTTAACTTTTGAACATCTTTCTGGGAGCTCGGCGGTTTCATGTTGAGGATGGCGTTGATTTTC
>LOC_Os04g42399_Random_132nt
CGGGTCGGTTTATATAGAGAAGGGTCGCTTGATCAGGGCGCCCACACGATCTCCACTGCGCGTAACCGAACCGGATAAGTCACGCGTAACTTATCCGGACTCCACGCCGTTTGCACGCATCGGATTTTTCGG
>LOC_Os09g06970_Random_132nt
CCAGTGGTCCATAAGAATGGCAGGTGGGATACTTATTTTTTGTCGATGCCACATACGGTGCATATGGAAGACTTTGTTTGCTGCGTGAACTGGATCTGGATGAAATCAAAATCATCTAGAAAGATACTGGCT
>LOC_Os06g51410_Random_132nt
AATGTTCGCGTCCTAGATGGCATTTTCAAAATAGGTATTTGCATACAACCTTTCTAACTGGTATATCCTTGATGAAACAATGTTGACATAAACAACAGACTGCTCTGTTCAAGATATACAAGATGCAGATTT
>LOC_Os12g04060_Random_132nt
CCTTTTTATAAAACGAAGTCAAGGGGTATGTAATTAGATTAGTAGAAGGGTCAATAAAAAGCTAGACTACAGCTAGAATGGTTAATGATTAATATTTTACAGAAGGTTGTTTTTTTTTGTTGTGTGTGTTTT
>LOC_Os03g51570_Random_132nt
AAGTTAAATTATCAGACTACATATTTAACAATGAATTATCACACCCTAAATTTTTAGAGGTTGGATCATAGAATTGTTGTCTTGATGAAATTTAATTTTGCAATAAATTGACGCTAACATATAGTTTTACAA
>LOC_Os02g07550_Random_132nt
AACCGAAACTCGATTCAATTCAAACAAGCCGCCGATCGAATCAATCATCAGCTAATTAATTGCGCGCCATCATCTTCCTCGTCGACTGCGCCGGCGAGTAGCAGCCGCGGGTGCAGGTGCAGACGTGGTAGC
>LOC_Os05g50220_Random_132nt
GTACATACTTTCTATCATGCTAACAAAAGAACTACATCCTATACTACTAAAGGTTTGTTTAGCTGGAAATGTAAAACTACAAACCTTGGGCTTTGGTGCCATGCGGGATTCCGAGATTGGTTGATAAGGGTT
>LOC_Os04g07650_Random_132nt
CCAATGAGATAGTGCCGCCAGATTTTTAGAGCATGAACCACCGCTGCTAACTCCAAGTCATGTGTAGGGTAGTTGCCTTCATGAGGTCGTAGCTGACGTGAGGCATAGGCTACCACATGACCGTCCTGCATG
>LOC_Os08g16970_Random_132nt
GTAAGATCGCTTCCCCTCCAAACACTAAAGAGTAAGGAGTCATTCCGGTCGGCGTGCGTGTTGTTGTTCTATATGCCCACAGGGCCTCGAGCAGCTTATCATGCCAGTCTCGCTTATTCTTTGTAACCACTT
>LOC_Os01g27330_Random_132nt
AATCTAGAATGGGTGTTGTGTATGTGCCATCGTGGAATTCACAACCGCGCCAATGTGCTTCTCTCAGGGGCTTCTCCGTAGAAGAAGTTATTGCATTTAGGAAGCTTATATATTGTTTGATCATTTCCTGTT
>LOC_Os11g15480_Random_132nt
TCGATATCATTGTCGTAGATGGTATCTCTGCTGTAGTCGTCAAAGCTGTTGGAGTACTCGAGGTTATCCGTGATACTGTAGTAGTCATCCATGTGTTGAATAATGATGCCCACCTCCCTAGGCCCAGATCCA
>LOC_Os03g15120_Random_132nt
AAAATCTACAAATATTGCGTAAATAAAAATCAGGCAAAGCATAATATTGAACTGTTCAAAACCATGAACATACCATCACAATCAATGCAATTAAGAAGTATTTCTCCAGCACCCAATTCTTCAACTGCTTTG
>LOC_Os01g48070_Random_132nt
ATACATCTTGAACTTGACATCGTCCACTCCAACAACATGATAACTCGTGTCATCGCCCAAGTAAACAACACCAAAATCACCAGATTTGTATGAAAAGAACCACTCCCGCTTCGATGTCACGTGATAGGAACT
>LOC_Os05g15290_Random_132nt
GTGTCGTACTCGGCATCGTGCATTGAGTGTGTCTCGAAGATCAGGTACTCGGGAGGAACTCTGATATTCCGAGTGCGCTCGTTGATTCCTTCGCGCGCGAGCTGAAGAGTGTACAGACTGATCCTAATGGTG
>LOC_Os10g01006_Random_132nt
TATCTCATATCCTTGGAATATCAGGATTGACCAAGATGCATGGTACCCTCGCCAAGAATGCTAGTTGTTAATCAATCATCTCGTTACCCATGAGAAGTTGTCGCAACCAAGCAAGGAAAGTATCAATGTGAT
>LOC_Os07g33230_Random_132nt
ATGTATAGAAAATACTATATATAAAAATATTTAAATTTAAATTCAAATTTGAAACGGGTTTGTAAACTTTTGACTTATAAAACTTTAGGTCTATAAACTAATATTTGAATTCAAATTCAAATTTGAATCGGG
>LOC_Os12g35860_Random_132nt
AGATGGTAGAGGCATTTTCTAGAGACATTAAATTGTACCACAGACTTATGAAACCAGTCAAAAAGATAATAAAATGGTCTTCTTGCATTTGTCAAGCCTTGAACTCAAGATTTCTTGAACAAATAATTTTAT
>LOC_Os10g22510_Random_132nt
TTGCTCAGGGCCGCAAGAACATCAGAGCTGAGGCGATCAGAGGATGAGAGGCACAGATCAGTGAGAACGGCCAGCGAGGTGACGAACGGTGGCAACCTGCATATCTTGTTTCCTTTCAGCTTCAGGGAGCTT
>LOC_Os02g39910_Random_132nt
TTCTCTAATTTAATGTGTAATTTCTAAACTCCAATTTTGCCATTTGGATGACACGTGAACTTTTTACTCCTACCGATAACAGAAGTTACAACGTGTTGCTCTGCCAGTTTCTCTGTCAGTAGTGTTCGGTAA
>LOC_Os06g31350_Random_132nt
CCTGATAAATTCATCCCGAAATAAAAATCATCTTCTAAAAGGAATAATAGAATTAATTAAAATTCGAAAAGAAATTGGCAAACACTAAAATACGTACAAGAAAAATTCAAATGTGGCCCGGAGAATTTTTGT
>LOC_Os04g40440_Random_132nt
ATCTGCAAACTAGAGAATTGTGTTCTGTTTCGATCACCGTTGTCGACAGGAATTCCCCCCACTGCGCCGAAGAATTTGTTGGATCGTAGAACAAGAACCCTAAGCTTTGGTAGCTCCCCTGTCCAGCTTGGG
>LOC_Os09g04060_Random_132nt
ATAAGCAGACATAACCAGTAGCATACTATGCACATCATGAATGTCAGAAACAGGAACATACCAGTAACGCGATAACATGCTAGAGGCATCATGTAGAACAGGAACAAGAACATAGCTCACATAGTATAGCGC
>LOC_Os06g49490_Random_132nt
GTCACATATGTATATGTGCGCGAATCAACGCATCTATCACACGGCACATCATGACACAGTAGTAATAATTCAAAACAGCAAGCAGCAGCAAGTAAGCACACCGGAGCGAGCGGCGGCGGGCGGTAGTAGTAG
>LOC_Os12g02094_Random_132nt
TCAGTTTGGACATAATTTCATCGATGATGTGGTGGCAGAATACGCATGTGCTTTCACTTTTCATAGCTGATAAAAGAGCCATGTCCCTGCAGAGGCCATACTGTTTGCAGAACTCATCTGGCTTAATCTCAG
>LOC_Os03g49500_Random_132nt
AAGGCAACTAAAGCAAGATGCAACAAAATGACTACAGCCAACAGATAACATTGTGAGGAATTGGATAAGCATGCAGTGGACCCAGACAAATGTGAAACTACAAGGCATATGAATAGCTTAGGGATGATGTAA
>LOC_Os02g05710_Random_132nt
AGTCTTTTGAGAGCTGAAGTGTATGTCCTTTTGGCAATATAACCTCTTAATAGCAACAGAAAGCAAGAAAAATAAAATTATATGCACACACCTGTAATGACTGGCGATCCTCCTGGATGCTGCAATGCCGGG
>LOC_Os05g48360_Random_132nt
CAAACGAGCCAAAAAGATGCACACACCGTGCAGTTCTTCTCAACAGTCACTCAGGGTAGTCTAGCACCTCCGCGATGAGCAGCGAGTACTTGACCTTGAGTGCAACTTTGCCGCCTTCGATGCAGAGCTTCG
>LOC_Os04g05680_Random_132nt
ATTCGCTCCCTTAATTCCTTCTCCGTCTTTTTGGCGAGCTCCTTGGCCTCGTGTAGCTGGTCCCTAACTGCTTCAAGAGTTCCCAAATGAGGAACCAGCTTTTCTAAAGTTACGGTCTTGGCCTCATTGCGA
>LOC_Os08g15252_Random_132nt
AAATAGACTAAATATAGCCTGAACGATCCTAAAAATCCCTCGAAGGAGATAATATAATAAAGAACCCAAAGCAGACGGTATCCTACTGCAAGGGTGGTCTTAAGAATCCAAAAGAGGTTGCTCAGAAGAGAT
>LOC_Os01g24690_Random_132nt
TGGATGTCATACATCTTCTTGACAGCTGCCTTGATCTTCTTCTTGTCTGCCTTGAGGTCGACGATGAAGACAAGGGTGTTGTTGTCTTCAATCTTCTTCATGGCAGATTCGGTCGTAAGGGGGTACTTGAGG
>LOC_Os11g13550_Random_132nt
GGGCAGTAAAAAAGGGTCTTCTTTGTGGGAGAACCCACAGCGGTAGGAGCTCGGCGACTGGATCGGCGGCCACCGCCCGCCGCCGCCTTGCGCCGCCCTCTCCCCCTCCGCTTCCGCCTCCTCCTCTCCCTC
>LOC_Os03g13160_Random_132nt
AGAGCGACCGGCTTCATCCCCTCCTTGATGGCCGCAACCAGGTGCTCGTAGGCTTCGCCCCACGCGTTTTTCATCTCGGGGCTCCACATGCTCGCCGGAATCCCATCTTTGATCGTCTCAAGCAGCGCGAAC
>LOC_Os01g46130_Random_132nt
TTTCCGACTTTATTCCAGACAATCCAATATTCCCACTTCTTAAACAGAAAATGAACATGGAAAGTTAAGGAAGGTAAACTAAAAAAAGTGAGGTACAATGTTTCTACCATCCACGGCACTGATGCCGAACTT
>LOC_Os05g13400_Random_132nt
CTTGAGCTAGCTCTAGGGTGAGAGGAGGGCATCGTCGTAGGAGCACAGGGAGTGCCTAGCTGAAGGCGGAGCTTGTACTGCTTATGCTTCTTCAAATTGTTCCTGGCACCCCTAAACTTGTCTTGTATCAAC
>LOC_Os09g38180_Random_132nt
GTCTTGATGCGTTACAGAAGATCTCGAAATCTTTTCGGATATCTGGCAAGGTGAGAACTGGTGCAGTGGTCAACCTTTTCTTCATTTCTTGAAAGCTGTCTTCACAGGCTGCAGACCATTGAAATTTCTTCT
>LOC_Os07g31244_Random_132nt
CGAGCAAAGGCCATGGGGCTTGGTTGATGGCAGCGATCAAGAAAACGTCTCAGTGGCGGCTCCGAGCTTCGGCGAGACGACGTCAACTCATTCCATTCGATGTGAAGCCATGCATGTGCATCCATGAGGTTG
>LOC_Os12g34064_Random_132nt
CGTGTTCCAGGGGAACTTCCGGAATTGAATAAGGGTCAAAACGGGGCTGTTCCCCTTGCGGCACCTCTTCCCCGGGGGAATCCGGTGCGGGTATCTGGCCCGAAAGCCCATTGAAAAAAGAGGACGACGGAG
>LOC_Os10g20870_Random_132nt
CTCTAACAAGCCCACATATAGGCCATCATAGGTGACAACACACCTGTAGGGGTTTATAGACATAATCCGTCGAAGATGAGGACAGTCATCTCTAACGGTTCCCTTTTTTACCCATCACAGATGAAAACCACC
>LOC_Os02g38130_Random_132nt
ATATACAAAACTAAAATAACCTAAGGATTACAGTTATAGTTCGAGTTATTTTTAGTGATCCGTTGAGTGCAGATCTGAAACCAGATTATGAAATGTTTCCTGCTTCAGTGGTTACCCAAATTCTGACCAAAT
>LOC_Os06g29350_Random_132nt
TTTTCCACATACGCCGTAAGTTGCTGCTTAAACAACAACGCCGGATACTTTGCTTCGACTTGTCGTAGAGTCTCTACTCCACTAACCATGCTCCCATTTATCAGAGAAAGATTCACACCTTGGGGAGTTCCT
>LOC_Os04g38500_Random_132nt
CACCATCCTCTGCTGCAACTTCTTAGCCAACTGAGCAAGCTTCATTGGCCAGCTGTTTGGTCTTCCATGGACACTGAACCTGCCAACAAAATAAATTCGCAGCTCGGAGTTCGATGTCGGCGGATGGCGGCG
>LOC_Os09g02100_Random_132nt
ATTATTGCTTTCCTTCCGAGAGTTCCCTTTCCCCGTAGTCTCCCTTCATGGCGTGATTTAGGTACCCCAATTGGGCGAAGGTCTTCGATAAATTCTACGCAAAATTCGATGACCTCCTCTGTTCCATAACCC
>LOC_Os06g47640_Random_132nt
AAGCTAGAGCAGCTGGGCCATGAGCCTGAACTCCTCGACACTGATGGCGCCATCGCCGTCGCCGTCCATGCAGGCGATGATCTCCATGCAGTCCTCAACGCTGGCGGTGCCCATGACGCTGAGCAGCCTGGC
>LOC_Os11g47447_Random_132nt
CTCCACCGGCGACGACGTAGGATAGCAGAATACCGCTAGATATGTAGAGGCAACGAAGCGCTGGCAACCTCCCAAGAGTGTGTAGATCCTGGACATCTATAAAGCCCACTCCTAGTTGAAGGTAGGAAAGGT
>LOC_Os03g47550_Random_132nt
TATGGCTTTGTAATTCAATAAATGGTGCACATACATGAAAGGTCAGATGGTGCAGTACCATGAATATGTAAGCATAGTTGCTGAGGTCCACGGACTTGCCACCATCTGTCTCAATCTGACTCTGTGGAAAAA
>LOC_Os02g03880_Random_132nt
CTGCTGGAGCTCAAGGTCGTTGAGCTGCTGCTCGCGATCCATCTCGATGATGAGCGGGACGACGAGGACCAGGAAGGTGGTCCCCGCGATCCACGCCGCCTTCCCCGTGCTCCGCACCACCTTCTTCGCCCT
>LOC_Os05g45960_Random_132nt
GTTGCCCATCCCTATTTTGTTTTTCAACAACTTTTGAACCACAAAATGTTCAAATACTAACAAAAAATAGTATTAATACATGAAAATGGCTAGTGATTAGAGTTGATCACTCACAGTAAGGACTGGGCCAAT
>LOC_Os04g03690_Random_132nt
TATTGTTGCCCGGACATTGTCTGGGAGGATACCCCTTATTATAACTGGTAGCAGCTGTGTCATCAACACGTGACAGTCATGAGACTTTAGGTTTGTGAACTTCTTCTCCTTCGTGCTTATTATTCGCTTTAT
>LOC_Os08g13320_Random_132nt
GAGCAACCTAAGTTGCTCCATCCTTGTTGTATGATGCGGCAACATGAGGCACGCCAAACTTTCAAACATTGGTATTGTCATAGTTACCCTGCAAAATATTTTGATTTTATACTGCAATACAAATTACAAATA
>LOC_Os01g22650_Random_132nt
CTTGAGCTCCGCCTTCGGATGCGCCGCCGTGCCTGAGCCATCACCGAATCCGCCACCCGCCTCCTGTGACCGAGCTCCACCACCTGTGGCGACCCCACCATCCCGAGCCTCTGGATCCACCACCCGAGCTCC
>LOC_Os11g11080_Random_132nt
ATTAGCGACCAACTCTTCTCCCTCATCTCCCTCTCCCTCTCCCTCTGCTCCAGCAGTCTGCGTGGCGTTGTCGGCGTCTTGTTGGAAGAAGCTACCCTTGTGGTAGTACCTCTGCATGGATCTCATTTGCTT
>LOC_Os03g11240_Random_132nt
AGTTTGTTGATCCAGAAGATTGGGCGCCTGTCTCATGCCTGTATGAATCATTTCTATAAGATCGCCGCTGCCTATCATACTGGTTTTCATCTGCTGCTTGTCTATCCGATCGTATGCCAGACCTCTCTGAGT
>LOC_Os01g43580_Random_132nt
TGACAGACTAAATTCGGTATCTTCTTTCACCTTTTGCATTCTATCCACAAATGTTGGTGCTTGGTGCTCTTTGACATACTGTTGCTTGGTCCAACCAAAGTTGCTCCTTTCAGTGATATCATTCATCACCTC
>LOC_Os05g10960_Random_132nt
GCGACGAATTCAGCTATTTCTCTCCTCATGCTGACCCACCAAAACTTTTCTTTGAGGTCTTGATACATTTTAGTGCTGCCTGGATGAATGGAGTACTGGGTCTGATGAGCCTCGGTGAGTATCAGATCCTTC
>LOC_Os09g36340_Random_132nt
GGTATCTGTCAGTGTCCATTTTTGCAGAGCTGTACTACTGAGCCTTCATTCAGGTATTGATCGTTTTCGTTGACGGATCGGATCAACTTCCAGGACAAGCACGGCCATTGCCATTGCATCGATCACTATCGA
>LOC_Os07g29310_Random_132nt
GTGCACATACAGGCACGCGTTAAACTCACCAGGAGGGCATACAAAAAAATTAATGAACATCGATCAATAGCAACAAATCAAACATCACCAATTCTCCCAAGAATCAAGTCATGCATGGATCACCAATCCGAA
>LOC_Os12g32240_Random_132nt
TTGATTTGTGAAGACCTTGCATCTGAAAATGTTGACGATTAAAACTAGCAAATACCAGAGGAGCTTTGCCTTTTATATTATATGTAAAAACAGATAGGAAAATTCAGATTCAATTCATCTCTGAAACTGAAA
>LOC_Os10g18520_Random_132nt
ACACCCGCTCCTTCCTCCCATCTCCCTCTCCCTCTCCGCCCCACACCCCTCTCCCTATCCGCTTCCTCCACCCACTCCTCCCTCTCCCTATCGCCCTCCTCCTCCCACTCCTCCCATCTCCCGGCGATGGCG
>LOC_Os02g36220_Random_132nt
TTAGTATATTTGATATCTCATATATCTAGTTGACATTCTTGGTCACTTGCTTGGGCAGGGGGGTGGGGGGGGGGGAGCACACCTGGGCCATCGAGCTTGCTTACAAGTGAATCCAAGTAACAGAGGGCACTA
>LOC_Os06g27380_Random_132nt
AGAAATATATCAATACTTGTTTGTCTCTGCAATATGCATAGTACTTAGTTGACATCAATAACTTACAATGCGAGCTAGTGGTGGACCACTAGGCATATACCCAGTCCACTCTATATTGTCTTGAGGAAATGG
>LOC_Os04g35620_Random_132nt
ATACTAAATAACATCTTGTGGACTTGTTATCAATTCAAAATTAAGAGTATGGCTTCAGTTCATGAATCCCAACAGTACGCTGCTCAATTGGTAAATGTTACAGCTGGCACAAGCATTATGCAGCACACAGTG
>LOC_Os08g44510_Random_132nt
ACAAACTGGCCCAGCTTCTGGGGAAGGACTGTAACAAAGAAAGCTTTCAGGAAGGCGCACCAACTCTTCAACATGCCTGCAGATAATTCATAATTGTCACCGTCACGTTCTAGATGTGTGGGTATAAAAGTG
>LOC_Os06g45760_Random_132nt
GCTACACAACATAGCGACGAGGTGAAATTACCGAGGGAGTCGCTGCCTTGCGGCGATGTCCGAGCACATACGAGAATTTCCTCGCCTTGGTCGGAGCTTTGCCATCACTGGTGGTAGCAGCGTCAGACGCCT
>LOC_Os11g45110_Random_132nt
TGCTAGCCATGTTCCTTTCCTCTTGGCTCACATACGGCCATTTGAATGGATTAGATTCAGAAATAATACAATATCTCGTCTTTCTTTCTTAATTACTTACATGAGTTGGCCGGTGCGCAACTCTGCCGCCGG
>LOC_Os03g45519_Random_132nt
TACAGTGAGTGCAAGCCTTGTACCCCTTGTTGGACTGCCCGGATACGTTGCTAAGTGCAGGCCAATCGTTGATGGTTACGAACAGCAGAGTTCGTAGGTTAAACTCCTTCTGTTTGTCCTCATCCCACACGG
>LOC_Os02g01980_Random_132nt
ATGGTTGTATAAGTATCAACAAATGTAGCCCTGATATTTGGTTGATTCTTTAGAAGACGCACCACTTCAACTAGCCTCTCATTAAATGAGGTTGCCAGCAAGTTCATGTTTTCATGGCATCTGGTTGTACCT
>LOC_Os05g44120_Random_132nt
TCATCGTTCGGCTTGGACGACGGAGGGAAGTCCGTCACGACGACTCTACCAAAACTGCACACCACCACAAGCAAGCAAAATTTGACATGAATTCAACATGAATAGCAAAATTTAACATGAACTTCACCGTAA
>LOC_Os04g01640_Random_132nt
TTCAAGAGCTGGAGCAATGCCCACGGGGACCGTGCCGGCACCGCGGCGCGCGTGGAGAAGGAGCGGCGCCGCAGGCGGTGGTCGTTGTGGTCCCTTCCGTGGCGGCGGCGGCGGCGGCGGGGCGCGCAGGGA
>LOC_Os08g11380_Random_132nt
TGCGGCCTTGACCAGACTGCGCGGCTGGCGTAGGAGGACGGGGCGCACGAGTCCCTTGCTGACTCTGCTATTGCTGCGGCTGTGGGACACGCACCACGAATTGAGGTCGGGGCGCGGAGCGAGGTTGCTGCT
>LOC_Os01g20140_Random_132nt
CTCCTTCTCCACCGCCGCCTCCTCACTCACTCTCTCGACCGCCGCCATCCTCTCCACCGCCATCTCCACCGTCGCCGCCTCAACCTCTCCTCCGCCCTCTCCGCCGCCATCTCCGCTGCCCTCTCTGCCGCC
>LOC_Os11g09160_Random_132nt
AGACCTCCCTGGTCCCCCAACAGTTCAAAATAATTGACTATTAATAGTCATCATCTAAGCTGACTATGCCAAATATGTGTATAACACTTTCAGAAATATAGAAATGTTTTACCTCTGGTACTGTTATGGCTT
>LOC_Os03g08790_Random_132nt
GACCCGGATGTTCTGCTGCTGCAGGTTGGCGATGACGTTGACGACGGAGTTGACGTTCTGCGGCGCCTCGGCCATGGCGAGGCAGGCCAGCGGCGTGGCGCTGCTGTGGATGAGCGTGTTCTCCATCGGCAG
>LOC_Os01g41650_Random_132nt
TGAACACGCATCATGTACAATGATAATTCTCTTAAAAAAGATTCATCAGAACTAGATAATACCTGGAACCGGTTTTCTGGCCTGTGACTGCATTGACATTTCAGATTGCAGGACCAAGATGGGTGAAATACA
>LOC_Os05g08680_Random_132nt
TCAGGGTCGCCGCCACACGCCTCCTCCTCGGAATCAGGGACGACGCAGCCGTCAGGAGGCAGCTTGGAGTCGGGGTCGCCGCCACATGCCTCCTCCTCGGAATCAGGGACGACGCAACCGTCGGGAGCCAGC
>LOC_Os09g33520_Random_132nt
TTGAATGGCATCTTTCATGCACGATGAGATAGTTCTTATCCTGCCAAGTGAAGCAGTACTGTTCCAAGCAGGGTTCAAGAAACCATTTAGGACAAATAAGTGTTAGAGTATATGGTAGTTACTAGTTAGAGT
>LOC_Os07g27359_Random_132nt
GAAGAACAGCACTAGTGAAAATACAAACCAGAAGGACGGTGTGCCAACTCTCAATACTCCAATGGACAAGAAACTTTCAGGTGCAGATGCATTTAAGCAGGAGGATGCCTTGATAGCTGATGATGCTGGAGC
>LOC_Os12g30214_Random_132nt
GGTCGGTATATATTTCACAGCGATTCCCAATGAGATAGTGCCGCCAGATTTTTAGAGCATGAACCACCGCGGCTAACTCCAAGTCATGTGTAGGGTAGTTGCCTTCATGAGGTCGTAGCTGACGTGAGGCAT
>LOC_Os10g16430_Random_132nt
TCTTAGCGGTGTCGATGGCGCGGATCTCGGTGGCGCGCATCACCTCGCGGAAGCGGAGCACGGCGGAGTTGAGGCGGTCGAGAGGGAGGGAAGGGTGGAGGATGAGGCCGGCCTCGAGGAGCTTCACCTGCC
>LOC_Os02g34290_Random_132nt
ACGTCGGCTTGCCGCCCTTGCGAAGGGCGGCAGGGTCTAGTTTTGCAAATTTTTTCGGCGCTATAATATTTCTGTAAATATTAAAAAAAAAAAATCTAAAAATACAAAAAATTCGGGAGGGGAATAAGTGTA
>LOC_Os06g24430_Random_132nt
CTCTTGCGTTCCATACTCTCCTCACCATGCCGAATATTTCTCCTTTTGATTTCATCCTCTCTGGTGCAGCCAATCGACGGGAACGCTGCCGTGCACACCGGAGCTCTGGAGCGCGCTCTGTGCACCGCCGCA
>LOC_Os04g33680_Random_132nt
CTCCTCCAGCTTGGTCACCTCCGCCGCGCCGCCGACGTGCCGGCCCCGGACGAACACCGCCGGCACGCGCACCTCCCGCCCGCCCAGCAGCAGCCGCAGCTCCTCGCGGTAGCCCGAGTCCATGGACACGTC
>LOC_Os08g42540_Random_132nt
AGAAGGCACAAAATTGAAGAAAAAGTTAATGGTTTTTTACCACCAAATTCCCTACTAAATGGCAGGGTACGATAACTCATTTTTTTGTGAATGACAGTTCCCAAGAAAATGAACTTCCATTATAAAACAGAG
>LOC_Os06g43890_Random_132nt
AGGGAAGAGCCCATCCCCAGTGTCACAGGACCACGTACAGGAGCACCCGAGGCGGAGTTACCGGGGCATCGGGTCCTCTCCTCCGTCATCGCAGACTACCATTGCCCTCTATCCTCTTCGACTGCTCACCGC
>LOC_Os11g43210_Random_132nt
CGCATGTACACTACCTTGCTTGAGGCGGTGAGGTACTTGTACGACGTGTTGTTGATACATATAAGACATCCAAACTTCCCCTCAAGCTGACCTGAGAGCGAAAAGTTCGCCGGTAGGTCGTTGATGGTAACG
>LOC_Os03g43470_Random_132nt
CATCGACGCGAGCACCGCCTTCGCCTCGTCGGCCATGCCGGAGTGGCCGTACGCCATCAGGATCGCGATGAAGGTGACGTTGTCGGGGCGTAGGCCGTGAGGCCTCAGCTCGGAGAACAAGGCGGCCGCTTC
>LOC_Os01g73840_Random_132nt
GTTAATAGCTCTCTGCTGTTTCCTGTCAAAAAAATCAGGAAATTTCTTCACCCCATGATAGTATTAAAAGGCATCCAGTGAGAAACAACTGACAAAGAAGTATGAAAATATGAATGAAGTTAATTGTATATT
>LOC_Os05g41750_Random_132nt
TGGTTTATAATGGTGAAGAGCAAACACCAGAGCTAGTGAGCTAAGCGTCTGCAAGATAAAAAGCTTAGTTCAGTAACAATCTACTAAAAAAGTGATATTAGATGAGATAACACATGCACAGAACATAATGCC
>LOC_Os03g63074_Random_132nt
CTATAACAGGAATGCCTTGCAGGTGGCAAACATTGACAATTCCTTGTATATTGCTGCATATGCCATGATAGGTTGGTGATGTAACAAGAACAGCACCTACCTTCTTTCTGTCCTCCTCCAGTTCCTTAACCA
>LOC_Os08g09490_Random_132nt
ATTGGCGGCGTACTTCGCGCACCGCCCGCCCCAGAGGCCCGCCTGCCGCCCGGCGCGGTCTAGACGGGAGACGGCATCCCGAAGTATGTCGGGCCCTACCTCGCCCGCCAAGCGGAGGGCCTCGACCTCCCC
>LOC_Os01g18140_Random_132nt
AGAGCACAGTCACCAGCAAAGAAACAACGATAACAACTATAATGATAAAAACTACAGAATCACCGTTATGTCGTTTATGTAGTTTATTCAACAGAGAAGTATTTAAATTACTTGATTTCCTGGGGATGTGGC
>LOC_Os11g07260_Random_132nt
CGATGTTTAATCTTTGAGCAAGGGAAACATAGGACAAATTTGAAGATCCATTGCCATCTCGAGTTGAGTATAGTAAGTTATGTAAGTCCCCTCGTGGCATAAATTCATACACTAGGGCTTTAAAATCATTTC
>LOC_Os03g06850_Random_132nt
TCGAATGCTTTTGCATCAATCAGTTGGTTCCATCCAGTGGTCAGCATTGCCCTACTGTCCTTGGACCTCTTCAGCCTCATTTGATATGACTGTGTTGTTCCAGCCATAGACACCATCAGATCATCAATTGGA
>LOC_Os01g39670_Random_132nt
AACTCAAGGTTTCCAGGACACCATGGCATCCCATGGAACACTAACTTCTTGAGATGAGAGGTCACACACTCAACAGGATCAACCTTTCCCCAGAAACTGAATTGTTCGGCTTCTGAAGCCTTGTCCGTTTTG
>LOC_Os05g06690_Random_132nt
AATGAGATGAAAAATAATTTTGGGTGCAGCTAAGTTTTCCAGAGACAGTTTTGAGGGAGTAAGATTGGCATTTACCTTTCTAAAACTACTACTACATGTCATGAACCAAATGGTGCAATTCTTAAACTACTA
>LOC_Os09g30510_Random_132nt
CCGCAGTGCGTCACGAACGCGGCGGTGGCGCGGTGGCGGAGGATGCTCGGCTGGGGCACCCAGCTGTTGACGACGAGGCCGCGGCCGCTGGTTCTTGCGAAGAACACCTCCGGTAGGAGCGCGTCGAGGTGT
>LOC_Os07g25420_Random_132nt
CCTGACTGTTTTGGCAAGAAGATCCATGAAGTACACATATGTTTCGTGGGGCACAGCCTGGCGAGCGCTCAACACTCGGTTGTAAGCACCCTCCATAAATGACTGCTCAAGCTCCACCGCATGCTTGATGCA
>LOC_Os12g28270_Random_132nt
GAAAGCTGTTAATTGGTTGGTTGATGGATTCAAACAAAAGCTGTTCTAAAAATCTTGAGAGAAGTGAAATGAAACCCGTTTGTAAAGCCTATTTTCAATAGTACCGCAATTCAAAGACTTAAATCAACTCTG
>LOC_Os10g12400_Random_132nt
AACAATAATTGATATTGTTTGTTTTACATATATATCATATTACAATTAGATACAATATCCTATCCGACGTTGTCTCTCGCAATTATTTGATAGTTTTAGACCATAACAATATTCGCAGATGCAAACACAAAG
>LOC_Os02g32370_Random_132nt
AGCATGCACTGATAAAATAAGTGTGTGCATACTCAGGCACCTCAGTTTGGCTGCAAAGCATAATACTTTGTGGCTTGTATTGAGTTTTCTGTCACATTAATTACAGACTTTCTTCAGCCTCACTTTACCTTC
>LOC_Os06g22430_Random_132nt
GGCGGCGGAGCTGTGGCGTGGCGGCGGCGTCTCGTGGTGGCGTGGGGGCGCGGTCCGTCACCGTGGGGCACCCCGGCGGCGTGGGGGCGCGGCGGCGGCGTGGCGTAGCGGCCCGGCGGCGTTGCGCGGCAG
>LOC_Os04g31710_Random_132nt
GAAGGAGCGGGGGAGGAACTTGGGAATGAGGAAGACGAGGAGGTTGGTGGAGAAGTAGACGAGGTTGGCGACGGCGAGGTAGCGGCCGAACCACATCCAGGCGACCGCCTCCTGCGGCGCGGCGGCGGCGGC
>LOC_Os08g40615_Random_132nt
GATTCGATAAAATACCACTGTCAATACACGGTTACACGCTAAAATATTACCTCGGACCAAATCGCCCTCTTCTCCTCTTCTTCCTCCCTCCATCACTATCAGCTCTCGCCGGCGGCCACATTGCACCGTTGA
>LOC_Os06g41990_Random_132nt
ACAAACTCAAAGTGATGCCAAAGAACAGAGAATGGCTGCGAACGTCATTATGTTTCCTCTCCGTAAGATCTGTGTTTGCTGATTCAGAAACTTGAGCTGCAAAGTATGGCAGTATTAGCTTGTATGCTCGTG
>LOC_Os11g41280_Random_132nt
TTCGTGGCACAAAGTGGACATCAAACTGGCTTAGCTCGACTACCCATTTCGCAATGCGGCCAACAACGTCTTTGTTTCTCACGACTTCGCCGAGAGGGAAGGAAGAGACAACTGTGACTCTGTGGGCTTGAA
>LOC_Os03g41339_Random_132nt
CGCCGCTGCCGGAGTCCTCGACGACGCCGGCGTTCTTCCTCTTCCTCGTCGGCCTCGAGGTCGACCCGGACCCGGCCTCGCTCCGCCGCACTGGCCGCACCGCCCGGCGCGAAGCTCCGGTGATGGCACCAC
>LOC_Os01g71890_Random_132nt
GGCGATTTTGTACTGTGCGGGGGGCCGCCTGCAAATGGGCGGCGAGGGGGGGCATGGAAATTTGCAGGCGGCCCCCTTGCCGCCCTCCGCGAGGGCGATTTTGCACTGTGCGGGGGCCCGCCTGCAAATGGG
>LOC_Os05g39860_Random_132nt
GCCGCCTCAACGCTGCCGTCGACGACGTTTGCGCCGCCTTCGGTCGTCCACGCCATGATGGCGACGTTGAGCGCGACGGCGATGGCCTCCGGGAGGAGGGAGAGCATGAACCACCACTGCAAGAACTCGACG
>LOC_Os03g61110_Random_132nt
TCTGTCAGGGAACCTTTGTTCCCCAGCACTCGAAGGGAACTTCTTGTGGCTCATCGGTGGCTCATGGTGTCTGTCATGCTCCCATCTTGCTTTGCTCTCCTCCTTAGAACCCCAACCAGTGTTTGCATTCCT
>LOC_Os08g07570_Random_132nt
TCCACCCATTAATTTTGCATCTATTTTTTGGGCTACTATCTCTTCAAAAGATATGTACACTCCAGGAAGCTTTCCGTCAAAAACAACATATATGGGTTTTTGCTGTATTACTTCATTATTTTCTGATGTTGG
>LOC_Os01g15700_Random_132nt
ATAGTAAATTATATCATGCACATATCAATGTGTGTATCAATGTGTGTGATCAAGAGTGAATTGCATCTTTGTAACCAGTTGTGCCAATAGCATATTCACATACCATATCAACCAAAATCTCTATAGTACAAA
>LOC_Os11g05410_Random_132nt
TCGACTCCGTCCATCCCGTCTGCCCAAGATCACCTGGAACGTCCGCCATGAGAGACATGTCAGTGCTGTGTCTAGATTTCAACTTTTCCGTCACATCAAATGTTTAGACACAGGTATGAACATCAAATGTGG
>LOC_Os03g04930_Random_132nt
GCTTTGTTTCCTGAGATGAACTCCAGATCACATGCATCCACCCAGTCGCCTCCACTGTGCTGTGAGAAGTAGATAGATGAGAGCTCTCCTGAGAAGTTACTTATACGGAGGGTGAAATGCTCCCAGTCACCA
>LOC_Os01g37670_Random_132nt
CGTCCTGCCCGTCGCTGCTGATGCAGTGGAGCACGCTCTCTCGGCTGCTCACTGCTGCCACGCCTCATGTTAGCAGCCTGCGATCCCCATGCCCGGCCATTACTGATCTGAGGTCCGCTGTGCTGCTGCTGG
>LOC_Os05g04800_Random_132nt
GAATCCGGCGTCCCGGCCGCCGCCGCTCCCGGCCGCCGCCGCCTCCTCCTCCTCCTCCTCCTCCTCCTCGTCGTCCTCATCATCGTCGTCGTCAGCCAACGACGCCGCTCCTACCCTCGTCGACGTGGTGGC
>LOC_Os09g28660_Random_132nt
ACGCGGTCCATGAGCTCCTTGGCCTTGGCGCACTCCGGCTTCTCCAGGAAGAACACGTGCCCCTCCCCTTCCGACTCCAGCCACGCGGCGCTCCCTCGCCACGCGCTCGCGGCCACCGCCGCGTGGTACGCG
>LOC_Os07g23600_Random_132nt
TCTTCGTTGGCTGGCATGCTACCGGCGCCCAGGCGTCGGCACCAATTCTCTTGTTGATCCAAGGTGTAGAGCACCAGCAGCACAGCGACCAGGAAGTTCCGATCCATGTATTTTGTGTGCTCTCAAATATCA
>LOC_Os12g26360_Random_132nt
GGCTAGGGTGGTGGCGGCGGAGCGGATCCGTCGCTTGCCACTGCGGGGATGATGACGGTGGGCCTCGGACAGGGCGGCAACAACAACGGCGGTGGAGGCAGCGGTCTCCCAGCTGTAACATATAACAATAAT
>LOC_Os10g10244_Random_132nt
AGCAAAGTTCAGCATATGGGTACATGTATGGTTTGGAGCAATGAGAGCACGGCGAGCATAATCAACCTACCAATGGCAACATGAACATTCATATCTGATTAAGCGAATATCAGAGATCAACTAATTTGATGT
>LOC_Os02g30030_Random_132nt
GCGGTAGCGTGATTGCCACAGATGCCTGAATGTATATCCTTTATCAATTGTCTTCCCTCCTCTAAAGACACACAGCGTTGCAGGATTCCTGATGGACTTTTCTTGTACAGCTCGGTCTCATGTATGACATAA
>LOC_Os06g20530_Random_132nt
ATCGCCATTTCGCCCAACTTCCCGGCCTTCCTTGTCCATCTCCCTTTTCTCTCCTCCTCCTCGCGTGCTCCCCGCGCCGCCTGCGCCGATCTCTCCGTCCCGCTGCCGGCGGCGCCGCGCCCCCACCCCTGC
>LOC_Os04g29760_Random_132nt
TCCCACATGGGCCCCACACGTCATCCTCATCTTTCTCTCCCCTCTCCACCTCTCTTGCTCTCTCCTTCCCTCTCCTCGGGCGGGACTGCGGAGCAGTTCGGTGCGCCGGCGGGCGCGGGCGGCAGCGGGGGA
>LOC_Os08g38710_Random_132nt
GGCCTGCCGGGGAGTTTGGCTCTCAGGATCGATCCGTCAGGAAGAACCAGCTTCTTCAGCAAATTGAAGTCATGGTTCCCAGGCTTGTCACTGCAACATCACACATATATTCACACATGAACGTCTAGCATA
>LOC_Os06g40080_Random_132nt
AGCAAAATACACATTATAGAAATGGCAGATAAAAGCTTGGGAGTCCTTTTCAGCCAGCTCTTCCAGATAGGAAGCATATGTAGTGCCGGGAGCAGATGGTTCTGGAATTGTGTGACCCTGTTCCTTGAACCA
>LOC_Os11g39250_Random_132nt
ATGCTTGTCCGCACCGGCCTTGTGGAAATTAGCACTGAAGTGCCTCATGCACCACCAGTGGTGAACCGATGGCAATCCTGGAACAGGAGTCATCATGGCATTTATTATACCAGCATGTCGATCTGAGATAAT
>LOC_Os03g39110_Random_132nt
CAATTCTTTATTCATACATGGAATCGTATACTCATAAGTTGGCCTTGATGGAAACATCCAATTGGCACAATCTGTCTAACAAAGATTGGTGGTATGCACTGGGAAGGGATCAATGCAAAGAAGATATAAGAT
>LOC_Os01g69950_Random_132nt
GCAGATGTCTCATTGCAGTCTTGCGGCAACCAAATCAATTAAGAGGCTGAAACCCCACTACAGCCCTACATGCCAAAAGAAACTACTTTTGCAAGAACCTCTTGTAAAGTAGTTTCAAATACGGCCTGAACC
>LOC_Os05g37970_Random_132nt
ACGAGCTAAAAAGTCGATGAGACTATTATATGGTGTGCTGGATTCAATTCAGAAGCTAGAGAATCACTAAAGAGTTGGTTTGGTTTGTGGTCTAAATAGGCCTTACCAAATTCTATCAGTACCAAAATTTGG
>LOC_Os03g59100_Random_132nt
CATATGGGCATATAATCAAGGCAGTTTGATCTGAAGAAATGGGTCACCTCGATATGGAGGAGGTACAAATCCGAATCCAAAACGGTGTTCGTCACCATGTGGTGAAGCCACCGTGGTATGAACTTGTCAGGC
>LOC_Os08g05610_Random_132nt
GTACCCGTCCAGCGTCGTCTCGTCTTCCACGGCGCGCGGGAGCGCGTAGAGGCCGGGCGAATGTCGCCGGAGACCTTCCAGCACCACCGCCTTGAGGTACGGCATCGCCTGGAGATCCTCCTCTCGCACCTC
>LOC_Os01g13720_Random_132nt
TCAACGAATTGAAGCAAAAGAAATCTAAAACTACTGCTGTTACTTTTAGCTTACTTCACAATCAAATGCCAAGTCATAAGTTCCGCCATGAATGGAAGCAAGTAGAGTAAAGAAAAGCTAAAAACAAAAAAA
>LOC_Os11g03580_Random_132nt
AAGCAGAGAAGATTATAGTTGGAACGCCATCTCCATCTGCACTGGTTGTTGTTTCAAGCCGGTAGAGCTTCTGGCCAGCGGCGAAGTTGCCAAGCAGCTGGTAGGAGGTCGCGGAGCCATCCATGGTGAGGC
>LOC_Os03g02900_Random_132nt
CATTTGTGTCAGTACGTAGTAGCAGAATTGAAGCATAAAGTAGCAGAGATCGTGTACGTGTACGGCCGTACCCTCTTCACAAGTCAAGGTTCAAGGAGCACCTCGCTTTCCCGGAGGAAGATGACGATGATG
>LOC_Os01g35660_Random_132nt
CTTAACTTCAGCCAGTTCATTTGCTGCCATACGGTAGGGTCGCTTGTACAGAGGAGTGGTTCCTGGAGCAAGATCTATCCGGAACTCAATCTCTCGCTTGGGCGGCATACCGGGTAGTTCTTCCGGAAACAC
>LOC_Os05g02860_Random_132nt
TGGCACTCGGTCCACTCGGCAAGGAAATCAGCTAAAGCTTGAGACTTGATCGAAGTTCGTGGCTTGAATGATATGTCCAAAGACATCAACTATAAGGCCCACTTCGCAATCCGTCCATTTGCTTCGCGATTA
>LOC_Os09g26750_Random_132nt
ACTCAGAAGAAATCAAAAGCATAGAGAAAAGATAATTTATTTTCTACTCTTAACAATTGTAAAAGTACCCGAGTAGTAAATTCTGATTCGTGAAACTTTGTTCCATAAATGACGAACTCATGTCACTCATAT
>LOC_Os07g20610_Random_132nt
ACAAAGTCGCCATGTGTCACCTTTTAGAGCCCTCCACGTGTCACATTTTAAAAATTAGAAAAATCTTATAAAATCCAAAGAAAAACAAAACATCTAGCCAATGGTTTTCACTTAGATCGATGACCTATTGAT
>LOC_Os12g24364_Random_132nt
GGTATATACCTCTGTACGAGTACCGAAAAGATAATGACGCCAAATTTTCAACGCATGAACTACTACGGCTAACTCAATATCATGAGTAGGGTAGTTCTTCTCATGCGGACGTAACTGACGAGATGCATAGGC
>LOC_Os10g08190_Random_132nt
CTTTCATGCCCTTCACCGTTTGGCCCGACGTGTTTCCAAGTGCTGGGTAGTCTGTTATTTTCCCTAACAAAATAGCCCGACATATGAAGTGTTCTCGCTTGTACGCATCCCACATCCGCATGCCTTCCGTCC
>LOC_Os02g28130_Random_132nt
ACCACCCTCTTGAGCGTGGCGTTCACCAGCGCGGAGAGCGCGGCGGAGGTGAAGACGGCGCCACCCTTGGCCGTCGGGGTGATGGCAAGAAACCTGGTGCGGCGGCACACGTTCCCGGTGGTCTGGAACAGG
>LOC_Os06g18080_Random_132nt
CGTGCGCCGCTGCCCAGGAGCGTCGCCTCACCGTCGCCACCGCCGGGGACCCCCGCGCCACCGCCCGGGAGTGCCACTGTCACGACCGGAATTAACCCAACGGGCGTTCCTTTCGTGCGTGTATTATTCCTT
>LOC_Os04g27700_Random_132nt
GTCGCCGCTGCCGCCTTCCGTCGCCACCGTCGGGTTCGCCAGGTGGAGGAGCATCCCGTCCGCCCCTTCGCCGCTGCTGCATCTCGCGTGAGCGCCGCCGCCGACATCAAGCCGAGCCGTGCCGCTGTCGGA
>LOC_Os08g36800_Random_132nt
GAGCTCCCTTTCCCCTCTCCGTTTCCCACTTTCCTCTCTCAGCCCGGCCTCTGCTCTCCCTCCGCTCGGAGCTAGCGCCATGGCAGAGGGGCAGCCGCGCCGCGCCAGCCCGTCCTCCGTGCCATTTGACCG
>LOC_Os06g38270_Random_132nt
AAAGATCGGCTAGGACCTGTGGTGATAATATGAAAATGGTTAGAAACCAAACAATTGTAGTCGATTTGGATGCTCGCTAGGGGAAACTTACTGGGATAGCAGGAGCGGCTGGTTGTTCTTCTTCCTCAATGT
>LOC_Os11g37320_Random_132nt
GCGAAGGCGCCGCCGTTGGAGATTGCGCCGGCGTGGCCGCCGGAGACTCTGCTAGCTTCCCCGCTGATGGAGGCTGCTGCGGCGACGACGGCTCGTAGGGAGGAAGCACCAGACCTTGCGCTGCAAGATCCA
>LOC_Os03g37010_Random_132nt
ACTTGGATAACTTCTGGAGAACTGTCTGGTACTTGATCGTCCACCAAAGTGCCATGTCTGTTATAAGGAACTGAACTTCTCCATTGAACTCGCTTGCAGTCGTGAAAAGAGGGACGAGCACATCAGTGAAAT
>LOC_Os01g67490_Random_132nt
TTATCTGTCTCACATAGCTCTCGAAATCTCCTTCAAGAAACCTATCCATCATAATGAAGATTAACCAGAAAAAAAAATACATTATCTGACTGAGGCTTTTTTAAAATTTATGGTTGAAACATCATTAGACTA
>LOC_Os05g35570_Random_132nt
AGTGCTAGTAATATCTTGGAGAAATCCCATTGCCGTTACTTTTCCTTTTTTTAAAGAACATGCACTAAAAAAAGTGAGGGATTCCTAGCATTGTATAACTATCTAGAGGCAAGCCTTAAATCAGTTGAAAAG
>LOC_Os03g57080_Random_132nt
CCCCACCCCGCGCCATCGCCGCCGCCGCCGCCGCCGCATCTCATCCCTCCTCGGCTCGCCCGCGGCGACCCCATCGCCTGCAAGATCAAAGACACCAATGGAGATGGAGATTGATCAAGCTAAAGCAAACGC
>LOC_Os08g03720_Random_132nt
GAGTGTAGCTGGCTGGACTCAAGTAATGGCTTCCTTTCTCCTTTGGTTCCGGGTGAAGGTCGCCGCGTTGTTCCATATGCTTCAGATCATTACGTGCTTCCAGTGTATCTTTCGACTTTCCGTATACACCTA
>LOC_Os01g11760_Random_132nt
TAGGGATCTGCAGCCTGCATGTGCAGCATCACCACAGAAATTGGAGTAGATAATACCCAAAGCGTTTACTATCGATAAACCTATAAACCTATTTTGGTTTTAGTTCGCTTAGGCATACTTATCTTCCCGTAG
>LOC_Os11g01700_Random_132nt
TTAGACATAATCGAGTCCATTTCACTGCGTACTGCTTCCTTCCAGTAGTCAGCGTCAGGAGATGAATATGCCTCTTCTATGGTTCTTGGGGTGTCATCCACGAGGTATACAATGTAGTCATCTCCAAAGGAT
>LOC_Os03g01016_Random_132nt
AACAATGGAGAGTGAAATGACAAATTTTCAGCAGCAGAGCTATATAAATTACAAGGTTAGACCAATGAGGCTACGACTTGCTGAGGCAATTTTTTTACTTCTCTATTATGCCCATATACTAGTACATATATT
>LOC_Os01g33550_Random_132nt
GGCATATCCTTGTTATTGCACATCGGTTACGGTGAGAGGGAGGGAGAGGGAGGTGCAATAATGTCCTTGGTGCAGTTGGTGTTCTTCCAGTCTTTGCAGCACTTATACACTGTGCTCTGTCCGGGTAGCAAC
>LOC_Os05g00998_Random_132nt
CCCATCAGCCTTGTCGTTCCTGGAGCCGTTGCAAAGGGAGACGAGTACCTTCGGTTCATCAAGGTGGAGAAAAACCGCTACGGCCAGTGCCGCTGGAGGTTGCTTGATGCTTGCGTGATCCAGGAGCAGGGC
>LOC_Os09g24810_Random_132nt
TATACAGATTACACAAGCTAATAATTAATTAATTAATTAATTAATTAACAATCGCGAGGTCTGATCATATCCTAGGCATGCAGCATGACGATGCACCGGCCGGAGACGGCAGCTGCGGCGGCGGCGCGCCGC
>LOC_Os07g18110_Random_132nt
AGGCGTGGTCTCTAGATTACGGGATATCATTATTTGGGGTTATATGCTGCGGATGAGAGGTGGGCCGCTAATGGTGACGGCTCAGTACGGGTATTCCTCCGCGCATGTATATAGTTCTAAGTTAATTTCCTG
>LOC_Os12g22400_Random_132nt
GCCTGCAGCCGATGAAGTATGATCACTTGGTGTCGGCTACACAGGAGGCGAAGGGGGAGGAGGTGGCTAAAAAGATAAGTGTTAATTAACATCGGTTGTGATCAGAGTTAAAGAATTTAATGTAGAAAATCT
>LOC_Os04g06280_Random_132nt
GAGGGAACAATAGAAACCATGAAAGGGTGTTTAGTCTCACCGCTCACCAATTTGGTAGGAAATATTGCTAAAGTTCTAAGAATAAGTTGCCCTAAATCCTAACAACATCTTATTGCATCAAAATTGCTGGTA
>LOC_Os02g26220_Random_132nt
CACTGCCGGATGCCGGCTCTTCTCCCACTCTCACGCGCGTCGGCGCCACCACTGCGCCACAGTCCTGACGTACACGCGTGCCGCACAGGCCAGTCCCCATCCCGGCGCCGCACACGCGCGACGCCACCGCCA
>LOC_Os06g16160_Random_132nt
CGGTACGCGTAGCTGCCGTTCGTCCACGGCGCCGGCCGCTCGGCGTGCGACAGGAGGCACACCAGCGAGTGCATCTGGTTCCTCGCCAGCGAGTCCCCGACGAACGCCACCGACCTGCCCCTCATCGCGGCG
>LOC_Os04g25710_Random_132nt
GCATCACCCTAACTGTGAGGGTGCAGCTCGTTGGTTCCTGCGATAGATTAATCAATTTTTTTAGAATATTATATATCATATGGACTCGTTAAGTCTTTCATGCATTATGGACGAAACTTTTACTGTTATGTG
>LOC_Os08g34910_Random_132nt
GAGCTATTTAGCTGTTTAATTGGTGGTTAATGGAACAAGTTTGCCTTTTGTTTTTGTTCCATGCTTCTCTGGTGGTGGTGCTCTGTTTTTGGCACAACGAATGGTTGAAATGTGCATGCACGGCGCACAAGT
>LOC_Os01g46730_Random_132nt
AGCGAAACCATGCATCATCTGAATTGATCTCTTAATGATCTCGCGCGCCTTCGAAAGAAGCAACTTTGAAATGTAAATTACCTAACCTGGACACCTTCCCCAGGTTCCCCTCCACATCAAAATCGACCTTTC
>LOC_Os11g35370_Random_132nt
GATGCTAGCCGAAGCAAGAATATTAGCAGCAAATTAGTTTTTGCTTGCATGTTAGGTCGATTGAATGAGACATGTAACTTATTGTTCTTGCTTCATCTTTGCATCTTCCAACTCCTTCATACTGTAGATCTC
>LOC_Os03g33810_Random_132nt
TCTTCTTAGTAGTCTTAGCACACATACAAAAGATAGCCCGGAGAGCCTTCTTTATGGGAGAAGAAGACTCAGAACGCTGTGGTGCAGCAGAGGAAGAAGGAGCAGCTAAGGTAGAAGCACGAGTTGCCCTGG
>LOC_Os01g65520_Random_132nt
TAAACATCCAAAAACAAAACTCAGGAATATTACAGCAAAGCTTCTATTCTCCAAGTCAGCCTGCTTTTCCCGAAATCTTTCAAGTTCTGATCTGCAGAGACACCATAACATGAATCACAAAGTTATAATCAT
>LOC_Os05g33710_Random_132nt
CAGAACAGATATCATGCAGTGAGATATGCAAGTCAAGGATACCAGTACCACCATGTGAACTATTACAAGCCTGGAATTGGCCAAACTGGCTGAGATCTTACATATTTGGATGCAGTCTTCAGGTTCTGGGAA
>LOC_Os10g21298_Random_132nt
TCTAAAGAATCAAAACGGTCGGTTATTAACGGAATTCCTTGTCGGCTTTCTGTGAAATACTCGTTTGGCCGAGGACTTCCAAACACGTCATAAGCTAAACCCGTACTGACAAATAACCAACCCGCAATGAAT
>LOC_Os08g01850_Random_132nt
ACAACTATGGCCGACCAAAATAACCTGCATGAGTGTTGACATGTACACAGAGATCAAACACAGAGTTTTTTTTCATAGTTTTCAACATAAGACACTAGATGTAATGCTCACCTTCTCATTCTCAGGAAGTTT
>LOC_Os01g09665_Random_132nt
TAATTCTCTTTGGTTTACTAGGTCTTTATCACGTTTCATAATGGCAAATTAACAGGCCTATAAGTAAGGTTAATCCTTGCTTGTCAATTAACCGTTCAACATATTTCCGCACAACACTAAAAAGAAGGTTAT
>LOC_Os10g41730_Random_132nt
GGGCATTCAAGTTAGTGAAGACTGACAAACATGTCTGAATTGATAATTCAGGGATAAACTAAAAGCAGATACAGAACTCCATACAGAGCACACAGATAGGAATATAGATGTTTGGTGAAACAAATAGTTGAA
>LOC_Os02g56970_Random_132nt
TGGTAGATGTCGCGCGTGTAGGCGTGGAGGCTCGCGTACTCCACCAGCTTCCGCCTCGTGCACCGGAACAGCGAGTGGTAGACGAGGTCGAAGCGTACCAGCGTCGTGAAGAGGCACACGTCGGCCAGCGTC
>LOC_Os06g48180_Random_132nt
CGCCGTGAACGGCGCCCGCGACCAGTCCGTCCTCACGCGCCCCCCCTGCGTCGCCCACTCCTCCGCGTCCCACAGGCTCGCGTACACCCGCATCGCCTGCGCCCGCGGGAACGCCACCCCCGTCGTCGCCTC
>LOC_Os04g57760_Random_132nt
ACGGCTATTTACACGGCGTCTTTTCGGCGGGTCCCACCATGATGCTCCCGAGCTCCGCGTTGCGGAGGCACAGCGCCGCCCGGAACACGCCGTTGACGGCGTCGGACAGCCGGTCCAACGGCGCCGTCAGCT
>LOC_Os09g22470_Random_132nt
GAAATCTCCACTGTTTTATTAGAACATGCTCCTGGAGGGTAGAAGTACAAGCAGAACAACTCCCCTCTTGATTCTAACAAGTAGATTTCCCTAAAGTTGTACACTGAATTTTGTACCAGTGTAACAGCAACA
>LOC_Os07g16180_Random_132nt
TCACAAACCCTAACTCTAATTTGTTTGTCACGCGCTGTTCTGTGCCACGCGGAGCCTCTCCAACACGTGACATTCTCTGTCGCGTGCTGTGCCTCCCTCTTCCCCACGCTATGGCCGTTGATGATTCTCTCT
>LOC_Os12g19440_Random_132nt
GAATTTATGTGTGAAACTTTGAAAAATGGAACCTAGAAACCTACACCTATCACCACACCAAATTTCTACATTTTTGAACTTGTTTTACCTAGTCAAATTGAATTTACCAAGAGAGGGAAAGAAAATAAATAT
>LOC_Os04g04270_Random_132nt
GGGCTTGCTGCGCCTGTTTCCAGCTGCGCTCGTCCTGCTCGCGCTGGTTACGGTCAAGGACCTCAATTCGTCGATGGATCGTGGCCTCGAACTCTTGCGCGGAGCGGGCACGCTCGTCTAAGACCTTGCGCT
>LOC_Os02g24400_Random_132nt
CAAAAATATCAACCGAACCAGAGCGATCCAAGAGGTTGAAGCGATGCAACCTTGAGCAACACTAATGTAGCTAATACAATTGCCAGGGCCGACGGAACATAGGACTTACCCCTTCACCAGATATTGAAAGCT
>LOC_Os06g14230_Random_132nt
CCGGCCGCAGCCTCCTTCGCCCCGACAGCCTCCATCGCAGCCAGCCCCTTTCCCTCCCCCATCCTCCACCGCCGGCCTCCGTGCCGCCGAGCGAAGCGCCACCACGCCAAGCGCCGAGCGACGCCGTGCCGA
>LOC_Os04g23689_Random_132nt
AAAGGGCCTTAACAACCTATCAAGACCCTGAAAATAAAGGACAGTCGGAGCCCAAAACAACTGTCGATAAAAGGCCAGTGAACCGGCCTTGAATGACGATCTCCCCAACTCTCGATCTCGCCGCCATCGTGG
>LOC_Os08g33030_Random_132nt
CCATGGGCGGGGGAGGATGCGGCTGCCGGCGATGAGGTTCGGGTTCAGTGTGGAGCGTGGACGGGGGAGGACGCGGCCGTCGGCGACGATACCTCGACGCCTCGACGCCCAGCTCCTGTATTTAGTTAGTAT
>LOC_Os01g44190_Random_132nt
CGCCTCCCTCCCGTCGCCGACCCAATCCGCCGTCTTGCCGCCCAGCTCCGGCTCCGGTCTCCCCACTCTCTTTCTCAAACCCGTCGCCTGTTGATCCCCGTCCTCCGCCGCAACCTACGCCCTCCTCCGCGC
>LOC_Os11g33010_Random_132nt
GAGCCTGCGCGTACGACGCTTGATCGGGCCTAATTCTTTTCCTTCCGATTGTGCCAACACCTGACAACCTTCCCTCGTGACGAGACGCTGGAACTCCGATAGGATCGGCATCGAACATGTAATTGACACAGA
>LOC_Os03g31770_Random_132nt
TTTTGCTAAATGCTGCTTTTGCAAATGAGCCTATATTATGCCATCCTTTGGAATCCTTGTGCACTTGCATATTTGCTGTGTGGCTTGTTGAGTATGTCATATGCTCATTCTTGCAATAATCATCAAACCTCA
>LOC_Os01g63580_Random_132nt
GGTGTAGAAGACGATCCGCTCCGGGAGTGGCAGGTTGACGTACACGCGGAGGAGCGCGAGCGCGAAGCCGAACGGCATCCACAGGAAGGTGACGAGCGCCACCAGCGGCGTCGGACGCTGCACGAGGCGGCC
>LOC_Os05g31810_Random_132nt
GTATGTAGGCTTCTATGTTGATTGTGTTGGGTGTTGATCCTCTGTGTATGTTGATTCTCCCGTTGGGCGCTGATCCCGTTGGGTGTTGATTGTCCCCCCTCCTCCTATGGGGCTTGTATTTATACCCATAGT
>LOC_Os10g19100_Random_132nt
CCGGCGCAGTCCTGTCATACCACACTTTGTCGAAGAAACCTCTCAATTCTCAAACCATCATATAGGGTCCACCCGCTACAACTTCCTATTGAATGCCATCAATCTAGTCGTGAGTGAGTGCCGACAAATCGC
>LOC_Os07g48500_Random_132nt
GAGCTGGATCGATGTATCGATCAGCTCAGTAGTAGGGCTGGATCTTCCAGCGCTGGTTGTCGCCCTCGCACCACTTCCAGAGCACGATGTCGGTGCCGTCGCGGACGCCGCCGTGGTACTTGTCGCCGTGGA
>LOC_Os01g07740_Random_132nt
TTTGGAAGCCAGAAGTATCGCCAAACTGATTGCCACTGTTGCTGTTATGGAAGCTGCATAGATAATTCATCATGTCGGTGCTAATTAAGCTCAAAGGCAGGATTCAAATAGGAACTGATACATACCTACTAT
>LOC_Os10g39740_Random_132nt
CGGCCCACCACCGGCTGACGTTGCGGCGGGACTGCAGCATCCGGAGCGTGCGCGGGTCGGCGGCGAGGCGGTCGGCGTTGGGGAGGTGCGAAAGGTCGGCGAGGGTGAACTTGTCGCCGGCGAGGTACTCCG
>LOC_Os02g55070_Random_132nt
AAGTTCTTGCTTAATAAACTTGATTGACACTGTAGAATATGCCTCCTGCATTTCAATCATTTTCATTTTAGTAGTCAAAATAAAGAGGTCAGTAGATAATAATAATAATATAAATGGTTGACCTATCTTAAT
>LOC_Os06g46350_Random_132nt
CTGTAATACCAAATTAGTTTTATTAAATATAATATTAAATATATTTTTACAATATATTTGTTTTATGTTAAAAATATTGTTATATTTTTCAATAAATTTGGTTAAATTTAGCCCTTGCAGTTCTTGGCTGGT
>LOC_Os04g55870_Random_132nt
TCCTCCTCGGCGCAGGCGGCCTCATGCGCCGCCAGCGTCGCCTCTCGGAGACCAGCGGCGGCCTCGCGGTCCGTCAAGCCCCTCTCCACGGCGCCGGCGTGTTCTTCCAGCGCCATGGCACGGGCCTCAAGG
>LOC_Os09g20570_Random_132nt
GGTTATTTTTATGTTCTATTGACTTCACTTTTTATCTAGGGTTAATTGGATTCATGCCATTGCAATTTTGCTGATTTGAAATACCACTACTATTCATGATATTGGATGCATGCCATTGAAAATTTGTAAAAT
>LOC_Os07g14230_Random_132nt
CAGCTTTGGCATATTCGTTGGCTTTTTCGAACATTTGCTTGACCGTCCTGGGAGGCTTGCGTCCAAATTTTCTGACTAAGAGTTCGTGACGGACACCCTTAGTGAAAGCGGCTATGATGACGTTGTCGGTGA
>LOC_Os12g17424_Random_132nt
TTAGCAAATTTATAAGCAGCATATTCTAATTGATCATAACTAAGCTTTTCTTCATTATCATCATCAGATTCATCAACATCAGAACTTGCATTACGAGCAATAAAAGCTAGATCAACAACTTGCTTACCTTTG
>LOC_Os04g02240_Random_132nt
CTTGTTTGGATGATGTTGCTGCCGATTTCTTCTTCACAGCAGTCTTCTTTTTTTGCAAATGAAAAATTGATGAGCAATCGGCTATATAAACTTTTTCAAGATGATTAAGATGAGTTATTTACCCTTGAAAAG
>LOC_Os02g21580_Random_132nt
TATATTGTATGTCACCACATTTGCAGCAAATCCTAGACTATGGATCAAGCTCTTGGCTAAGGAGGACTTTCCCCCAACACAAAGACTACGAATCAAAATGTTGAACGTCCTTGTGTTTGGCTCGATACCTTT
>LOC_Os06g12310_Random_132nt
TGGCGCTTTAAATTCTCTGTAGAAAAAAAAATAATTATGTGGGCTGAACAACGAAGATTCTACCAAAGAATGTCGTCAGCTAAGCTAGATTTTCCAGAGGTTTGTTGAAAAGCCACGATGGTTAGCTATTAC
>LOC_Os04g21720_Random_132nt
TCCACCGCGCCGCTCCTGACGGTGCCCCGAACTCCGCCGTTGTCACCAACGCCTTTCGGGTTGCTCGTCTTGAGGTAGGCGTAGAGCGTTGGGCATGCCACGCAGGCCACCGCAGCAGCGGTGGCGGAGGAG
>LOC_Os08g31110_Random_132nt
TCCCTGCACCACCTAATCCGCTAATAAGTTGATGGTATGTTCTCACCGTAGATTTGATGCCATACTTATGCATTCTTTGCTGAAGATCCAAGGCTTTATCAATATTGCCTCTGTAACAGCATGCTGATATTA
>LOC_Os01g42210_Random_132nt
TTTTCGTGGTATTACTAAGTTCAAATTTCTACTATCATAGTTTTATAGCTGCACATAACACAAAATTGAGACAAAACAACATGTGAGCAGAGGCGAAGTACAGGATGATACGGATGAGGATTATCTCACGAA
>LOC_Os11g31080_Random_132nt
CGCAAACCGACGCCGAGCCGAGCCGCCCGAGATGATGTCGCCGCCTTCCCCTCCCGCTTCAAATATGCTCTCCCCGGGCACGATTCCAGCCTCCCAAGCATATAAGGTCCACCCCCATGTTCCCCCTCTACC
>LOC_Os03g29650_Random_132nt
TTTGACCCATCAAAATGCATAGTCCAATATTCCATCTTCTCCTCTGGCATGTCTTCTTGGTACTCGGTCCACTCGGTGAGGTAATCAGCTAAAGCTTGTGACTTGATCAAAGTTCGTGGCTTGAAAGATATG
>LOC_Os01g61570_Random_132nt
CGCAGCACCCCTTGCCAGTTTCGGCGAAACCTGGGTTAACAGAAGTTCCGAAAGCAACATCAAATGCTGTCAATTCTGTAAAAAACAACGCCGAAATTTTTCGATCGGTTTCGGCTTCAGATTTTCAGAAGT
>LOC_Os05g29880_Random_132nt
CAGAAATAGATAACATCAGAACAACATTACTATAGTAGAAACGGAAAGAAACAGGTAACATCAGAAACAGTGGTTACATGGAAAATGTAATAGGTAGCTAAAAGAGGAAGAAGAAAAGACATGAATCTGTTG
>LOC_Os10g17030_Random_132nt
TCAACACAGACTTTCAACACGGTGGGCCAGTACACTCCTTGTCGAAACACTTTGGAGGCAACTATTCTTGTGGCCTGATGCGCGCCACAGAGCCCCTGGTGTATCTCCCTCGCCATTTCCTCGCCTTCGGCA
>LOC_Os07g46600_Random_132nt
CTAGTTTGGACTTTGGAGTATAAACTATCAAAAGAAGCATCAGAAATGTGTGTGTGCTAGCCTACCTAACCCAGGAAACTACGGCCCACTGACCCACATGGTCCATGTTTATGATCAAATTGAACTAGAATA
>LOC_Os01g05730_Random_132nt
GTCTGTGCCTCAAGCTGTCCAGACAACCGAGTAAAGGCATTATAAAATTCTTCAATGGACTGATCTTGTTGTTGTAAGTTGTGCAAATTCTGCAGCAAGGAAAAACGCAAAGCTCCGCTTTCTTGAGTGTAC
>LOC_Os10g37660_Random_132nt
TAAGAACAGCTCCAGCAGTTATAAACATGTAATGAAGAAAGCAAGTTGTAAGATAAATGACAGACCGACGCACATCATGAAGTATGAGCATGATACAGAGACAAACGTGTTAGATACTTTCTATAAGATTTG
>LOC_Os02g53150_Random_132nt
AAATTTTGCAGGTAATGCCTGTTCACGATATAGTTTGCAGGTAATGACCAGGTACACTTTCTTATGCCATGGTAAGGAACGCCGAGCTACTACTGTTCACTTCAGTTCAGCTCACCTAGTCACTCGACCAGC
>LOC_Os06g44410_Random_132nt
GATATCTATTCCATGGCCGAGCTGCTCCAGCATTGATTTTGCCACCATTATATTGACTTTGTTATCTTCAACGAGGAGGATCTTTGCCTTATTGCTACTTGGAGAACACTTGGATTTCTTGTGAAGTGACTT
>LOC_Os04g53980_Random_132nt
TACATCTAACCTCAGTATAAAAAGAACTATAATCTACACCTATAGTATCTCCAACAAGTGATAAAATAGCAGACAATCCCCTTAATTTACACCTAGGATCTAAAACAAAAGCAAGAGCATACAACATAGGTA
>LOC_Os09g18100_Random_132nt
CTAAATGGCCATGGCTTAATGATGGGATTCATAGCCGACGCCGATGCCCTCTGGATCGCCCCAAATTTCTTACAATCTTGACATCCCTTGTAATTTTTGAAACAATCCTTCAGCATCGTCGGCCAAAAATAC
>LOC_Os07g12255_Random_132nt
GCGGTCGGCTACAGATAGGCATCAATTATATATCTGAAGTTCTGAACTGAAGGCCCTAGAATCACCATATATGGAATGATCATCAATTGAAGATTGCAGTGTTGCTCCAGCGATTTTGCTGTAGGATTGTAA
>LOC_Os12g15500_Random_132nt
GAGACAGAGTACACATATAATATGTTGGAAGGGAAGACAAAACTGAATTCACCAAAGTTAGCCTATCCCCATAAGAGAGAAAAGAAGAGCTAGTTGTCAATCTTCTCTCAATCCTGTCAGTGAGTGGTGAAA
>LOC_Os03g63670_Random_132nt
TGGCACTGAAATGTCAGCAATGGCCTCAGTCAGACGACTATTGACAGCGGCCAATAGTTGATGCAATGCCTTGCTTGAGGTTGGTAAATAGCTAATGACCATATTAATTGCATCCACAGCGTTTTTGGTTCT
>LOC_Os02g19600_Random_132nt
GGGTCAATAGTGATACGATGGGTGCAAAGCGCGGGATTAATCCCTCTAAGATCTTGAAGGGAATAGCCAAGAACAGCGCGATGCTTTTCTAACATAGTCAGAAGACGTCGAGTCTCGTCTTCGGAGAGCTTG
>LOC_Os06g10440_Random_132nt
CTTCTCTCTTCCCTTTGCTGCAAATACCAAATGTCCAAAGTCCAAACCTAATCAATGTTAGCTAATGTGCTGTGTAGCAGATAACCTGACATTCTGGCTACATTTCTAGAAGAGTAAATTGATTGTGGAAAA
>LOC_Os04g19684_Random_132nt
ACCATTCTGTGTGATCTCCACAACAACATGATACGTACTGCAAGAAACTAACTAAAGTTCAGGAATGTATGATGGAATAATCAGGACTACATATGAATCTCCAAGTCACATGCAGCACACATGGTGACCAGA
>LOC_Os08g29124_Random_132nt
TAATATTTCAGTGGTTGTTCAAGCCATGGCTAGGGAGAGTACTCTTTGGAGCATTGCTGGAGCCAAAGCACTCCATGAGCATTTTTGTAAGTCGCTACCTCTTGATGGCCAATTCCTCTTAGGGGTTGTTTT
>LOC_Os01g40250_Random_132nt
GCTTTGGATCTTTTACCCGCCTGCATCAACAGATACAAGCATACAAGTAAATAAGTAATCAAGTAGTACTGTCTTTTTGTTGCCTTTGGGGCTGAATAAAGTAATTTACCTGTAAATGAGTAATATTGTGGA
>LOC_Os11g29090_Random_132nt
ATGTACTGATGCAGCTTAGTGCAGTGAAATGCAGCATTGTTGATTCTTCCTCAAAGCAGCTGTCAAGAATTAAGTTTTCTATTTCGCCTAGCAATGCATCTACCACCCAGTCTCCTATGGTGGTGACTCCCT
>LOC_Os03g27160_Random_132nt
GGACACATGTTGGTGAACATGTTGTTGGATAGACCCAACATGAGACACTGCAAGAGCCATATGTGTTGTGTCATCAGTGATCTTATTTAGTGTTGGTGTTGAATTCTCAGACCTGAGATTATTATGGTTCTC
>LOC_Os01g59580_Random_132nt
GGCGTAAGAACGTATGGGATATGAATGTGTGATTGGCGGACGTGGACGAGGGGGTTTGGAGGAACGGCGACCCGTGATGAACAGCAAGGGATGAGCAAATAGAGAATAGGAGGTGAGAGAATTAGAGATTGA
>LOC_Os05g27470_Random_132nt
GTCTGGAAGGATACCCCTTATTACAACTGGTAGCAGTTGTGTCATCAACACGTGACAGTCATGAGACTTTAGGTTTGTGAACTTCTTCTCCTTCGTGCTTATTATTCGCTTGATATTCGTGGAGTATCCAGA
>LOC_Os10g13450_Random_132nt
GGTCTGCATCACCAGCGCGCCGTCATTGCTGAGGTTGGCGAGGCCCTCGAACTGTGTCACTATCCACTTGTACCACCTCATGCTGAAAATGCAATGCCCCCTGGTCGACAAGCTCGACGTGCGCGCACGCCG
>LOC_Os07g44700_Random_132nt
GTGATAAATAAAAAAAATGAATATACCAAACAAAATAAATATTCCAGAATGACAAAGTGCATTAGTACTGCAGCAACTAGTCGAGTTTCTTAAGAATGGGATGTTTTTGAAGTATTCCCTCCGTTTCACAAT
>LOC_Os01g03790_Random_132nt
GAAGTCGAGCGCGAACGCGAGCCGAGGGGCCGTACCCTCGAAGCTGTGGACGATATGGTCGGTGGCGTCCCGGACCTTCGCGCGCGCGCCGTCCTCGGTCCCGGGAGGGAACTCTTCCAGCGCTGCCCACGG
>LOC_Os10g35440_Random_132nt
ATCCTTGGCTTCATCATTTCTGCCAACTTTAAGCAATGCATCAATCATAATGTTGAAAGTCCTAGCCTCAAGCTTCAAATCCATCAAACATAGGTTCTGAAACATCTGAAGTGCATCATCAGTGAGTTTGTT
>LOC_Os02g51260_Random_132nt
ACTTCGCAACGCGATTCGAACGGTCTCGCAACTTTTCAGAAGAAGTTGGCGGCAACTTTCGTTCTCGAGCTCTAAAGCAGATATCTTCTCGCTTTGATTTTTGCAGGCGAGTTTGAGTTCTTTATTCTTCTT
>LOC_Os06g42520_Random_132nt
CTATGAATAGTTTCAGGCCAAACCGCTTTGATCGCCACCTCCATTTGATGACAGTTATCTAAAAAAGAAGTTCACAACCATTCGAGATTAAAAACAGAAGACATATCATTAAACACACCACTGATCCATCCA
>LOC_Os04g52120_Random_132nt
TTGCTTCCATAATTCCAGATGAACATAACCATTAGAATACCAGATGCAAAAATTATCAGAGCCCAACCTCCATCTCCAACACTACTTAGAGACGATGAGAAGAAAACCAACTCTAAGGAGAGGAATGTGATG
>LOC_Os09g16190_Random_132nt
TCGATCATTTGGGTTCTTCTCAGGATGCACCTGCCGTGGCTGAGGATCAATGAACGAAAAAAGAAAGCCCAAATCAGCGCCGGCTCTCCGAGCAGAGTGCTAGGAATTAGCAAGAAGCAAGAAGGCGACCGC
>LOC_Os07g10270_Random_132nt
AGGTGCGAGAGATTGCTATGTACTGGTGCGAGAACCAGTGAGCAAGTAGAATTATCTCTCGAACACCAATGGAAGTTGCGGTGTAAGAGATTGCTACGTACTGGGGCGAGAACCAGTGAACAAGCAGAATTA
>LOC_Os12g13450_Random_132nt
TGGTCCTTACTCCAACGTTCACCATGGGTAAAGCATAACCCCTTAGAACGTCTATAAGACCTTAATTGAGAAACCTTGTCATCCTTGGGAGTAGTTCTGGCAGACTCCAAGATTCTCTTTTCCTCTCCAGGC
>LOC_Os03g61680_Random_132nt
CGCCTTCATTTCACAAGAGGGTTTATATAACTTGAAGAAATAGCATCATACTATCATGCAGAATCAGGCTAAATCAAAAGATTTGCAAGAAATAAAAGGGAGATATCCACTTAGAACATGCATGAGTTGTTC
>LOC_Os02g17710_Random_132nt
AATGTTCTGCTAGTTAAGAAAAAAAACTTTTCTATACTAGTATTTCTTTTTATGAATTAAGTGTCCCTTTGAACTGTAAAAATTCTACAAGATTTTTGTACCGATCAGTTCAGTTCCAGCCGGAATCTAAAA
>LOC_Os06g08480_Random_132nt
TGAAACCAAAAAGAAAAAAAGAGAAAAAGATAATGCATGCGTTATACCATAGAAAGGTTATGAATGTTCTATCTTGTTGGTAATAGATACCTTCTCTTCCACAAGTGATATGTTGGCTAGCCTGACCAATGT
>LOC_Os04g17700_Random_132nt
GAAGTCCTGTCCAACTTCCTAGAGTGAGCTTGCCTGGACATAGTGGGACCACACAATCTGGGCCTGCCATGGCTAGATCTGGGCGTCCTAACTGGTCACTTGGGCAAGGAAGAACAGGATGCTTGCTGAAGA
>LOC_Os08g27200_Random_132nt
GCCCCTCCACGACATTTGTGCCACCTGCTGCAGCTGCTAGCTTCCTGTGGTCTAACTTGGGCGGTTTCTCGTTGATTTTGACGAGGGAGGAGGAGAGGAGGATGAGGAAGAAGAAGGCCGCGGCCAAGAGGA
>LOC_Os01g38229_Random_132nt
TGGAATAGTTAAAACTAACACCTATAGTGTTTTTCCCACCTCCATAGGCTGAAAATAAAAAAAAACGGTTTAAAGAAAAACTGACACCTATACTATAGGTGTAATATATTATAGATATCGGTTTTTAATTAA
>LOC_Os11g27040_Random_132nt
TGGAACCCAGCTGTGGAGAAGGTGTAGGGATCAGTGGAGTGTGCACCAACTCCGGAACAGGTGGCTGTGCCGCTGTCGGGTCCACTAGGTAGGGCGTTGACTCGGTAGCTAGCATACTAGCCTCTCCCAGAA
>LOC_Os03g25120_Random_132nt
CGGAGGAGACCTCGGCGTCGTCGGCGGCGAGAAGAGGCTGAGGGGGTAATGCTGGTGCATCGGGAATGGCGGCGGCGGCTGTGGCTGTGAGCAAGACGACGACTTCCTCCGGTGGATCTCCGAGAGGAGGTG
>LOC_Os01g57690_Random_132nt
GACATCGGTGCGAAAGCCGCCGCCGGAAAATCTGCCTCCACGGACTGCACAGTGGGAGCCATCGCCGGCGCCGGTTTAGGCGGAAGGTGCCTGCTCCTGTGCTTCTTGTGCCCCGAATGCCTTCGCTGCGTC
>LOC_Os05g25540_Random_132nt
CACATAATGAAAGTAGCATTTCAGTGTCAATAATATAGTTTTGTCAACAAATAGGAGTATGATTTGGGACGAGGAAGACATAGTACCATCCAACAAGTACTCAGGAGCTACATAACCCAAGGTCCCGGAGAG
>LOC_Os10g10820_Random_132nt
CGTTCCCTTAATTCCTTCTCCGTTTTCTTGGCATGCTCCTTGGCCTCGTGTAGCTGTTCCCTAACGGCTTCAAGAGTTCCCAAATGTGGAACCAGCTTTTCTAAGGTTGCAGTCTTGGCCTCATTGCGAAGA
>LOC_Os07g42714_Random_132nt
TGTAGGTTGAATTTTAACTTTAAAAATTGAAATAATATATATTGATCTATCTTGCTAATTTTTTTTAAAAAAAATCATGACTTTTTAGGTGACATGTATGAAATGAGTGTATATCTATTTAAGTGACAATTT
>LOC_Os01g01800_Random_132nt
TCAACAGAAATAGGCCAGATCATGGCCTATTTTTTACATTTTTCTTTTCATGTATAGCATGAGAGACAATGCATCAAAGAAAGACATGACGTTTGTCTAGATGCAGTGTAATCTAGCGGTTAACCATATCTC
>LOC_Os10g33500_Random_132nt
GTGCACCCCAGCCCACCTGCGCCCCCTCCCCATCCCACTTTTATGGAGTAAATTGCTTACTATTGAATCTACATGCTATTCTTCCATCGTAGAAACCGTCCACCCATTTTTCCCTCCCTCTCCACTTTTTAT
>LOC_Os02g49420_Random_132nt
ATGAATTTCACAAGACAACGTTGGTGATCAACTTCACAGTTTCACACGATCACCAATTCACCACGAGGATGGCACTGGCAGCCATGAGAAACGCCAGAGCGAAGGGTAGCCCACGCGGTGCCGCGCCGACGC
>LOC_Os06g40650_Random_132nt
CTAGTACATTTGACCCAGTGCAGTCCTGGGAAAACATGGATTACCCTAGAAGTTGGAGATCAAGTGTTGCCTTGTATTGTGTTGGGATTTCCATCAAGGCGGATAGTGCAAATTCTGCCTCCTTCCTGTCAG
>LOC_Os04g49950_Random_132nt
TACACGGGCAAGGCTGTCCTCGTACAGACCAATCCGAATACCGGCCACCGCCTCCTCCCGGCCGCCGGCGAAATCCTCTGGGACGGTGACCACCGTTTCGATGCTCCCCGTAGCTGGGTCGTAGGCGTGCAC
>LOC_Os09g14380_Random_132nt
TGGCGATAAATGAAGCAGCAAGACAGAGAGAGACTAGACAGTTTTCACAAATAACAAAGGATTTTTATTTCGAAAATACTGCTAAGGCTTGGGATCTACGGCTCGTCCTAGGGTCAAGGGGGGCTCTGATAC
>LOC_Os07g08380_Random_132nt
CCGAGCAACAGCCGCTGCCTCGGGCACTGGCTCTGGCGGCCACGGCAAGGAGCCGATGGAATAGCACCACTTCTCGTCGATGCAGCACCTACCGCCTTGCATTGGCGTCGCCGTCCTCGCCGGTTGCGGCTG
>LOC_Os12g11530_Random_132nt
CCAGACAAAGTATTTAGATAAGATCGGATCATCTCCTCTCCTCCTCTCAGATCCGATCCCCTCTTCCTCCACTCCCCTCTCCTCCTTACCCTTCCTCCTCCTCCTCTCCCCTCTCCTCCCCCTCCTCTCCTC
>LOC_Os03g59670_Random_132nt
AGCCCTCAGGGCTTCCTTTAGGAAGTCGCCGCCGTCGTTGGAGACGGCCGAGTAACCGGCGCGGTCGTCGTCGCCGTCGCCGCCCTCGCCGGCGCCGCCGGCGTCGCGCGCCAGGACGAGCACGTTGCGGAC
>LOC_Os02g15800_Random_132nt
TAACAACAAGACTAAAAATTTGATCTTTGATACATGCAAACTGCACAAGTGCAGATTCGGACCATCCGATGCTGGCTTGAGATGTAACACTTTCTGCCTCTATTCTCGGGAGCCGTCCGATGAACTTTGAGA
>LOC_Os06g06540_Random_132nt
CTCGTCGGGCGGTGGGAAATTCAGGACGTCGCAGGTGAACGGGGAGATTAAGCCGTCGCCGGCGGAGATGCCGAGGATATCGGGGGCGGAGTCGTCTTCTTCCTTGGCCTCTTTCTTGGCCGTTGCGCGCGC
>LOC_Os04g16200_Random_132nt
TTTCCAACCCTTCCTTTCAAAATTGGAGCTGATAACATGTATTTGACAACATCGGCCTTGCATATGATAGTACACTCGTTGGATAGTAGATAATGCCTCAACCTTGTACACAAAAAATACAGACATAAGCAT
>LOC_Os08g25240_Random_132nt
TCGGCCAGCGCGTACGTGTCGGCCGCCGTGGCCGGCGTGACGCACCGGGCCAGCCTGTCCTGGCACGCCTGGCTCAGCGCGTCCATCCTGTACAGGTCCGCCGCGGCGAGCAGGTGCTGCGCCATGTGCACG
>LOC_Os01g36250_Random_132nt
CCAAAGGACGACCATCTCTCGGAGGGAAGTCCTGATACATGCCCAACTGTTTGAGAACCCTGTGGACGTTGTGTGGCTCGACGTGCACGTCCACCACGAGGTGACAAGTCGTCCTCCAGAGTTGCATATCTC
>LOC_Os11g25040_Random_132nt
CCGGTCGGCGTCGTCATGACCAGAGGCGGCGCCTCGAAACCATGGACTGTCCGGCAGACAGCCAACGAGCTGCCGCCGTCGATCGCCGTGCCGGCAGACGTCGGCACGGCGTTCACCGTCCTCCTGTACGGG
>LOC_Os03g22650_Random_132nt
TTCCCCCTCTCTCTAGCTGGATGAGGGGGAGCGACAGTGGTGGCGCAGACGCGGCGACGGTGACGACGGTGGAGGAAGCGACAGTGGCGGCTACTCCCTCCTTCCCCGCTCCTAGATCCGGCCGGACGAAGG
>LOC_Os01g55720_Random_132nt
CACCGCCGCCCGGCGACGAGGCGCCGCTGATTCCGCCGGCCGCCCGCGCCACGCCCGCCACCCTCGATTTTCTAGATCTCCGGCTCCGGAGGCACGTCCACGGCGGCCTCCGCCGCCTCCGGGGGGTGGTGC
>LOC_Os05g23630_Random_132nt
CCACCCATTGGATCTGGGAGAGGGGAGGGGGTTAGAGGAAGCCGCTGGAACCTTCGAGGCCCGGCCGTCGTCGTCGTGTGGCAGCCGCTGCTGGATCCACCGCGACCGCCACTCTTCGCCGCCGCCCGCACC
>LOC_Os10g08780_Random_132nt
TAACAAACAGAGTAACATAACTTGGAGGCAGTAGGCATCTAATTAAGTTGGATATAGCGTAGCAGATTTGGTTATATCAGGCGTGCTTGCTGCACCTGAGGTTTCTCATGCAGGGGAGGTCCATGTCGGCGA
>LOC_Os07g40730_Random_132nt
GATTTCATAGGACTACTGACTGATAAGTAGCAACTAGCAAGTAGTAAACATGTACCAAAATTTGCAAGGAACGCCTCTTTTCTACCTCAAAGTGAAGAGGAATTGTCCTAATACTGAAGAAATCTGACTCAA
>LOC_Os12g43280_Random_132nt
GCTCAGCAATCCGATCCCTCAGATCGTGTTCATTCTTCTTGGCAAGTTCTCTGGCCTCGTGCAGTTGACTCCTGGTGGCTTCGAGGGTTCCAAGATGAGGAACTAGTCTCTCTAGGGTTGCGGTTTTCGCCT
>LOC_Os10g31330_Random_132nt
ATGATCTGAGTACAAAAGGTCGTTTTATTTACTAGGCTTTGCCAACTTTATGTGATGAAACGGCAAGCCAGTACACAGTGCTATATCGATACAATCCGACAAGCTCTTTGTAAAGCAGCGAGAGAGACTCAT
>LOC_Os02g47580_Random_132nt
GCCTCTTGGTTTCTTTGAGACATCTCCCTGTTTGCAGCTTCATAGTACTGGACCCTATCGGATAGCCTTGCAATCTCGAAGTTCTTTGCTGCAATCTTAGTTTCCATATCTGTCTCAACTTCTGCACGAGCA
>LOC_Os06g38810_Random_132nt
CATCCATGGCGTCTCCTCCTCTTCACCACTGCAGCCACTGACAACCCGCATCTCCTCCTCCTCTCTTGGGGCTGGTCAGATCCATCATGAGCACGGTGGCTGGAGGATTCATCGCTGCGACCACAGGCGACC
>LOC_Os04g47990_Random_132nt
TCGCCAATGCCAACCTCTTATTAAAACCCTCGTCGTCTCTACTGCCTATCTCCAATTTGAACCCACGCCACCACAGCGCGGAGGCTTTTGCATGAGCCATGCATGCATGCATGGCCGCCGCCGCCGCATTAC
>LOC_Os09g12430_Random_132nt
TGAAAAAAACCCAAAATCAACTTTAAATTTAAGGTTTAAAATTTAAATTTTGGCTGATGAGTATAAGCATAAGTGAAAAAAAAAAGACTGTATATCCCCCCCCCCCCAACTCTTGCGCAACCAACTTACCGT
>LOC_Os07g06345_Random_132nt
CTCCCATGCCCGCCGGCCGGCGGCGAGCGCACGCGAATAGGGAGGAGGTAGGGAGGGACAACCAGCACACGGAGAGAGGGAGGATGCGGCGCAAGAGCAGGCCGGGGCTCCAAGTCCGCCGAGTCCACCTCC
>LOC_Os12g09584_Random_132nt
TTCTTAAACAATATTCGACTGCAATATATAAATAAGAACAATTTAACTTCAATAGCTAAATGGAACAATATAACACTTTGTAGCAAATAAGTTCACTACAAGTTATGCTTTGGATGATAATTCATTAATTAA
>LOC_Os03g57630_Random_132nt
GTCTCGCCATCATCGCCGCCGAGCACCGGCATTTTTTTTAGCAACTGAACGCGAATTAATCCCAGCTGCGGTAGCGCGAGACGCCATGCCTGGTCGCCGGAGATGAACACCCGGCCGAAATCCGCCGACGAC
>LOC_Os02g13860_Random_132nt
AGATTGACACGATTAAGCACTGGATCGAGATATGATCGATCGAGCAGCACCGACGAACTAGCCGCCGATCATAGAGTCAAATGCTCACATCTCAAAAGCTTCAATCCACGTGGACGAATCAATCCATTAAAC
>LOC_Os06g04640_Random_132nt
ATAATTAAATCGATAGGCAACAGATGAACATTTGTAAGATGTACCGGCATTTCTGGACCACCATTTGCCGAAGCTCCTCCAACTGCTTGTTGATTTCAATCAGCTGGAATAAGAAACCAAAGAGAACACACT
>LOC_Os04g13680_Random_132nt
CAGAGGGACACCATTGATTCTTCCTGGTCACCTCATCTTCTTGGCCATGATCTTGACTCATCGGACCCAATCTTTGATGAACAGGGAGTCTTGTCTGGCTTGGCCGATCACCCCTATTATGTGGTCGGCTTG
>LOC_Os08g23300_Random_132nt
CTCCTCGGCGCAGGCGGCCTCGTGCGCCGCCAGCGTCGCCTCCCGGAGAGCGGTGGCGGCCTCGCGGTCCGTGAAGCCCTTCTCCACGGTGCCGGCGTGTTCTTCCAGCGCCATGGCACGGGCCTCAAGGGA
>LOC_Os01g34200_Random_132nt
TGACTCAAGAAACTCCTTTAGAAGTTGTTGGTAAAATTCAGAATCGTCAACAAGTTCAGGATCACCTTCCGTATTGTTCTCCTAGGTTGACATCAAGAACACATGAGACCAGGAATAACAATAATACCATTG
>LOC_Os11g22640_Random_132nt
CCTTTGGTTGATTAATATATAAGATAGTCATGGTTATATCCGAGCTAGTTGTGTCCTCATTATCCTCCCCTTCTTGATTGGAAACCGTCCTCGGTTTCATCTTGTCATGGAGTGTATTGAACTTATCTTTAT
>LOC_Os03g20710_Random_132nt
TTCATTGTCAACAAGATTATTATTAGGAGAAACAGGGATAATTCTAATAGAATTGCCGAATTAGTAACATTTTCAGAAAGGATCATCATAGGGTTTCCATATGTTTCCTTTACATAGGTCACAGCCTTGTTG
>LOC_Os01g53770_Random_132nt
CACACAACCTTCCACCATTGATCGAGCGAAGCATTTGTTGGGAAACGCAGCCGTCCACCGAGCATCACGATCCGACCGGCCCAGAACGTTTCGGATCACGCAAATCGATCGTACATCCGGCGCCCGATCGCG
>LOC_Os05g20780_Random_132nt
TAAACTAAGTAGAACGGTGATTGCCCCGTAGCCCGACTAGGTGTAGTGTGCAGAGACCAAAGTACTGACGGCAGCTGATCAACCCACTTGCCAGCGTAGGGACGCAGTCGGTCAAAAACCCGTGCTTTGATG
>LOC_Os10g06810_Random_132nt
ACACGTACGGGGAGGTTGCCAAAAGGCAGCGTGCCATCCCCGCCTGCTTCCTGATCAGCAGCAACGAGCTTATCCACGATGTCCTTGGTAAACATCTGAATACGTGGGGTGAAGGTTAAATCCAGCCCAATG
>LOC_Os07g38800_Random_132nt
CCTCCTCCACATCGAACTTCCCCGTGAGCCGTGGATCCGCCGCACCAACGATCGAGCCATTGCGGTGGTGCTCAAGCACCAAGTCGACTAGCACCACCCGTTTGTTGTGCTCGTCGGTCTCGATCGGCCTCC
>LOC_Os12g41370_Random_132nt
ACACGACGGCGGCGAACCCCTTGCACTCCCGGGGCCCGTCCATGGCGACGTGCCACATCCGCAGCGGCCCGAACCCGGTGAGGAGCCCGGCGAGGTCGGCCGGCCGGCAGCTCGCCGGCAGGTTGCTCACGC
>LOC_Os10g29220_Random_132nt
CAGCCCCTGCTGACAGGACTCAGGTTCGCCGATGAGCCGAGAAAATTGCAGCACGCTTTCTGCAGCCCGGAGCAGTGGTGCTGATCAGCCAGCAACAGCATGTTCGACACCGTGCCCGTGCTAATGTGCTTG
>LOC_Os02g45690_Random_132nt
AGCTCTCCATGTGAACTTTCTAACCGTGAGAGATAGCAGTAAGGAGCATCAATGTTTGGGTTGGACCTTAACTTCACTTTTATCTCCTCTGATATAGTAGGAATCTTTTCAAGGTCTTCAATTATAACAGGA
>LOC_Os06g36900_Random_132nt
TGTTAACTTCTTTGCTTTCATTAGTCTCTGATTTGATCTCACCACCGATGTTCAACTGTTGCGAATGTCCTTGACCAGCGGAAAAAGGTTCACCAATTTGGAGTGGCTTGATACGCTGCCTCTGGCTACTAC
>LOC_Os04g46050_Random_132nt
ACCCAGTTTTCTTTCTGTTATTATATCTGAAGATAGACAAACATATATTCACGGGTCGAAATCGCAAAGCAAAGAAAGAGAGGAAACGCCATTCAATACGAAGGGTATGAAATAAAAGGAGTTCTGATAATG
>LOC_Os09g10540_Random_132nt
AAAACTCTGCTCACATTCTTCCGACCACTTGTACCTCACATCTTTCTGAAGCAGTCGTGTCATAGGCTTAGCAATCTTGGAAAAATTCTCTATAAACCTCCGATAATATCCTGCGAGGCCTAGGAAACTGCG
>LOC_Os07g04400_Random_132nt
CCCGGTTCTCATCACGCTCACCGTCAAGTTCCTCAGCGAGTGCCTTCTCGCCCTTCACCAACTGGAAGTAAGCCTGTAACCTGAAACCTCTTACATGAAAATTTTTCAGCTTGATGACAACACAATAAGCTG
>LOC_Os12g07670_Random_132nt
TCCAGTTCCTACCAACAACAGTTCCCAGAAGCACCAGCGGAAAAGAAATGAAGGCCCAAAGAACGAACATGACAACCATTGTGCCGAATGGTATTGCCGCTAATGATCGGTAGAAGATAGCAATTGTATTCA
>LOC_Os03g55810_Random_132nt
CGACATGTGGGACCCCCGCACTGGCGCCCCCCGCTGGCCATCCTTCGTGCCACGCCCACCGGCATCTCCTCCTCGCACCAGGGTCGCCTCCTCCTCCGCCGACCGCGCCTCTCGCGCCAAACCGGCCTCCTC
>LOC_Os02g11990_Random_132nt
TTAACACCACTTTTTCTACGCAAAACAGTCAGTTCTGGATCCAGATACAACTTACCCGGCCCGTCCCAGTTCTCATGGAGTAGGATTCGAGGAGACCGTGTTGATTTGCTTAGAGCTAAGAGACGATGATGG
>LOC_Os06g02720_Random_132nt
CTCTCTCCACATCCTTTCTACACGACTCCTGTTGCTCTGAAAATACCTTTTGTTTGTTGCTAACTGGCAAAGCAATGCTTTTCACTAGTGTAGCCCAATCGGGATAGATGCCATCTGCTAGGTAGTATCCAA
>LOC_Os04g11680_Random_132nt
GAAATTTACTAGGATAGTAGGAGCGGCTGGTTGTTCTTCTTCCTCAACAAGATGACTCCCTGTAGCCGATGGAGTTCGAGCACTTGATGGTTGTTGTACAGGAGAAGGAGGAGGAGGAGGAGGAGGCTACAA
>LOC_Os08g21290_Random_132nt
CTGGACGGGTTACCACATAGTTGTCCCACCAGGCAGAAGCAGGCCCTTGCAACTGATGTGTAGAAAAAGCAACCTTCTCCTGGTCGTTGCATTGCAAAAGGTTCAGCTTCTTCTCAATAGCACGGAGCCGGT
>LOC_Os01g32070_Random_132nt
AATTGGTCTATTCGAGCAAGAGGGAAGTGATCCTTGGGGCACACCTTGTTGAGATCGGTGAAATCTACACACATTCTCCCCTTCCTGTTGGCCTTGCGAACCTTGACTGGGTTAGCCAGCTATTGACGGCTG
>LOC_Os11g19710_Random_132nt
GTCACCTCTCCCTCACCACACACATGTCCAGCCTCCCCTTCTCCTCCACCGAGGCCATTGATACCACGTCTTCTATCGTCGCCGATGCAGTTCACGCACGCCTTACAATCTACTGTTGATTTCGACGTTAAG
>LOC_Os03g18760_Random_132nt
GGTGGCCCTTCTCCTCTTCGCCGAGCCGCTGAAGGTCCTTGCCCACGGCGGACGACTAGTCCTGCCATGTAGCTTTGACCAAGACAGAGGAGATAGCCGGGCAATTGGACAGCGGACGACGTTCGACGGGTT
>LOC_Os01g51710_Random_132nt
ATGAAAGGTAGATTTACCTTTCATGGCAATGCTTCTCTTAAGCCGATTCTCGGGATTGCTGAAGAATGCCTTTTGAGTTTCAGATGCATGCTTTCTTGCAGCAGCAGTACCTTTTGTTTTCTTCAAGTTCAG
>LOC_Os05g18830_Random_132nt
CGGTCAGCACGGCGGAATGAGCCTTTTCTTTCTCCAGCTCGGCCTTGAGGCGATCAACCTCAGCCCTCGCCTCTTTTCCTTTCTCCAACTCGGATTAGAGCTGCTTGTTTTCGGCTTTCGCCTCTTTCAAGG
>LOC_Os10g04730_Random_132nt
TTGGCTATGAGCTGGACTTCATTTTTGAACTCTATGAAACCTTGTCCTGAATGTGAAGCAAGTCTCTTGACTGCTATCTCTATTCCATCAGGAAAATGGCCCTGCAAAAAAATAGAAGTCCTTCAGTGGTTT
>LOC_Os07g36900_Random_132nt
TTCAGGCATTATGTATCATGAATCAAGACCCTAGTAAAAATGTACAAGAAATATTTAAAATATAAGCAAAAGGAGTACACATGCATGTAAATTTATAACTCTTATCGAACTAATCGACTGTCAATGAAAATA
>LOC_Os12g39450_Random_132nt
CTTTGCAAGCTATGCAAAATTGGCTGTCTTAAGGACAACAGTTAATGAACAAAAATTTGCAACTGTGCTTTCGTTTTTATTTGATATTAACTGGCAAAATTTATGTGGTTTGGCCTGAAATCTGAATATGGT
>LOC_Os10g26720_Random_132nt
TAGAAACTTGGATGAACTCAAGTGAAATATCATTTGGGTTGAGGAAACCGCCGCTTAGCAGTTCTGGAAAATGCCTCAACCCACCGCTTAGCAGTTTTGGAAAATTATCCTCCTGCAAAAGAATTTCATGGT
>LOC_Os02g43880_Random_132nt
CCATGCGCTCATGAGGCGACGATGGCGGCGGTGAGAGGGGAGAAGACGATAGTGGCTGATCCGTGCAACGATAAGGGATAGCAATAGTTATGGCTACGACGACAGATACGGCTACAGTGATGAGCTCGACAA
>LOC_Os06g34970_Random_132nt
GTCGATCTTCTCCTTGATGCGCTGGAACTGCTCGGCGATCTTGGCGCCGCGGAAGAAGCGGCGGAAGTAGCTGCTGGCCTCGCAGGAGGAGACGAGCACGACGGCCTCCCGGAGCGTCCCCTCCAGCTTCTC
>LOC_Os04g44100_Random_132nt
TTGCTTGGTTGCAACATTGTATCGAAGGATGGGGCTGTATGCTAGTAAGCAGACCCGCTATTATATGGCGCGGATATATTTCAGTTTTCATGCTGGAGAAGTATAAGTACAAGCACAGGTTGACAGGTAGAA
>LOC_Os09g08580_Random_132nt
ATTCGCCGCTCCCCCGCACCCAGAGCTCCAGCAGCCCCGGCGGCTCCAGCGAGGCGACGCACAGCCGCCCGTCCGACGCCGGCATCTCCCCGACGCGGTACCTGTGGTGGGAGGTCGAGTCCCACATCGCCG
>LOC_Os07g02480_Random_132nt
CTCTTTGACATTGTCTGACGGCGAGATGTAGAGCAACATCTCAGGCCAGAAGTCGGCCAGGACCTTCCAACGCATCTTCTCTGGCATCTCCTCCAGCTGCTTCCCCAGCTTCAAGCCACTCTCGAATATGCC
>LOC_Os12g05680_Random_132nt
GATGATTGCTGAAGGCTGCAGATGCCAACCACTTGCTGTTCAGTCAGAGGGTCTAGCTGGGGTGCCACTGTCTGCATCAACATCAAGAGTTTGTAATGAAATTAGAAAAACCATACTTGTACTTAGAAGATG
>LOC_Os03g53320_Random_132nt
TGCTTGGAGCCGTCCCCGCCCTCCCCCATATTTCCCATCTCCGCCTCCCTCGCATGGAGGCTGGGCAAGCTTGATCTTGGAGGGGCTTGCCGGCATTGCAGGCGGCAGCCTTGATGTGCTCCTCGGCATCCT
>LOC_Os02g09600_Random_132nt
TTTCTATAAACTTAGTCAAACTTAAAAAAGTTTGATTAGGAAAAAAGTCAAAACATCTTATACGGAAGAGTATCTAACATCAAGACACTCAAAAATAGTTTATCCATATGGAGCATAACATATGGATCAATG
>LOC_Os05g51820_Random_132nt
ATGGAGGCTCTCGAGAAGGGCGATGATCCTGACGGGAGGGGCGCGCCTAGAGAGCGTGCGAAGAAGCACGTTGGCGCCGGAGATCCTAGCCTCCACGTCGGCCATGGGGGAGTTGCAGCAGGCGGCGAGCTC
>LOC_Os04g09680_Random_132nt
TGCCGCCGGTGCCACCGCCGACGTCGACGAGGACGCCGACGCCGTCGAACCCATGGAAGCGGTCGAGCAGCTTGTTAATCACGATCATGGACTGCTGCGCCATGGCCTGGTTGAACAGCGTGTTCAGCCGCC
>LOC_Os08g19140_Random_132nt
ATACATGTGACAACACGGCATCAAAATAAGTAGATTTTTGGTTCATTGCGTTGAAATTATGGATGTCCTGATTGCAGATACATGCCCCAGCACTATTTCAGGTCTTAAACTCCTTAGCATGCACTATTACTC
>LOC_Os01g29050_Random_132nt
GAATTCCTCACCAAATGATGCCTTGTTGATTCCTACTCTAAGGTTTATATGTGGAGCTCGACAAGGATCAAACATGGCATACTTGCATTCAGATTTATCACTAAATCAAAATCTTAGACTAAAGAAGATAAC
>LOC_Os11g17650_Random_132nt
CTTTCAGTGAAAAAACCACCACACAACCAAACTATGATGCTGCGGATTCAGCCTTGTCTCTGGGTCTCAAGGGCTTTTTCATAAAATTTGCAATAGTGTTGTTAGTTTGTATTGTCGAATAGACAACTGTGT
>LOC_Os03g16790_Random_132nt
GCGCCCTGTAAAACATGAAAATAACCAGGATATAGTGGTGATGTACTTATGTTCAACGGTCACCAATCAGCCCACAATCGTTTATTAAAATATGGGCAATGAAGAACCATGTGGGATGTCTACAATATTTGT
>LOC_Os01g49770_Random_132nt
ATGTCATGTTATCAACATCAAGGCGCCAATCCTGGTACCGATCATACATGCTCATTCCTCCCAACAGAACTCTTGTCTGAAACATCATGATCTGCCATATCAAAAACAGTTTCATTAAGTATTTGAACTCGC
>LOC_Os05g16910_Random_132nt
CGTCTGGAGGTGTCTGAAGTGCCAAGTTATCAGCTGCGTGCTCCCACTCTTGTACCGTCGGCTGAACCGTGGTCACAATAACTAGCTCGTAGGAAAGCCCGAGCCCCTTTCTGGAGTACCTGCACAACAACA
>LOC_Os10g02710_Random_132nt
TGGCGCCGCCGTGGCTTCGGTGGCGAAGAGGTTGGAGTCGGCGAGAGACAGGTTGCCGCAGTAGGCAACGAGACACTGGACGATCTCGTGCTCGGAGAGGTGATGGTACCACGTAAAAATATTAATCTTAAG
>LOC_Os07g34900_Random_132nt
CTGGTTGAGGTTAGCCATCTGCGACTGGAAGGCCTGCTTCACCATCGCGTAGCCGTCCTTGGCGAGGTAGGTGAGCGTCGTGCCGGAGTCCACGATCGTGCCGCCGCCGAGGCCGGTCTGCGTGAACCCGAA
>LOC_Os12g37510_Random_132nt
GGAGCTCCTCGTCGGCGACCACCTCTCGCAGCTTGAGGGCGTTGGCGACGAACACCTTCCTTGTTTCTTCGTCTACAATGGCGGCCCGGACCGCGGCGGCGACGCCGTGGCGGTCGAAGGAGCCGTCTGCGC
>LOC_Os10g24660_Random_132nt
GACAAATCCCTTGACATATAACGGCTTCAAATGCCGATGCCCTGTTCCTTCTGGCTTCTCAAAGATAGCTTGCTTAGGTGACAGACCCAACTTAGCCAAAGATTCTTCCATGATTTCTGCATCGGCTGGTTT
>LOC_Os02g42020_Random_132nt
GTGGATTGATTCTGGAGCAACTATTCATGCTTGTAATTGTTTAAAGGCATTCCGTTCGACGAGGACTACGCAAAGAAGAGAAAGCACCATTAGAGTTGCCAATGGAGTTGAAGAAAAAGTTGAAGCTGTTGG
>LOC_Os06g33010_Random_132nt
TAGCGGTAGGGCGAGTGCTGCAACTCGTCCGGGTAGCGCTGGTGAAGAGTGCCGATGGCGAGGAGAGCGGCGTTCTGGCAAGCGGCGGGGAAGGAATCTCCACCCGCGGTGACTGCCAGCGAAGTCCGCTCG
>LOC_Os04g42100_Random_132nt
CATTTTACATTGGTAGTTTATCTGCTTTGTAAACCAATCTGCCCTAACATGCCAATAGGATTTTGTGCCAAGACTAAAAATTGAGCTTTTAAGTGGCACAGAAACCGGAGCAAGCAATTAACACAAGATTAA
>LOC_Os09g06690_Random_132nt
CAATCAGTTGCGCCGCCGAACATCCACGAGCTTCTTCTTTGCACCCGCTCGTCGTTCGCGACAATCGCAGCAGTCGCTTGTTGTTCGCGACTCCATCCCAAGCTCGCTCCTCGCCCCACGACGTAATTTTCG
>LOC_Os06g51130_Random_132nt
TCGTCGACCATGGCGGCCTTCTTGTCGTCGAGCAGCTTGAGCAGCGTGGGCAGGATGCCGGCCTCGATGGCTCTCAGCTTGTTGCCATTGTTGAGCATGAGGTTGAAGATGGCCGTGGAGGCGTCCTTCTTG
>LOC_Os12g03770_Random_132nt
TTATGTCACAAGAGGAAGGACCGACGTTATGAATTGTCGATCCGTCGTAGTAGAATTCACCATCGGGATTAAGGACTTCTTCGTTGATGAACCCCATCAGTTGTTCTTGAACAGCCGTGATAAAATCCTTGT
>LOC_Os03g51264_Random_132nt
TACACACATTCCTGTTGGCTTAAAAAGTTAATCCAACAAGTGCTGAGTATTGCAGTTCTGTGTGTTGTAACACGAGGCCAACACCATTCCTCCCATTCGGTCAAAACACTAACAACAAAGGAGGTCGTGAAG
>LOC_Os02g07280_Random_132nt
ATTTATATCCTACAGGGGATATCCCTACGGGGGTACGATCAACAGGACCGAATACTTTTCTTTTATTGAGCGAGATTAACTCTGCCTTTATTGCTTCTTTCCATTTGACCCAGTCTGAACGCTTTTTGCATT
>LOC_Os05g49930_Random_132nt
CCTGCCAGAGGCCGGTGGCGCCGAGCGGCAGCTGCGTCATCCCCCCGCGCCGCAGCCTCTCCACCCACCGCGGCATCTGCTCGTGGCGCTCCACCCGGCTGCTCCCCTCGCGGCTCACGATGTCGGCGATCT
>LOC_Os04g07370_Random_132nt
ACGGAGATGGTGCTGATGGTCTTCCTCTGATTGTGAGTATACCAGAATGTCATCAATGAAAACCACAACAAACTTATCCAAGTATTCCATGAACACTTTGTTCATTAGGTTCATGAAGAAGGCAGGAGCATT
>LOC_Os08g16690_Random_132nt
GAAACGGAGCGAGTATATATTTTGAACCAAATCGTCAAACGTGAAAAGTGCTCCTGCTAGTACCCAGTATTAATTGCAACATCCTTCAAAACTCTAGGATACATTGACAGCATTTGAAGATCAAGGAAAAAA
>LOC_Os01g27020_Random_132nt
AGAAGCAAGGCTGGAGGCGACACCCGGCGATGGAGGCGGCGCCCGGCGATGGAAGTGGAGGCGGCCGGCTGGAGGCAGCACCCGGCGATGGAGGCGGAGGCGGGCCTGCTGGAGGCAGCGCTCGCCATGGAG
>LOC_Os11g15180_Random_132nt
AGAGACTAATATATATAAAAGCAAGAAACAATATAGTCAACTTTATTTTAAAAAAGTATCTCATACTTTTAAACATTTCTTGTTTGTCCACAAGCATATTTTGACATGATTTTTTACATGCTATGGATTTTC
>LOC_Os03g14820_Random_132nt
GCTGGACTTGCCAGGGATAGATAAAGGAGAAAGAGGATGAGGACGAGCATCTCGCGGCCGCCTTGTTGGCCCATGGCGCGCTGAGGAAATAGGAGAGTAGGGTTGGCAACGGGGCGGGTTGGGCCAGAACGC
>LOC_Os01g47770_Random_132nt
ATGACAACAATGTACTGCTTGCCTATCGTAGGTAGGCGTGCACAATTGAGCATAACTACTCAAACATACTAAAACCAAAGCAAGTGTGGTTTAGGAAAGAAAAAGGAGCAAGTAATTCATTATACCTCTTCT
>LOC_Os05g15000_Random_132nt
GCTGGTGCCATCCCTCCACACCTCCCTCTCGGTAATATTGGTATGGGTTTGTGCCATTAAACAAAATATTGGATCAGAGAGCTCTTCCTCTTGTCTTTCGGTCTCCAATGATATCATTCCTTCAAATCTGAG
>LOC_Os09g39820_Random_132nt
GGGTCGGTGCACTGGTACTCTTTGGATACTTGGTTCACAACCAACTGGGAGTCGCCTAGGACTAGGAGACGGCGGATGCCCATTCCGGCCGCCACCCTCAACCCCGCGAGGAGTCCTTCGTATTCCGCCATA
>LOC_Os07g32950_Random_132nt
TTGTGATCCTCCTATGAAGTGCTACTGTCAAATCAGTTCCCTGGTACAGCTCTTCAAGGGTGCACATAAGTTCTCCAACTGTTGCTTGTGGATTATCCAATTGATCATGATAAATCATTGCACAGCTTTGTT
>LOC_Os12g35570_Random_132nt
TATTCAAATTATTTTTCTTTAATTTACATGTTGCATTTCAAACAAATATATGTCAACAGTGCATAACTCAGGTAATCGGGGGAAAGCATACTTTACTAAGTACACACGTTTCACAATTAACAATAAGTTCAA
>LOC_Os10g22180_Random_132nt
ATTAGCGGCTACCAAACTTCGGGTAATGTTCTTCTGGCCTCTAGTCCTGAATACTTACGGGGAATCAGTATCAGGAGAGCTTGGGCATACTGTCAGAACCTCCGGTCTCCAGTCTTCTATGTCAAGTGTGAT
>LOC_Os02g39630_Random_132nt
TGCTGCAGCCCAACCTACAGGGGAAAAGCAGCAAAGGTTTATTATCACATAAGAAGAATGGTTGTAAATAAAGTTGGTTCAAAATTAGTACAGCAACTGTAGGAATACATATTTGTTATATATGCTTAGACC
>LOC_Os06g31050_Random_132nt
TGACTTTATTTTCCTATGGGTTATAATTTGATTAGCATGAACCTTATATATTGGATTGGTTCGGCTAAATGCTATATATAGGTTTGCTTAGCCATGCTTAGAAACATTAGCTAACTAAAAGGGGGTAAATAT
>LOC_Os04g40150_Random_132nt
AAGGTAACCATGCCACGACCGAGCATACACTATGCTGTAGCCTGTAGGGTCGTCCGGTGTTAGATTGCACAGTGAAGGATGATGAAATCATCCATAGCCACTCATCCCAAGCAATCATCCAGCTAAGTTAGC
>LOC_Os09g03750_Random_132nt
AATAAAGTTGGAGAATAACATTATGGAAATACAAGGATGGAAAAAAAAAGATACCAATGGCTTCGAACCAAAGTTTTTTGCATGGGCAAAGATTCCATCAATACTCCAATCTGGCACCGTTGAAATTGGTGA
>LOC_Os06g49200_Random_132nt
AAAGAAAATAGCAAGCAGTTGTATTGTACAGATTGTGAAAGGAAAAAGGATAAAGAAAAAAAAAAGAAGAAGAGAAATATGCATACTAGGTTGCCGTGAAATTTCTTCACATCTGGGAATGTTGGGAAGCCC
>LOC_Os12g01830_Random_132nt
ATAAATTTTAACGCTCTTCCCACCAATTAGTTTCACCAATGCATTCCGTGATTCCCTCCCATATGGCATCTTAAGCTCCGGTGCATCAATTCCCCTTTAATATAGAAATTAGAAAAGATCATGCATTTCACA
>LOC_Os03g49190_Random_132nt
TACAACATTAGACTTTAGGATCACACGACACGTAGGCACGGTCACGTTCGGGACACACTCTTGACTCGGTCGGTCGGGGGCGAGACTACTACGAAGCGAAGCGAAACCCAGCAGGCTAAACCCAGCCCGTAC
>LOC_Os02g05440_Random_132nt
GAAAAATGGTTGAATAAGGTAAGCAGCTACATCCATCAGAATAATATATTTTAATCGGATTTAGTAGCAAAAATAGCACGCTACATACTAGAAAGTAGAACTGCCTAAACTAAAAATTATGGAGAAGTCAAA
>LOC_Os05g48070_Random_132nt
GCAGAAAATGGTAAATTTGTCCTTCTCACTTTAGTCGTAAGGAAATTAGATCATCAAATTTAGTTATGAGGGTTGTCCGCATACATTAGTTAATTCTGAATGACTATTTAGTTATCTACTCCTAATAGTTAC
>LOC_Os04g05390_Random_132nt
AAAGCATGTTATGATTAATCATATATATAAGAATATTTCCCAAAACTAAGAGTGGTAAATAGCGCTTATAAACCACTCAAAAGGTGTAAACCACTCAATTATACTGTGTTATAAGTTGTGCACTAATCAAAC
>LOC_Os08g14970_Random_132nt
CACCATTAAGGAATCAGGCACAGTCAACCACCTAAAATAATCAATAGATACGATGAGAGAGCAAGTGTGATCACCATTAGGATTAGGTAAATTTTGCTACAGGACACTTGTTATTTGTGGTTTTAGCTCTAG
>LOC_Os01g24400_Random_132nt
GGGCAAAAGTTTCACCAAAGTCCAAACTTTCAACTTGTGTGAAACCTTGTGCCACCAACCTTGCCTTGTTTCTCACCACCAATCCGTTCTCATCTTGTTTGTTCCTAAAGACCCACTTTGTCCCTATGACAT
>LOC_Os11g12730_Random_132nt
GTGGACTCTCGCTAGTAGGACACACTGTGCTGCGCCCTGAATAAGGTGAAAGTTTGAATTTAATATTGGAACGTGTAAATGTCTTTTATTAGATATGGATCGAATAACAACAATTACCTCGATGTGGTCCAC
>LOC_Os03g12879_Random_132nt
CCCCTCTCCGGCGCGAGGTCGACGGCGGGGAGCAGCGGTGGCGACGGGTCTGGCGGCGGCGAGGAGCAGCAGTGGAGGCGGATCTGGCGGCGAGGAGCTCGCCGGCTGCTCCCCTCCCCTCCGGCGCGGGCT
>LOC_Os01g45840_Random_132nt
GACAACACCAAGGCTTGACATCAAATAGAAGTAACGGAGACCTTCATCAACCATTCCTACATGTGCACAGGCACCAAGAACTGCCTTAAGAGTAATGCCGTCCGGTTTTGGATCCTGTAACTCCAGCATTTG
>LOC_Os05g12630_Random_132nt
ACCCCCGGCGCCGCGTCGGCGTGGCACGCCGCGAGCGCCTCCGCCCTAGTCCCGTCGGCGCCGGAGAGCGCCACCGTGTACGCCGCCGCCGTGGTCGTGTGGCACCCGAACACGGCGTACGCGTAGGCCATG
>LOC_Os09g37900_Random_132nt
TTGATCTCTATGTCTGATGATCTTCGTTCTTGAGCATTGGTGGTTGCATTTGGTAGATGAAAACACGATCTGAAAACGAGTAAGTTCCCTTCCACCTCCACCGCTGCCCCCGTCGGAGCCGATGTCTTCCCC
>LOC_Os07g30960_Random_132nt
GCCCCTCGACGCCGGTGGGGCAAGGACCGGCCACAGCCACCGGTCCACCAGCGGCGTCCTCACCACGGCGTCGTCCGGGGTGTCGCGCATCACGGCGAGGAGGTCCTCCGGCCACCCGCGGACGAGCTCCAG
>LOC_Os12g33910_Random_132nt
CTTGATCTGGTGATGTTGGAGAAGATGCGATCTCACCCGAGTGGTTTGAAGCCAACTCGATTGAGATGGTCTTGAAGTAACTTTCAGCCGCGTTTGGGAGTCCAAACGGGGCTGAAATCCGGTTCTCTCCCG
>LOC_Os10g20550_Random_132nt
TGAACTAAATTGAACACAAGCCAGACGACTGGATCGATCGACAACCTGAATATTCATGGCAAATATTCAGTGGCAAACATTGCAGTTGCACCTGCGGCCATGGCACCAGGCACGCATGACGCGCGCGTGCTT
>LOC_Os02g37850_Random_132nt
ACTCAGTACTGCACAAGCATATGTTCAACATATGAGCATAAATACAACTACAGGGAAAAAAAGGCATGAATAACTATAAAAATGACAGAGAACTATGTACAACAAAATGAACAACAAAACCCCTTTTCTCTT
>LOC_Os06g29060_Random_132nt
AAAGCGATTGAAGAGAACTTTTTCAATATAAATGGATTCAGAGGCTCAGTTACCTGTTATAACCTTTAGAGGAGGGCGAGCTGGCCCTTGTACTTTGTCAAAAGTACTGACCTCTGGACCAGCATTGGTGTT
>LOC_Os04g38230_Random_132nt
ATCGAATTTTTGGATCGAGAGATGATGCCGAATTAGAGGAGACCAATGGCATACTCCAATTGTACCTTCTCTTCAAAGATTCTATGTGTGTCTCTACAAAACATATAGGCATTATTTTGTGTGCTTATGATT
>LOC_Os09g01810_Random_132nt
CAATTCGGTCCCTTAACTCCTTCTCTGTCTTTTTGGCATACTCCTTGGCCTCATGCAGCTGGTCCCTAACTGCTTCAAGAGTTCCCAAGTGAGGAACCAGCTTTTCCAAAGTTGTAGTCTTGGCCTCATTGC
>LOC_Os06g47370_Random_132nt
GGTCCCTTAACTCCTTCTCTGTCTTTTTAGCATACTCCTTGGCCTCATGCAGCTGGTCCCTAACTGCTTCAAGAGTTCCCAAATGAGGAACCAGCTTTTCCAAAGTTGTAGTCTTGGCCTCATTGCGAAGAT
>LOC_Os11g47278_Random_132nt
CTGTACTCTCTACAAAATAAACAACAAACTCTGTATAAAATGCCATGATTTTTTTTGTAAGTGGTACCCACAAGTTAAGCGCATCTACAATCATTAATTTCTAGTGATGCCATGCTTACAGTAGGTACTAAA
>LOC_Os03g47240_Random_132nt
ACGGTTACAAGTGCCGATTACCATGAATTATCTCAGCCAGTCAGCCCTAACATTTTTAATCAGAGTACAGAAATGTATATGCAGTTGTTCCACATATATGCAGAATCCCTAATGCAATTGCCAAGAAAACAG
>LOC_Os02g03600_Random_132nt
ATACTGGAGTTGGCTTACAGTGCAAACAGAAACTTAACAAAGAGTGTCAATAGCACAACTCCTACCATTTTGGTATATTTCAAAACCCATAATAATGCAATTACAGAATAAGACACAATATTTGAAACTTAA
>LOC_Os05g45700_Random_132nt
GCAACTCCCAACCTCTCGAGATCGGGGATACCCAAACCACCATACTCTTTGGGTGAGCAAACTCAACGCAACTCCCAACCTCTTGAGATCGGGGATACCCAAACCACCCTACTCTTTGGGTGAGCAAACTCG
>LOC_Os04g03380_Random_132nt
TAGCTGGGATCGTATGGGCGGCTGAACGTGTCGAACTCGACGGCGACAAAACGGTCTTTGCCGGTGGCTATGGTCTGGCCGGTTACTCCTTCTCCAGCGATGAGGCCGAGGTCGCCGCCATTTGAGTCTTTT
>LOC_Os08g13030_Random_132nt
CATACCTATCAGCAGCCACAAGCAAAAGCCTGATCATCTCATAGTAGTCGTCGTCACTGAGATCATCCATGTCCGGCAACGAATCGGTGTAGATGAAATGCAGGAGGCCCCTGAAAACATCAGGTTGCATGT
>LOC_Os01g22309_Random_132nt
CGCGTCCTCGCCGGCGTCCAGTGGCGTCGCCACCACTTCTCCGCCTCCGGCCGCCTCTGCCACGTCCCCGGAGCGCCGGCCGACGTCGCCACCACCTTCCTCGGCTCCACGACGCCGCTCTCATCCCCGGCA
>LOC_Os11g10800_Random_132nt
ACACATGAAATGAAAAGGCATAGGCATGCAGGAGAGGCGCGCGCGTTCTAGCTGTACGTAGTGTGTCAGGCTGCTAGCTAGTGCTGCAGGTAGACGTGGATCTCGACGACGCCGCCGGCGGCGAGGCTGTAG
>LOC_Os03g10930_Random_132nt
GCTTCGTTTTTCTCAAAAACGAATTTGTTGTAGCCATGTAAACACAACCATGAAGAAACATTAATAATGGAACAAGAAAAACAGTATGGCTGTTTGGTTCAAAGAATACCCTCATTCCTAGAGTCTTATCAG
>LOC_Os01g43310_Random_132nt
CGTCACCGCCCTCCTCGTCGGAGTCGAGCGCGAACGCGAGCCGAGGGGCCGTACCCTCGAAGCTGTGGACGATTTGGTCGGCGGCGTCCCGGACCTGCGCGCGCGCGCCATCCTGGGTTCCAGGAGGGAACT
>LOC_Os05g10680_Random_132nt
AAAAAAATCACTCAAAAGCACCGCCGCCATGGGGAGCCTGCCGCTGTTGTCGTGGGGGAGCTCGATGCCAGCTTCGGGAGCCCACCGCCTCTCCGCCCGTGGGGACTTCGTCGCAGGGGCCGCAGGAGCCCA
>LOC_Os09g36070_Random_132nt
CGAATCAGCTCCGTCATGATCCATTCTAGGGTCACGAACGAGGTATCGGTAGCTGCACCCATAATGTCCTGCAAAAAGATTAAAAAGAATTTTGTATTCAGTTTGAATTTAGAAAAAAAAGACCCTTTTTTA
>LOC_Os07g29010_Random_132nt
TGCCAACTCAGTTGATGCGCAACTGCTGCGTTTTTCGGTGGGACTTCCTAACTCTTTGTGCGCAGCAGCAGCGGCAGCCTGGGGGATCTGTTGCTCTTCTCGGATCTCTTGCCTAATCTTGGCCCTCATCGA
>LOC_Os12g31910_Random_132nt
CTGTCCACGAGGGCACCAGCCGCACGCTCAAGGACCATGACCTCTGCCTCGTTCGCAACGCCATTTGGGAGAAGACCGGCTTCTAGGACTAAAGCCTCCACTCCACCACCGCCGCTGCCGTGATCCTCCCCT
>LOC_Os10g18210_Random_132nt
ATAGCCTTTAGCAACAAGCCGAGCCTTGTACTTTTTAATAGTACCGTCAGGCCTAAGCTTCTTCTTGAACACCCACTTGCACCCCACAGGTTTACACCCACAGGGTCGCTCTGTCACCTCCCAAGTCCCGTT
>LOC_Os02g35930_Random_132nt
CGCCGTGCGCCTCCTCCGCCGGCCTCCGCGCGGGGGAGGGCCACCGTGGCTGTCGTGCGCCTCCTCCGCCCTCCCCGCTGCCGTCGCCGGAGGAAAGAGTGGGAAGATGAGGACTTAGTGGGAGAGAGAGAG
>LOC_Os06g26070_Random_132nt
TATTCCACAATAAAATCCGCTATAGCTTGTCCTTTAATTGCCTTCGGTGACTCGTACCGAAGATCAAACTCAGTTAAAGAGAATATCCACTTTCCAACCCTTCCTTTCAAAATCGGAGCCGATAACATGTAT
>LOC_Os04g35330_Random_132nt
GCGGATCCCCAGTCCAGCTGCCACCCTGAGTCCCGCAAGGAGTCCCTCGTACTCTGCCATATTATTGGTTGCCCGAAAATCGAGGCGAACCAGGTATCTGAGGATGTCTCCGCTCGGCGAGGTCAACGTGAC
>LOC_Os08g44230_Random_132nt
TTCAGAAGAGAAATAGTACAGCGCTACTCCCTCCGTTTCATTTTAGAAGACGTCTTTGCTTTAATCAAAGTCAAACTGTTTTAAGTTTGATAAAGTTTGTAAAAAAATTAGTAACATTTTCAACCCAAGACT
>LOC_Os06g45480_Random_132nt
TGATCGATTATATTTTGGCCAGCACCTACTAATCTGTTACTGTGGGCATCGAGATTGAAAACTAGTTTAATTAGTTTTTGTAGTGTAAGGAAGCACTGCTCATGCTAAAATCACACTGAGATTAACGGATTT
>LOC_Os11g44830_Random_132nt
TTCCAGCTTGTCTCATCAGCTTTTCTATTTCTATCAGAGCATGTCCCTTTTTTTGTTGCTCTGTTAGGCGAAGCGTAGGATAGTTGAGATTTTTTCTCTGTTTGTATTCTATGTCTTCACCTAGATCCTCCC
>LOC_Os03g45210_Random_132nt
TGACCCAGTCGAAGGACTGGACGTGCACCGAGCCGGCGAGGAGCTTGCTGAACACCGTCATCCCCGGGTGGTCGTGCAGCGGCATCACCGTCCCGGCGGGCAGGTAGAAGACCGCCACCTGCATCAAAGAAT
>LOC_Os02g01720_Random_132nt
GAAATTAAAAATTGAAGAATATTGAAAGATGAGTTTAGAGTCCACATAGAAATACAATTAGAAATAATAAAAATTCAGAAATAAAAATAAATAATATTGAAAAAAAAGCATAGTCTATATAGAAATACAATT
>LOC_Os05g43840_Random_132nt
CTTGCATAGACATATACTTTTAATCCAAAATTTCCTTATACCCCTCCAAGAAAGAGAACTACCTTTCTTAGTTCAAACTACTCCGTATCAGAAGGTATATTTGGAACTGATCCCATATGGTGTACGAGATGC
>LOC_Os04g01330_Random_132nt
GGAAAATAAAAAAAACCACGGGGCACCGCCGGCCAGGGCTCCCCTCCACCCGTCGTCGTCGGCGCCGTCGTCGTCGTCATCGTCACCGTCATCGTCGTTGTCGGCGCGGCGGCGGAGGGGGCGAGGAGATGA
>LOC_Os08g11100_Random_132nt
CCTCTGTCGTCATCATCGATTACCACTGCCTCGGTGAGCCATTGTTCGATTCCTTGCGCATACACCATCTCCTTGACCTCACAACCCTCGTACATGCTTGCTTGAAGCAGCTCATTGTCCCGTTCGAGCCGT
>LOC_Os01g19850_Random_132nt
CAGAGTTGCCACATGAGGTTCAGACCCTTCATAAGCCTTAAAATAATTAAGTACAGGAAGAATGTCATCATTCGCTATTGCTGCAAGTAACCTTGGAGCCCCTGTCAGACTCTGTAGCGCTGCACCTAAAGT
>LOC_Os11g08860_Random_132nt
CGCTGGCGGTGCACTGCTGGAGGCACACGGGTGGCACGCCCTTCCCCTTCATGGTGGCTAGCAGCTTGGTAGCCATCGCCTTGGCCTCCGTCGTGTGGTTGGCGATTGCCTGCAGGTACAGCTCCGCGAGGG
>LOC_Os03g08490_Random_132nt
CCGGCGACGTTCGCTTCACCGGCGGCGAACAGCCCGTCCATGAGCGAGGCGAACGCGCCGCCGTTGAGGTCGCCGAACTGGTCGCCGAACAAGAAAGGATCGTCGAGCGGGAGCAGGCCGGCGGCGGCGGTG
>LOC_Os01g41370_Random_132nt
CTGAATTTTTGTTCGATCTGATTGAGGCAAATTCAAGCAAGACAAATTGAATTTTATGCCTTACCATGATATGCAGCGTTTCAACGTTAGGAAAACATCTGAGCATGCAGGACACCATCGTTGCTTCCGCAG
>LOC_Os05g08400_Random_132nt
ATCTGCCACTGAGCTGGTGAAGTTTCTGGGATTGAAGAACCTTCTGTCATATTCATCAGAAGTGACCTCAGTATTTTGTGGTAGTAAATGCCCCAAAGTGATCTCACTTTCATGCTCATGAGCTCCGTTAGG
>LOC_Os09g32870_Random_132nt
CGTTGCAACTGACAAGGTACCTTCATGCAAACTATTTCATCACAATGCTCAAGTTCCAACCACTCCAAAGCATAACAACTGAAGAGAAGGCACCCTAACTCATCTCCTGTAATATGGACATTAAACAGATGC
>LOC_Os07g27060_Random_132nt
GGTACATGCAGGGCGCTGGGGAACTTGGTAGTCAGCAGGGACTCCACGCTTCGTGCGCTGGAGGAGATGGCCCGTCGCCATCCGAGGACGCCGGCTGCCTCGCCCGCGCCGTTGCGGTCATGGCGGTAACCT
>LOC_Os12g29910_Random_132nt
TTTCCTCTCCACTACACCATTTTGTTGAGGTGAGTAGGTAGCGGAAAGTTCGTGTTTAATACCAAGATCATCACAATAGTCCTCGATATTGGTATTCTTAAACTCGGAACCATTGTCACTTCTAATTTTCAC
>LOC_Os10g15140_Random_132nt
CGGCCGCCTCCAGCCGCCTCTCCCTCCTCGCCCGAGCGCCGTCCGGCCGTGCCGTCGCCTCCTCCAGCATCGCAGCCGCCTCCTCTTCGCCGGCCTGCCCTCTGTTTCCCGCGGAGACCTCCGGAAGTGCAT
>LOC_Os02g33980_Random_132nt
GGCAGCGTTGCGGGGAGGGCGTAGGAAAGGGAAGGGGAAGGGGGTGGCTGCAGCAGCGCTAGCGTGTCCAATTTCTTCAACTCCGCTGTGCCCGAGCTCTGCGCCGCTGCGATGGTGGGGAAGGAGGATCCC
>LOC_Os06g24120_Random_132nt
GGATTGGTGCTGAAGCGACCTTGGATCGCCTTGCCGCTTCGTACGCTTGCTGCTGTTCTTGCATTTGGCGAAGCATGTCTTGGAGTCGTGCCATGTTCTGCCGCATGGCTTCCATATCGGCTTCGGCTTGTG
>LOC_Os04g33400_Random_132nt
CTGCAACGCATTGGGGGGTGCTGAACACCTTAGACTGAATCGTCATGAGCTGCAGCACCTGTGCTCTAGCAAGGAGAAAACATGCAAATTCAAGCATGTAGATGTTGTGAACTTTGCTTTCCAGTCGGACGC
>LOC_Os08g42259_Random_132nt
TTTGGATAGGGAAGGTCAACAAATCATTTGCTCAAGCTTAATGTTCTCGCAATATCTTCTCATTGTAAGTGATAAAACGAAACCTGTTAGAAACTTCCGTTTGAAAGAACATGTTATTGACCCTAAGGAAAG
>LOC_Os06g43620_Random_132nt
GACGACGATCATGACGGCGATGCCGGTGTAGTCGAGGCGGATGAGGAACAGGTTGAGGCGGTGCGAGTGGCACGACAGGAGGTGGCACGCCGCGCTGCTCAGCAGGCAGAACATGGCGCCCGCGAGGAACAC
>LOC_Os11g42920_Random_132nt
GTGAGGAGGGAAAAGAACTGTTGATATTTTTACATGCGGACCACTTAAGGAGATTTTTGCATGCGGCTCATTAAGGGGAACGCATGCGAAAATAGTCATTAAAAAATTAATGTAAAAATATAAGAACTTCTA
>LOC_Os03g43160_Random_132nt
TTAGTGAGTCCGAACGACATAACGGTACACTCAAACAAACCATACCGTGTTGTAAAGGCGGTCTTTGGTATATCCTCCTCACGGATTCGGAGTTGGTGATATCCAGAACGAAGATCTATCTTGGAGAAAACT
>LOC_Os01g73570_Random_132nt
CAGTTGAAGGTCGACGAGGATTAGACAACACTGATTGAGGATAACTAACTAACAATTACCTGCTAACATAGGCCACCAATTATTGTACAGAGCACAAGCCTGCACCATCAAAATAAGGAAAAATAATTAGCT
>LOC_Os05g41460_Random_132nt
TAATATGTGTACCTGCTGAAGCTGCAGTAGTTTAGGATGTTACAGAGGTTTATCGATCGATAGCTAGCAACTATGTTGACAGACAGATTCATCAGTTGTACATCCTATCTGATCTCCAGTTTATGATAGTTT
>LOC_Os03g62730_Random_132nt
ACCAAGTTTGAATGCAGCTAGCCGGACATGCATGTGCATTGATCTACTACTTATTCTGAATACTGGAAAAGTAAAAAAAACAAACTAATAACAAACACAAAAGAGCACTAGCAGTATTCTCTCTCTTTTTAT
>LOC_Os08g09200_Random_132nt
TTACCATCCTTTCCAACTCCAATCGGCTCTTTCTCAAAATCAATGTCAACCTGAAAAGTACAAGTTCTAATGTTAGCAGGCTCCCTGAGACAAAAGCAAAGATAGGCAAAATTTTAATACCATGCCAACCCT
>LOC_Os01g17380_Random_132nt
GATGAGAGCCTCCAGGCACTCGTCCCTAGCCGGAGCCGGTGTGCTAACTCCTGGAGTTGGTATGTCAGTCCCGGCCAGATTCATTCCAGGCTTCATCGCAACCATGGCAAGGAAGTCATTGTATGAAGAAGG
>LOC_Os11g06980_Random_132nt
TAGTTCAGTGGCAGGTAAAACTGATAACTTGTAATTGCGTTGACCATCATCTACACGGTGAGGTAGTTCAGCAGCAGGTGAAACTGATAACTTGTAGTTGCGTTGACCATCATCTGCACGGTGAGGTAGTTC
>LOC_Os03g06580_Random_132nt
TGGTAGCTGAGGCCTGTCCCATTCTTGCATGTGCCTCCCGAACCGCAGTAAGCTAATTGACAGGCTATGCATACACAATTATACAGTCAATGGTGAATTGATGATCAGATCACAGATGAAATGGAAATGGTA
>LOC_Os01g39360_Random_132nt
TCCTTTAAAGCCAGGTCTCTTTGTCTTGCCAGTTCTGCCTTGTCATTTTCTAGAATTTGGATCTGATTCTCTAGTTGAGATATCTTGGCAGCTTGCACTACATTAACTTTGGTTAATCAAGATTATAGAGAT
>LOC_Os05g06410_Random_132nt
CCAATTCCGACTGGCGTAGCTCCGGCGATGCCGCCCTGGATCCACATGACAGTCGTCGCCCTCGCCCTCACGGCGAGTTCCTTGGTGCGTGCCCTCCTCATTGTGCCACCGTCCATCAGCTCGGTCGCAGCC
>LOC_Os09g30350_Random_132nt
AAGAGGGCCATAGCCGGACGAGGAAGGTTCCGACGGCGATGAACAGCAGAACAAACTGGACGGAGCAAAACAGCGAAGCTCTGCTTGCTCTTGCCTGCAGCTTCAGGATTTCTGAAGTCCTAGCAAGATCTT
>LOC_Os07g25130_Random_132nt
AGATAATGACGCCAAATCTTCAACGCATGTACCACTGCAGCTAACTCAAGATCATGAGTAGGGTAGTTCTTCTCATGCGGACGTAACTGACGAGATGCATAGGCAACCACCTTCCCATCTTGCATCAGAACA
>LOC_Os12g27980_Random_132nt
ATGTGATGCATAATTAATGGAGATGTTGGATAATAAACACCAGACAAAATAACAGTTGAATCATAAAATTGTTCAAGGAATAAAAGAACAGTTTCAGCAATTGTCCAGTGTAAATCAGTCAGTAATGGCTGA
>LOC_Os10g12020_Random_132nt
TCGTGCGCCGCCAGCGTCGCCTCCCGGATAGCGGCGGCGGCCTCGCGGTCCGCCAAGCTGGTCTCCACGGCGCCGGCATGATCCTCCAGCGCCATGGCACGGGCTTCAAGGGCCTCTTCGCGCCGCCGGGAC
>LOC_Os02g32080_Random_132nt
ACATAGATACGTATTTCTTGATTTTTTTTTCTTTTATCAGTTTGTATTTTCTTGATTCTTGATTATATATCACGTAGCTAGGCACATTTATAATGTCGTATCAGGAGCTAGCACTTGTAGGGGTATAGTAGA
>LOC_Os06g22140_Random_132nt
ATCCAGCATCCTATATGTATCAACACTACTGTTTACAGAGGTACCGTATCTTCACAAAAACTGATCGAAAAAAGTTAAAAGGTGAACCCCTAATAATTTCCTCACAGACTCACTCGTACTCAAGCTAGATCT
>LOC_Os04g31410_Random_132nt
AATTCGTAACCCCCACCACACACACACACAAAAAAAGAAGAAAGGAAGAAGGTAGCATATATACTGTATAGACCGAAAGTTCGTAACATCCAACGTCAACATTTCCTCAACGTCTCTCATCATGCACCAAGA
>LOC_Os08g40340_Random_132nt
TCCAAGATCTGCCGAAGATCGAGTTCGGGATGCGCCAGTCGGACACACGCTAGGACGTGACAGGCCCCGGTGTAAATCCCGTTTGACGCCTCCTCCACGATCCTGGCCATATGCTTGGAGGGTATTGCCTCC
>LOC_Os06g41710_Random_132nt
AACAAAATATGTGATTAAGACCTGTTTGCAACTACAGCTAAATAAAATTCAATAAGAAGAGGCACAATCTCATTATAATTCCTGCAGATAGTTGTTGCATAGCATTCAACAGACCTCAAATTTCCCATGATC
>LOC_Os11g40970_Random_132nt
CAAAGGAGGAGTGCATCGGTTATGAAGATAATCCAATGCAGTGGCAATGTCTCCAGCTACTCTTACCCTTGAAGCCAAACTAAACAGTTTTGGGGGGCTTTGACTGCATGGTTTTGGATGGATCCAGCTTTC
>LOC_Os03g41030_Random_132nt
CGCCCTTCTCGTGGCGCAGGCTGTGGCTGTTCACGGGGCCGGGGCTCCTGATGAGCGTCGCGTTCCTGGACCCGGGCAACCTCGAGGACGACCTCCAGGCCGGCGCGGCCGCCGGCGACGCGCTGCTCTGGC
>LOC_Os01g71608_Random_132nt
GCCACCGTGCCACCTCCTCTCCATGCTTAGCCTGTCCACCTGAGCCTGCAGCGCGCTGCACTGGACCTGCACGTCGCGACGAAGACAATGACGAACACCTCAAAGCTTTGAATTGATGAACGGTGGCGGCGG
>LOC_Os05g39570_Random_132nt
GATGAATCCAGTATCGAAAACCCTCCGCCGTCGAGCCCTTTGAATCTCCATTCTACAACGATAAAAGGGAGTATATTATTTTCTATGGTCTACTTATATACAAGGACCTAATTAATTAAAGGAGACGTATAG
>LOC_Os03g60800_Random_132nt
TCCCTACTACCCAATCGTAATGACTCCACCTATAAGCACAGGTGACGGCTCTCTTCCTCAGAGTTATTCATCATCCTCCTGAGTTCCCCGAGAAGCACCTTGGATCATTTTGTCATCAACTCCTGCGATTAA
>LOC_Os08g07280_Random_132nt
AACATAATATGTTGCAAGGCAGAATCCAGAATAAACTGAGAAAGAAAACTACCTCCGAAAAAACTTCTTTTGCTGCTTGGTGGCACCTTCGTACAAATTTTAATTTGTTTACTTTGTTTCTCTGGAAAAGAA
>LOC_Os01g15420_Random_132nt
TCGTCGCCGGAGCGCCATTCCCATTGTGCGACGGTGAGAGTCGCCATGGCCGCCGCCTTCGGCCGGCGTTCCCGCCTTCTATGGCCCCTCTCTCCCTCTCTAATCTTTTCCTTTTCGTTCTTTAGGTCGTCC
>LOC_Os11g05130_Random_132nt
TGTATTGTAATTTGTAAGCATAAGACTACGCTTCTGAAGGCACAACTTGCATGTTAAACTGGAAGCAGCATTGCCCTCTTTGCTACCAACAGACCTTAATGTGCACTCTTTATGACAATTACCTGAAACATT
>LOC_Os03g04630_Random_132nt
CGTACCGCAGCTTGCCGTCGTCGGAGATCCACCGCTCCGGCCTGAACTCCATGCAGTCGCTGCCCCACACGGACTCCGTCCTACCCATCGCATAGATGGACACCACGATCTTGTCACCAGGGCGCACCTTGT
>LOC_Os01g37360_Random_132nt
TCCCGCAGCTGAGGGAGTCTGATCACTTGATGATTGTTGAACAGAAGGAGAAGGAGGAGGTGAAGGCTGAAAAGGAAACAAGTGTCAAATAGAATCGGCTAAAAATTAACTAATGAAAGTTAAAACTATCTT
>LOC_Os05g04510_Random_132nt
TTCACAATCTTGAGGATCTCCTTGTCAGGGATCCTGCCAGTGCCGTATGTGTCGACGAATACGGACAGTGGCTCTGGGACACCGATGGCGTATGATACTTGGACAATGCAGCGGCGAGCAAGGCCACTAGCA
>LOC_Os09g28370_Random_132nt
CAGTTTTTTTTTTTAGGATTCGTGACGCCTGGTAAGCAAAACAGATAACGTATATGCGTTCTACCTTGAGGGACGGTGATTAAACTGGATGTATGAATGCGACTGATAATTCGGAGGTAAATTAATCGCCGT
>LOC_Os07g23290_Random_132nt
TCCTCATCGTAGAACCTTTTCTTGCCTACGATCCCCGTCCCAGCTAACCGGCCCTCGTGTAAAGGGGGGGTCACACCGATGGGTTTGGCGTCCTTCATGTAATCTATGCAGCATTCGACCACCTCCTCAGTT
>LOC_Os12g26050_Random_132nt
GCCCATCCCCTCTCTTCTCTATTAACTCCCCTTCTCCCTCTCTTCTCTATCTCCTCATCTCCTCATCCCATTCTCCTTCCATCTCCTCGTCGACGCCTGCACTGTCGCCAACGCCGCCGGAGACCGAGAGGG
>LOC_Os10g09940_Random_132nt
TGCATACCGCTTCCTTCCAATAGTCAGCGTCAAGAGATGAATATGCCTCTTCAATGGTTCTTGGAGTATCATCCACAAGATATACAATGTAGTCATCTCCAAAAGACTTTGCAGTCCTTTGTCTCTTACTCT
>LOC_Os02g29760_Random_132nt
ATTCATAGCCGATGCTGGTGCTCTCTGAATTGCTCCAAATTTCTGACAATCTTGACTTCCCTTGTAGTATCGGAAGCAATCTTCTTACATTGTCGGCGAAAAATACCCTGTGCGCCGAAGCAACCACTTCAT
>LOC_Os06g20230_Random_132nt
GGTGAAGACGTAGACGCCCAACAACGGCGGCATAATAGGCCAGCCGTGCAGGCGGAAACACCAGTCGGCGGCGGACGAGGCGGCCGGTCGGTGAAGACGTAGACGCCCAACAACGGCGGCATAATAGGCCAG
>LOC_Os04g29424_Random_132nt
AGATTGCATCAACTGAATCTTCCCTGCACAGATTAAAAAAACAAACACGAAAGCTTATACACAGATAAAGAAGGAGCAGAACATTATAACATCTATAGAGAGTGACAATGACAAGAACTAGGAAATTATATG
>LOC_Os08g38440_Random_132nt
TTCGATCTGATACCGTATATGAATCTGCAAGAACAAGTCAGGTGAACAGATCATTTACAATGTTTGTTATGGTTCTATGCAGAAAGTAAGCATGATATGACTAATTGAATCACAGAAAATCATGTCTCAACA
>LOC_Os06g39820_Random_132nt
CTTCGCATTTGATGGGGTAGATTTCAGTTTTGTTGATATTTGTATGTAGCCCAGATGCTTGCGCAAAGCATACCTGAATATGTGAAAGGGCTGACAAATCTTCTTGGTTCGGGCTTGCAAAAACCGCAACAT
>LOC_Os11g38959_Random_132nt
TCTGAAACCCAGATAGGCAAGCTACAGAATTTGGGCCCAGTTACTCAGCACAGAAAGTTTTATGATCATTACGGAAACAACTAGTTGCAAACTTCTTCTCATTCCTCATCTTCCTCCTCACCATCACCGCCA
>LOC_Os03g38804_Random_132nt
CGCGCCAGCTTCCTCCTCACCGCGGCTTCCCGTCGGCGTCGCGCCGTCCGCTTCCGCCGCGGCCACCACATCCGCCGCCACGACCCGCAAATCCGGTGGCGAATCCGGGGCCCCGCGTTGACGACCGCCACC
>LOC_Os01g69150_Random_132nt
GGGACGGAGGCAGCGCCCCTCCTCCCTCTGCCGCGTCGCCCCCGCTCCCCTCCTCCTTTTTCCCGAATCGGCAAAAGGGCAAGCCCCTTTCTCCCCCTCCTTTTTCCCCTTTTTCCCCCGCCGGCGTCATCC
>LOC_Os05g37690_Random_132nt
TACCAGTAGCTTATTACGGTACATAGCAGCTAGCCATCTAGAGTTCTAGACCCATACAATAACCACATATCAACATATCACCCAAAAAAGGCAAGAGGCAAGAACGAAGCAGAGAGATACCATATCGGTATT
>LOC_Os03g58790_Random_132nt
CGGCTAGCTACTTATCCTTCCCGACCACTTCTACATCGTCATCTTCTTCGTCTTCGTCTTCGTCTTTGTCTTCGCCATGAGCATTTTTTCCTTTTGATTTATTCTCCTTGGCCTTCTCGAGCTCCTTCACTA
>LOC_Os08g05330_Random_132nt
TCCCCTATAAAAGCCCACCATTCTCCCCACTCCCCACTCCATTCCCTCCTCCTCTCCCTCTTCCCCCTTCTCCACGCGCTGCCGTCGTCGTGCCGCCGCGCCGCCCCGCCTTCGAGCCGCCGCGCCGCCGCC
>LOC_Os01g13430_Random_132nt
CCCCTGAGACATCCTTTGACAAAACCCCATGGAAACAATGCAAATGCCTTACAGCAAAGCCATTGGCTCCTGAAACATTCAGAGGAGGTTTAGAGAAACTGAAATAAACAAATAATATAGCAGTTTTGCAAA
>LOC_Os11g03280_Random_132nt
CGGTGAAATTAAAGTTTTGACTGTGAAAAATAAACTATTATGTAGCTAATTGATCTAAATCCAATGTAGAATGAAATAAAGAAGATTTGCTAACCTAGGAGGGTATGCCATTATTGGTGTAACTATTGGAGC
>LOC_Os03g02620_Random_132nt
GTCTCCGGTGACCGCAGAAACGGTCACCACCACCGCAGCCGCTGCTGCCGAAACACCCAGCCACCTCGCCGTTGCCATCCTCGCCTCGCACCCGACTTCTTCCCCGCCGTCGACGTCGCCACCGCCTCCACA
>LOC_Os01g35360_Random_132nt
TGGACAATCTCTGGAGAAATGACCTGGTTCTTTGCAGTTGTAACAAATCAACGTCTTCTTTGCTGAGCTGTCCATCTGGGGATGATCATTGTGACTTGGAGTTGGAATTGGTGGTTGGAAACCCTTGCTAAC
>LOC_Os05g02564_Random_132nt
ATCATCGGAGGGCAGCAGCAGCGGCCAGCATCAGCGCCAGAGCAGGTGGGACCAGCCACCACCGCCTCCTTGTTGCTCCGGCTGTGGCACCACCCACCGCGTGGAGTGGGTCATGACGTGCTGCCACAGGCT
>LOC_Os09g26480_Random_132nt
CCTGCAGAAAGAATCAGTGGTCAATAGCCTGAGAGACTGAAGGTCTGAAGAATATCATAATACAAGTTTCAGTGAATACCTTGCGTGTAATTACAGACTCGATCCCTTCCCGGTGCACTATGTCGGTGTAGT
>LOC_Os07g20310_Random_132nt
AGTGCTGGTCCTCACGCTGATAGCTAGTAGGCCCATTAGGCTTGTTTAGTGTAAATGTGACCCAACTTTCCCCATCTGAGTCATCTGACCATCTCCTCCAACCTCCGCCAATCCCCATCGGCAGACGGCGGC
>LOC_Os12g24070_Random_132nt
GCACCGGCGCCCCTCCACCGATCAACTTCCACACAAGATGCTGCACCTTGTCGCCACCCCTGTAAGCTAGCCCAGGCCTCCTCCGTCCCACCACCCGCTGGCCTCCTCGTTGATTTTGGCAAAAGGAGAACC
>LOC_Os10g07986_Random_132nt
AGAGACTCTGCTATCCCTGTAATTTCTTCATCTTGACTCCACCTGCAACAGTGCTCCACCTTCTCTCATATCACCACGATCGTCTTACCAAACGAAATTGGATTCCTTCCTAGCTATCATGTCATAGACTTT
>LOC_Os02g27810_Random_132nt
ATTAAAGAGGACAGCTAATCAAACACAACTAGATAAACTTGATTCTTTACCACCAAAAGAGATCAATGCCTACTCCCTGTATCGGCACATAATTAGCGAGGATCACTAAACGCAAGAACCAGCCAAGCTACC
>LOC_Os06g17800_Random_132nt
CAAGCTTGGCTTTCTCTTCATGAACAAGCTGTCGATTGGTTTGGATTGTAGCCTCGATGTCCTTGTGTTCCCGGAGATCGGCTAACCTCTGCCTGGCTTTCTCCAGTTTGAATTGATGCTGCTCGAGGTAGA
>LOC_Os04g27420_Random_132nt
AGCCATAGCCATCTTACTCTTAGGGTTGTAGAGAATTTATGAAGATCAAGGATTCCCAGTCCTCCCATGGTTTTTGGTCTACAAACAGTTGGCCAATTTACCAGACTTGCTCCTGGCTTCACATTTTCTGGT
>LOC_Os08g36510_Random_132nt
GCATCACTCTCCTCTGCAGCAGAATCCACAGCATCCTCTGGATCAGTACGTGGTGACTCTATATCCGGCAGCTCATCACCATCATCATCATCATCATCATCATCATCACTGGATGTGGAGGAGTCCTCACGG
>LOC_Os06g37999_Random_132nt
CTCCCCGTGATTCCCTCTCCCGTTTCCCCCGTTTTCCCCTCTCTCTCTCCCTCGGATTCGTCCGGATTCGTCCCGCGAAGTTCGCCGGCGTCTTCAATGGCGCCCGAGATCTCCGCGCGCGGTTTCCTCTCT
>LOC_Os11g37010_Random_132nt
CCAAGCTACTTATTTCCACAATCTTTCCTTCTGTCAAACTCACTTTATGTACCTTGATCGTGTTAGTATCACACACATATGACTCAGAGTCGAACTCAGATTCTGAATCAAACGAGTGATCATCATCTTCAT
>LOC_Os03g36660_Random_132nt
AGTCGCCGTGCTTCTTGAGGATGTTGAAGGTCTTGGTTTTGAGGCCCTTGAGGATTTCCGCGTTGGTGCGCTCCACTTGGCCATTGCTTCTGGGGTGGGCGGGGGAGGCGAAGCAGAGCTTGATGCCCATGT
>LOC_Os01g67200_Random_132nt
GAGGGCGATCATGGAATGGATGCTCATTTCCAGAAAATATCCTCAGTTTGCGATCCCTGTCCTGTGATCAGAACAGTGCATGCTTAATAAGCAACAACAGCATTATATGAAGCTTTAGCAATTTGAAGACGA
>LOC_Os05g35300_Random_132nt
GGCCTTTGAATAGGGCGGCGACTGGGGTGGCGATGAGGTAAAATGCAGAGAAACAAATACAAAGCTAAAACTGAGAGAAGATTAATCGAGAAGAAGGTGATATGCTTGAAGCAAATGAACTCAATCCGTCAA
>LOC_Os03g56830_Random_132nt
CCCATTTTCCTGGAGCACCCCAAGCACGAAAGCCGCCGAAACCCGAGCACAACAATCACCATAATTGCTGCCGGTCTCAGCCACGGCACCTCCGGCTTGTTGTGTCCATTCCGAGAAGTCCAGCGCGGAAGC
>LOC_Os08g03450_Random_132nt
GGGGTAGCCTCAGTACCTGAATCGATAGAACAAAAGGAACATAATGAATCCAAACAACTTTGCTATTTTTAACGCAATTAACATTTCCCATGATATTTAAAACATCAGAAAAGTTTCAGACACCTTCTCTGA
>LOC_Os01g11450_Random_132nt
TTTCGTGATAGTCCCTTCGTGAAGGGATCTGCCAGGTTTCTCGCTGTTTGGATGTAATCCAACGTTATAACTCCGGAGTTTCTTAATTTCCTAACAGACTTCAATCGTCTTTTCACATGTCTAGACGATTTC
>LOC_Os11g01390_Random_132nt
CAAAGGAGAGCACGCCGTCGCCGTTGAGGTCGAACCTGCAGATCATGGCCCTGCACTCCTCCATCTCCAGCCGCTGATGCTCTGACCCCAGCCGCCTCAGCATCCGCCGCAGGCTCGCCGGCGTGATCACCG
>LOC_Os02g58560_Random_132nt
CTGAACCCAACAACCATCATCAGCTCAAGCAAGCCAAACCAGCCGCTTACAGGCCAAAAACAATTGATATCCACTTACCAACAGCAGACCCCAGCCAGTTGGCATGAAGGCAAGAATGCAAACAAAGATGTC
>LOC_Os01g33240_Random_132nt
ACGTCATACGTCGTCCTATTTGAAACCTTCACCCTGAACTCACGCTTCTGGACAAATACCCACCTCTTCACCGCATCTTGTAAGTGACCTTTGTCATGAAACATCTGTCCAACTTTCACCTGCTTACTATCA
>LOC_Os04g59400_Random_132nt
ATCAAGTGACTGTTGCTAGATTCCGTGCAGCCAGCCATGAACCATCTCTGCCTGATGAGCTGCACGGTGACACAGAGCTTCACTGTCCTTTTGCGCTTCACAAAGCAAAAGCAGGAGCACAAAGGCAGCAGA
>LOC_Os09g24520_Random_132nt
AGTAAGTTTTCGTGACCTGATGGATAATTGTTGTTACATTATCTGACTGATGCAAATCATGCCATTGTGACAAGCCTGTGTTTTGTGCAGTGTTTATCAAGAGCACTTCGGAATGAGAACCCGCGATTACTA
>LOC_Os07g17840_Random_132nt
AACCCGTAGTTCTTGCCTTCAGCTGCTGTGTTACAGCAGGCAAGATCTTCCTACTCACCTTCTCTACAATTCTTCTCCTCTTATTCCATAGAACCATAACCAACGCTCTGTAAATTTCCGCATGGTCACAAA
>LOC_Os12g22110_Random_132nt
AAGAAAATACCTTATATTCTATCAAGTTAAATCAAGTTGAACCATTGACCGAATACATTTTCCTTGTAAACATTTATATAGTGTAGTTTCTTCTTGCCAAAAAAAAACACAATACTTGTGATGACCATACAT
>LOC_Os10g05900_Random_132nt
CTCTATCGAACGCATATCAGGAGAAGCACCATATTGAAGACAGTGTATTCGCCTACCACGAGGCACACGCTTATAAAGATATATTCATCACTTAGCATTAGTAATTTAACTCCCAAAATATTTGGAAAAACA
>LOC_Os02g25910_Random_132nt
CGTTTGGTTACCTTGAAGTGCTGTGCGATCTCCCTGACGAGCCTCTGGAACGGCAGCTTCCTTATCAGCAGCTCCGTGTTTTTCTGATACTTTCGGATCTCCCTGCAATCGTATATATATGATATAATTCAA
>LOC_Os06g15890_Random_132nt
TCAGGGAGTCGCTGCTCCGTGACAAGGCCAGCTGGCTCCACTACCGCGATCTCGGCCTTGGCCTCGTCCGCCACCACGAGGAGGCCACCTCCCGCGTTGTGCGGGAGCTCACGGGCTAGATCCACGGCTCCC
>LOC_Os04g25410_Random_132nt
GTTCAAACACCACCGTGCCCAAATCCTTCTGTACCTTCTTTAATACCTCGACAAATTTCTCAGCTCCATCTACATCTTTGTTCTTCTCAAAGTAATCCATCAAGGTTTCAGTCACTTCATGTGGTGGCACCC
>LOC_Os08g34640_Random_132nt
CGGTCACCCAACCGACAATGTCCATGTTGTCGGGGAACGAGGGATCCACCACCTGTTTTTTTGTTAGCAGCTCAAGGAGTATGACGCCGTAGCTGTATACATCGGACTCGATACTACTCCTGGTGGAAAATG
>LOC_Os06g36020_Random_132nt
TAAGTCACTTGAACTCCTGAGTGACCACCAGGGGCACTAGCATGTAAGGACTGAAGAATACGAGACTGTAGGGCAAAGTTATTGCCAATCCACACTCGCCCTTTATAGCGCAAAATACCAGCATCAAAGGAA
>LOC_Os11g35060_Random_132nt
TACTTATTGCATCCCCAGCATCTATATATGACCAAAATAACCCTATAGCCATATTTTCACGCACCGCTTCTGGAAACTGCTGTAGTGGAAGGAAATGTGGCTCCTGTGGATCCTTCCGAAACACTTCCATCA
>LOC_Os03g33509_Random_132nt
CTTCCTCCTCCACCTCCCTCTACAACTACAGAAACGATTTTACTAGATGAGAACCCTTGTAGGTTGCAAGTGGGCCATTACTATTGTCGCTTGCAAAAATCGCTCCCTTGGAGAACGGTTTAGGGGCCACAT
