# Supplementary material for: Genome-Wide Identification of Reverse Complementary microRNA Genes in Plants
Source: PLoS One. 2012 Oct 23;7(10):e46991. doi: 10.1371/journal.pone.0046991 (PMC3479107; doi:10.1371/journal.pone.0046991)
Supplement: Data S3 — Retained random sequences after secondary structure prediction in Arabidopsis . (TXT) [file pone.0046991.s016.txt]

>AT4G08264.1 _Random_159nt
        TCCATCTTATAGTGATGCGAGTTGGTTATGGCCGTCCTTTTCCTTGGTCTTTTTGGATCAACAAATTCTTCCTCCATTATGAGCATTCCAATGTCATTTTCCTCACAAAAAGAACTAACTTCAGCCATAAAATCATCCTGTCCATCATCTCTAAGCTTT
-23.86  .....((((.(((((((.((...(((((((((...........((((((((((((((.....................((((.(((....))))))).....)).)))))))).)))).....)))))))......))..))))))).)).))))....  []
>AT1G01453.2 _Random_159nt
        ACGCCTCCGCATCTGAGACTAACGCCCACAGTAACAATCTTACGACTGCCCACAGCCAATCCTACCTTCGTCTTAGCTGTCACTGTCACCAACAGCTTCTTACTCTTCAGCTCTACCTGTAGCCTCTTTGCCGTCGGATCATCCACCTGTCGTTTCCTC
-19.36  ..............(((...((((...((((...........((((.((..((((...................((((((...........))))))...................)))).........)).))))..........))))))))..)))  []
>AT2G35240.1 _Random_159nt
        CAGACAAGTTCTTGATGATTATGATTATGACAAAGGACATTAAGAAAATGCAGAACAAAGTTGATGATACTACTTACCTCCGTAATCTTTGAACTCTGGATCAACATAAGAGTCCGGAAGCACGAACAGAACACCAGGAAGTCCTGAAACTCACAAAAG
-23.84  (((((...((((((.((....((.((.((.....((((.(((.....((.((((.(((((...(((..............)))...)))))...)))).)).....)))..)))).....)).)).))...)).))))))))).)).............  []
>AT4G32460.2 _Random_159nt
        GTGCGACGGCGCTTTCTTTCCCGGCGACGAGTTCGACGGCGCGACGGCCTTGAGGAACGGAGAAATGATCGGAATCTATGTATTTGACAGCTTTAAGAGACTCGACCATCCAACCAGGTAACGGAGAGTGATCGTCGATGGAGTTTGGTGGAATCAAAA
-34.20  ...((((((((((((((..((.((.(((((((((...(((.(((..((...((....(((........)))...))...))..)))...)))....))).))))....))...)).))....)))))))).))))))......................  []
>AT1G35840.1 _Random_159nt
        TTTAGAGGAAGAAGACGATAACTAAGTATTCGGCGACGGAGAGAGGTGAAGGTCAGAGCGTGAGGGTCCCGTTGAGCTGGCCGGAGTTTGAGAGCTGAGCGACAGTGATGTCTCTCTGATTTGTCGTGAAGAAGACGAGGTGAGCATTTCTTCTCTGTT
-44.10  ..((((.(((((((......(((..((.(((.((((((((.(((((.((..((((...(((..((.((...(((((((......))))))))).))..)))....)))).)))))))..))))))))...))).))..))).....)))))))))))..  []
>AT1G18270.2 _Random_159nt
        CAATTCCTTCCATTAGTTTCTAGGCTAGCGACTTGCCAATTATTTCAGTGAAAGATTCATGATATCTTTTTTGTTGACACGATAAGTTCAGTTTTTCATAGAGAAAGATGCAAGGCTAACCATTCAGTTAAAACCTCTACGTCATGAACAGTTTGTGTG
-25.20  ......................((.((((..(((((...((.((((.(((((((((...(((...(((..((((....)))).))).)))))))))))).))))))...))))))))).))......................................  []
>AT3G46070.1 _Random_159nt
        CAATACGTTAGAAGCCTTTTCTCGTTCTTTCTCGTTCCTATGTTTCCTCATGTGACCACCAAGAGCTTGTCCCATCGGAAACTCCAAGCCACAAATCGGACAAGTATGAGCCGTCGTCGTAGTCGTAGTTTTAGGCTTCTTCTTTGGTGATCCAGGAAG
-27.84  ((.......((((((((...((((..((....(((((.(((...(((...((((..........((((((((....))).....)))))))))....)))...))).))).)).......)).)).))....)))))))).......))..........  []
>AT1G69520.1 _Random_159nt
        CTCCTACCTAATGATAAACAAGATCAAACCAGGTGATTATGAAAAAAGACTAATGTAGGATGCCAAAAAGAAAACTTACTCCTTGCTTGAATCTAAAGTTTTTAGGTTTCAATCCTGCTTTGGTAGCGGATTTGCGTGCGTATTTCTTCATTTTGGGAT
-29.26  .(((((...(((((......(((....((((.((((...((.......(((((.(((((((........((((((((..................))))))))........))))))).)))))..))...)))).)).))...)))))))).))))).  []
>AT4G06607.1 _Random_159nt
        GGACGGATTAAGAACTGTACTCGACCCATGTGGTCGAGTGAGTGGTCGAGTGAATAGCTGGAGTCTTCTTTTCTTCCTTGTGCTCGAGTGTCTGGTTGAGTGCGGAATGAAGAAGGCTCTGAAGCTTGTCATCGAGTATGCAGTCGAGTGGTGGTGATG
-53.60  .........................((((.((.((((.((.(((.((((.(((..((((((((((((((((..((((..((((((((........)))))))))))).))))))))))))..))))..))))))).))).)).)))).)))))).....  []
>AT1G65481.1 _Random_159nt
        TTTGATGATGTCTTATTGTTATGCTGGATGAGTTGGGGGACTGCAAGGTGGCTTCTTATAAGGTTCCTTTTTCTGGGGTCCCCTTTTTGACTTGCTTCGCTTTACTCTTGCTTTCATTTGGACAACAATTTCATTGCTCCTATTTTCATCTCCTTCTCT
-33.69  ...((((((((((...((....((.(((((((((((((((((.(((((..((((......))))..)))....)).))))))))....))))))...........))).))...))...))))).....................))))).........  []
>AT2G27145.1 _Random_159nt
        TTCACTTGTTGCACATTTCCCATTACTCCTGTTTGTGTCATATTTAGAACATGTCTTAGTAAATGTTACCATCACATAATTATGTATCGAAAAGCAATTGTTACATAGATTTTACATAACATATATAGACTATAGCTGAATTGATATTTTTAACAAAAT
-23.51  .............................((((.((((((.((((((.....((((..(((.((((((...........(((((((.(((.......))).)))))))........)))))).))))))).....))))))))))))....))))....  []
>AT1G73280.1 _Random_159nt
        TCACAAAAAGGTATGAATTTAGGGATGAATATTTATTTACGTACGGCACAAACAACATCAGCTTTGAGTGTGTAACCTTATTAAATTCTTCAATGAATTTCAAGCATTCTGTATTACGTGGATGAACATTTCTATAGTCTCCTTTGCAGGTTTTCTTCA
-30.36  ..((..(((((...((...(((..(((....((((((((((((..(((.................((((((...........((((((......))))))...)))))))))..)))))))))))))))..)))...)).)))))....))........  []
>AT1G80490.1 _Random_159nt
        TTCCACTCAACTATGAACGATTCCCCATCTTTACTCGTCCCACAAGAAAATAGCCTATCCATGTGAATATAATAAAAAATAGATTTTAAATTTATTATCACTTCATGACGATACAGAACAGAACCACAACATAAAGATGATGAGAATCATGTTATAACC
-16.84  ...........(((((..(((((..((((((((.(((((.......................(((((.((((((((..............))))))))...))))))))))....................))))))))....)))))...)))))...  []
>AT2G20595.1 _Random_159nt
        TGCATGTGAGCTTCTATTCATGCATATATATATATATAAGTAATTAGGAAAAAAAAACACACACATATATATAAATTAAAGGCAAATAATTATTTATACATTACCGTAGACGAGATAAGGGAGGCTTGGGACCACCGCATTCGATTTTACAGTTTTCAT
-19.30  (((..((((((((((..((.((..(((....((.((((((((((((........................................)))))))))))).))....)))..)).))....)))))))......))).)))....................  []
>AT4G38010.1 _Random_159nt
        GTTCCAATATGCGTATCCCATTTGATTCCAGCGGTTAAAATATACTCATGAACCCATCTTCCGTGATCCACAGCTCCTAAGCTAGCACACGCAGAGAGAACACTTGTAAGTATATGCCCATCTGGCTTTATACCAGAAGACGTTTGCATCAGAGAAAAC
-25.13  ..........((((........(((..((((.(((....(((((((.((((.....((((.((((......((((....))))....))))..))))......)))).))))))))))...))))..))).........))))................  []
>AT4G37120.1 _Random_159nt
        ATAATGGTGTCCTTTGTCTGAGTTTTCAGTTTTTCCTTTGCAACTTTAAAGTTCTTATAGAGCAATTCAGCTTGGGATGGAGCCGCTTGCATATGCATGTCATGTCCCTTGTCAAATGCTTCACATGAATGGATGTTTATCTGTTTGAACTCCAGAGCT
-31.43  ...........(((((...((((((.(((....(((..............((((.....((((.(((..((..((((((..((....(((....))).))..))))))..))..))))))).....))))))).......)))...)))))))))))..  []
>AT4G16010.1 _Random_159nt
        GCACATCCAAAGATTCTCAAGGCCTGATAATCCGGTTTCTTCTTGTTTAACAGCTCAAAAGGACTTTTAGCATCAGTAAGAGCAGTATGAGGAAGCAGATTACTGAGAAAGTTTGTAGTATAAAAGGCTTCTACCCAATGTTTTTGAGGGACTTTGCCT
-29.73  .......(((((.((((((((((((.(((.((((((.(((.(((.((((((.((((.....((.........)).....)))).)).)))).))).)))..)))).))..........)))...)))))..............))))))).)))))...  []
>AT5G06100.3 _Random_159nt
        TGTGTTCCGGAATTGTTCAGGCGACGAGAATTCTTGCTTTATGGTACTGCTACACCCAGGATACAACAACTCAGATTCCCAAAGTCGCTTCGAGGAGGGGATTGTTGGTGTCATGAAGTTTTCATATCGAGGAGAACTTGCACAGTTACCCATATTTTT
-31.70  ........((((((((.((((.........((((((...(((((....(((.((.....(((((..((((...(((((((....(((...)))...)))))))))))))))).)).)))..))))).))))))...)))).)))))).)).........  []
>AT5G18250.1 _Random_159nt
        GATCCACTTGCGTACAATTGGCATTGCTGTTTCCATCAACAAGAGCATTCAAATAAGTACAACAGATTCAGTCTCTTTCGATCAAGCTTTAAATCAAACTGCTACCAATCTAACTAAAACATAGCTAGAATGTCGTCTGTTACAGCAGTGGAACATAAG
-25.64  ..(((((.((((((((..((((((((((((.............((((.......((((......((...........))......))))..........)))).................)))))...)))))))..))).)).)))))))).......  []
>AT4G30690.1 _Random_159nt
        GAAGAAGCTTTTCTAAACAAAAGCATCACAACGACACAGATAAAAGAGATAGTGAAAATGGCTCAAATCACCCCATTTTAAGCTCCTTCAAGTCCATTCGAGTAGCTGACATAAGAAGAAAGCTTCAGTTACACAATCCATTCATGTAAAATACGACAC
-21.41  ...(((((((((.........(((.((.....(((...((.....(((......(((((((...........)))))))...)))..))..))).....))...)))..........))))))))).................................  []
>AT5G25070.1 _Random_159nt
        AACTTCCTCATATTCACAAGCTTCATCCGCTGAAACACGGGCAAGATCACGAAGTTTGGCTCCTCTCTCCTTCTCAGATGTCATGAACTCGTCCACGTCTTTCTTCTTCCTTGATAAATCTTCAGTTTCCTTGTCAACCTCAGTGAGACCAGCTTGCAC
-30.18  ................((((((...((((((((......((((((...((((((((((.................((((((.(((....)))..))))))..............)))).)))).))...))))))....)))))).))..))))))...  []
>AT1G09010.1 _Random_159nt
        TATAAACTCTAGTACCGTCAAGATAAACACTAGGATCTGAATCTTTGTCTGATAACAATTGGGTTTCAAAATAAGAATGAAGCCTAAGGTCTTGCTTTAGAGCCTCATTTATGTCTTTTGGCGGAACTTGTTCATTTCCACCCACCCAAAGAGCCAGGC
-34.40  ....(((...(((.(((((((((((......(((.((((((.....((..(((.....((((((((((.........)))))))))).)))..)))))))).)))......)))))..)))))).))).)))...........................  []
>AT5G09210.1 _Random_159nt
        TCTTGCCACCAAGCTTGTAGCAGCAACAACATTTCTCGTCTCCCTGGTGCTAAGTATATCCCAGCAACGAACTATCCGATGGTGCAAAATGGGAACCGCAACATATTTCACTAGCTCAGATACAAAGTTGGGATTAGTACAAACTGGTGTAGAACCACA
-31.06  (((...((((.((.(((((.......((((.(((...((((..((((((..((((((.(((((.......(((((...)))))......)))))........))))))))))))...))))..))))))).......))))).)))))).)))......  []
>AT5G09660.2 _Random_159nt
        TTGAAAGTGTTGCAGAACCAGCTCCAGCTTTTGCCTCCACAACTTCAGTTCCACCATTTTGAATCCGGTTTGTCAGGTACTCAATTTCTTGAGGTGTGAAGCTGCTAGGAGGTTTAACCTGAGGAAAAAGGATTATGCAAAAACAATCAGTTAGCAGAG
-33.80  ((((..((.(((((...((..((.(((.((..((((((.((.(((((....((((.((..(((...(((.........)))....)))..))))))))))).))...))))))..)).))).)).....))....)))))..))..)))).........  []
>AT2G38150.1 _Random_159nt
        CTGTGCTCCAATAGCGTTTCTTAGTCCTGTCATGTCGTTGAGGAAGATGATGTCTGTGTCTAGATAGACTCCTCCGTATTTGTAGAGTACTGCGAGTCTTGTTAGATCAGAGAGATTCATGAACAAGGGGATAGAACCGGGATCCATGTTGCCACTCTT
-38.00  ..(((...(((((.....(((..((.(((((...((.(((......(((((.(((.(((((((..((((((....((((((...))))))...))))))..))))).)).))).)).)))...))).))))))).))..)))....))))).)))....  []
>AT1G19430.1 _Random_159nt
        CTTAATATTCTGTTCATCTCCAGGAGAAGTTTACCACCTGTGATTGCGGAAGTATAAGTACTCATGACTCGAAAAGCATATTGACAATAATGACACTGTTAGAGAAACTATTACTTACCATGAGAATGCCAGTGGACTCCGCAAGCAGCACAATGAATG
-24.39  ...........((((((.....................((((.((((((.(((.((.(((((((((.....((.((....((((((..........)))))).....)).))......))))))..)))...)).)))))))))....)))))))))).  []
>AT1G54215.1 _Random_159nt
        ACCGAGGAGGAGGAGGATGCCGCCGTGGCAGGTTCTTTTGGGGAGGCTTCGGAGGTGGTTGTGACCTCGGTGGTGGTTGAGGCGGCGGCGGAGAAGACAGAGGCTTAATCATATCCGTGACTGGAGGAGGCGGTGGAGGAATGCCTGTTTCGACGCTCA
-48.00  ...(((..((((.(((((.(((((((......(((((..((........((((.(((((((...((((.((.((.((....)).)).))..........))))..))))))).))))...))..))))))))))))....)).))).))))....))).  []
>AT5G32241.1 _Random_159nt
        CAATGTTATCTCCCTCTATTATCCGAGTAACCATAGGGCTAGGGAGAAGGATGCTAGCTCGCTTGTCTGTAGAGTGCTCAAACCTGAACCGGTGCAAGTCGCCAACCATTGCGAACTCCAGGAATTCACAGTGACGTAGATGCTCAATATCCATTGCCC
-31.00  ...................................((((...(((....((.((...((((.(((.((((.((((.......((((......(((((...........))))).....)))).))))))))))))).))..))))....)))...))))  []
>AT4G28550.1 _Random_159nt
        AAAAACAAAGCTCAAAATGGAAAGGCAAAAGGAAGGAGTACCAAGATGTTGATGGAGCCGAGGATCAACGGTTTTAATGACCTGTGAGAGCATACCCAGCTGAGTCTGGACGCCCATTGATGTTGCTGTTGTCCTGAAATTTTCTCTCTGAAATTCAAG
-30.04  ...........(((....((((((.....((((((.(((.....(((((..((((.((...((((...(((((.........(((....))).....))))).))))....))))))..)))))))).)).))))....))))))...)))........  []
>AT2G13930.1 _Random_159nt
        TGTCTCTGACCAACTGATAAGTACTCAGATCTTCTACTGCATCAGAATCTTCTTCTTCTGATTCTTCGTCTTGACTGTGTGTAGGTGAGTTAAGGACTGGATTATGACTTGTAGTTGCTTCACTTGGATTTGAGTTATCTTGGGTTGCTCCACCTTGAT
-35.92  .......((.(((((..((((.((((((((((...(((((((((.(((((..((((..((((((.....(((.((.....))))).))))))))))..))))).)))..))))))..........))))))))))...))))))))).)).........  []
>AT3G27080.1 _Random_159nt
        AGAAGTACCTTGGCCGTCATTTCGAGTGATTTCAGGTAGTGTGTATTATCTGGTTGCTGCAAAGATCAAAAACACGTTTTTCACATCACAGATTTAAAATCACAACACAAAAAGATGAGTATCAACATTGATTCTGAATGGAAAGCAAAATAACCTCAT
-24.10  ........(((..((((((..((((.((((((((.((..((((....(((((..((.((.((((((.........))))))))))...))))).......))))..)).......)))).))))...))))...))).))).)))..............  []
>AT3G51660.1 _Random_159nt
        TTGGAAGATATATTTGTTATCTCCTACATCTTCCCAACACATAGAATGATATTTAGAGGAAAAAAATCTTGGCCACATGCTATTAATATCGATGTTTCCTCTTTTGTACATAAAAATATATCTTGGTTTGAGGGGTCAAGTATACATATTAATAAATCA
-28.40  ........((((((((....(((((.((.....((((...(((..(((.(((..((((((((...(((.((((.....))))........))).))))))))...)))))).....)))...))))..))))))).))))))))...............  []
>AT1G02020.2 _Random_159nt
        CTATACAAGTAACAGCGTCCATATCAACAGCACTTCTTCTCGTCCTTACAACTTGCCTCACCGTTAACTTATTATATGAACTGTGGCTAAACAGAGCACGACTGCTTGTGAAGGAAGCAACATCAATTGAAGAAGAAGAGGTGGAGTAGATCAATGGAG
-31.64  .................((((((((.((..(((((((((((.((........((((.((....(((..........((..((((......))))..))..........)))..)).))))........)).)).)))))))))..)).)))..))))).  []
>AT1G20200.1 _Random_159nt
        TACCTACAAAACTGCAAAGTATAATGTTTTAGACAAGTCATCTTGCTGTTTATTCTTTTGAAACAGTAACAATTGAAGGGTTAAAAAAAGAACAAAATTCATATGTAGCAAAGAAAAACACAAGGTAGATCGATGGTAATGGTAAGAGGTGGTGTCAGA
-22.51  ..........(((((....(((.((...(((.....(((((((((.(((((.((((((.......((.(((..((((..(((........)))....))))..))).))))))))))))))))))).)))...)))..)).)))....)))))......  []
>AT1G21980.1 _Random_159nt
        GCCACCAACAGGTTTGACACAATGAACACCGTAGAATCTAGTCACAAGGGAGTTTTCGTATTGGCAGACATGTTTGTAGTAACTTGGAAGCATTCTTAGAAGAACCTGGATAGAAGAAGACAAACACTTCAGGTCAAATTTCTTTAGCTAATCACAGAC
-24.22  ((.......(((((((((....((((....((....(((.(((...(((...(((((......((...((.(((......))).))...)).......))))).))).)))))).....))......)))).))))))))).....))...........  []
>AT1G08450.3 _Random_159nt
        AGAGAGAGAGATACAAGACACAAAGCTTCAGACTATAACACAGTAATGAGTTCCAAAAAAGAATGAGTGCCATAATGTCAGAATTTGCAGTGATATAGAATGAAGAAAGAATGATGGATCTCTGAGACTAAAAAATAACGACCAATCATTTAAAGAATC
-22.20  ......((((((.((..........(((((..(((((.(((.((...((((((.........(((.....))).......)))))))).))).)))))..))))).........)).))))))....................................  []
>AT3G43360.1 _Random_159nt
        TAGGACATGACTTAGGTTGCTTGAAGCAAAAGCATTGCTTTATCGCTTGAAGAGACATTGTTTGTTGCATGACTTTTCTATTCTTAAAAACACTTTCAACAAACAAAGTTTCGCCTGTGGTGCTGATTTCAACCTGTGTCTCATCAGCTCGAAAATTGA
-33.91  ...((...(((.(((((((.....((((...(((..((.............(((((.((((((((((......((((.((....))))))......)))))))))).))))))).)))..)))).....))))))).)))...))..............  []
>AT1G67560.1 _Random_159nt
        GAGGTCCATATAGAGCCGGGTCAAGATTGCTTCGAATTGGCAGCTCCTATCAAAACATTTCAAAAGTTTCAAAAACTCTTCATAGAAGATTTTTGATTCAAATGGTAAAATGAAACAAACCTTTAGTAGCTCAATGTTCACAGGGTTGACACCAGCAAG
-28.64  ..............((.(((((((..(((....((((....((((.(((........(((((......(((((((.(((((...))))))))))))..............)))))........))).))))....)))).)))..))))).)).))...  []
>AT3G43146.1 _Random_159nt
        TCAACATAGAATCAGGTAAGTCTCTTGCTCTTGGACCACAAAACGCCTTCACATACTTAGCCCTTAGGAGTGAAGCTACAACCTTAGAAGTTGCATGTTTTGAGAAGCGGCTCCTAGTCTCCACCTTACACATATGTTCCAACTTTGCCATCCTCACCT
-22.99  ..((((((.....((((.((.((.(((((((..((.((...(((..((((((...((........))..))))))..............)))...)).))..))).)))).....)).))..))))......)))))).....................  []
>AT4G00335.2 _Random_159nt
        TTGATGGACTCAGAATCTGTGCATTGTGGTCGCCCCAAAAGCAAATCATATGGAAGAGGAGCAGGAGCACAAAAGGTGTCAGGTATAGATGTCTCCAAACCTATATCAACCAAGAGGCCTGTGGTGAATGCTGATCCCACACCAGCACGGGTTCCTGAA
-42.56  .........(((((((((((((..(((((..........................((..((((....(((...((((.((.(((...(((((..........))))).)))..)).))))...)))..))))..)))))))...)))))))))).))).  []
>AT4G14740.2 _Random_159nt
        CACCACTGTGACTACTGCTTGAGCTTCCATTGCTACCATTAACATTATTGCTGCTTCCTCCTGTAGAAGTGAGTCCTTTATCCATTGGTATCACTGATGCTATGTTCCACACTTCCTTCATTGCCCTTGCCTTCAATGTTTGCACTCCTCTTAAAGCTA
-18.75  ......((((......((...(((...((.((.(((((...........((((((((........))))).)))...........))))).)).))..)))..))..))))................................................  []
>AT1G55290.1 _Random_159nt
        GTAATAGTTGAGGTTGATACGTGTTGAACCCATGAAGAATGACTCTTTGGTCTTGTCTAGCTCTTTCACGTTCAGATTCTCGCCTAGAAACCGTAAGAGTTTCTTCACTAGAGGTTTTGTCTCGTTCATGTATTCTAGCGTTTCACTCCTAAGAAAAAA
-37.60  ..........(((.(((.((((...(((..((((((((..(((.(((((((.......(((((((.....(((((........)).))).....))))))).....))))))))))...)))...)))))..)))..)))).)))..))).........  []
>AT5G03560.1 _Random_159nt
        ACAAAAGACTCAGCAACATACTCAGACGCATCGCATAAAGGCCAGCTGTTCTACCTATTGAAAGATCACCAAACACTACAACTACTTATCAAATAAAAGGTTGATGACAGTCCTAAAGACTTGGCCTCTTTTATATTCGAGAGCCTCTCTCACAGCTTT
-22.11  ...........(((.........(((.((.(((.((((((((((((((((..((((.(((((((....................))).)))).....))))....))))))..........))))))...))))...)))..)).)))......)))..  []
>AT4G31210.1 _Random_159nt
        AGGTGAAAAAAAAAATGTGATAGAAATGGTACCTTCAACGAACTGAGAGTTTTAAAAGTTTCCTCACGCTCACTACTCTGATCATTATCGTTATTTTTGATTGCCTTAGCTTCAGGATCCTACAATATCACCAGGAGAAACAACAAAAACTGCTTTAGC
-20.50  ................((((((.....((..(((.....((((((((.((.((((((((..........(((......)))...........))))))))..))))))).))))))..)).....))))))............................  []
>AT5G19280.2 _Random_159nt
        AGGTTAGGACATTTCGTAGGTTAAGCATACAAAGAAAACCCAAAATAAGACCTATCGAGGAGGATTTTATAAAAGAAATAGTTAATAGAGGTGATTTGGATTTTTTTAAGAAAGACTCACTTGATTGCGGATTGAGCAGCCCCTGATCCCCCATGTCCA
-27.41  ......((((((.(((..((((...((.......................((.(((((((((..((((.((((((((..(((((.......)))))....)))))))).))))..))).))))))...))..))...))))..)))......)))))).  []
>AT1G59780.1 _Random_159nt
        CTCCTTAGCCATCTTTACCATTTCTTTATCAATTATATATCCTACACAACATTATGCAGTCAAAAATCAATCACCGTTGGATCTTTACTTTTGTAAGATATAGAGAAACTAGACTTGTTTGATTGGATCAATTGTTGATTGTTCAAGTGATTTTTACTA
-19.20  .................................................((((..((((((((.((((((.((...((((.((((((..((.....))..))))))..))))...)).))))))..........))))))))...))))..........  []
>AT1G76970.1 _Random_159nt
        CCAGCAGTTTCTTCTCTTTATCATGCATTAGAGTAAGCAAAGTCCTACCTCGGGATTCCCGGGATCATGTGCTCCAAGCATGTCCATCAAAACATCAACTGATCCCTCAGCGCTTTGAATCTCTTCCAGGCTAAAAAGAAACTCAACAAAACTATAAGA
-30.61  .....((((((((...((((....((...((((....((((((.((.....((((((....(((.(((((.......))))))))...............))))))..)).))))))...)))).....))))))))))))))................  []
>AT1G47720.1 _Random_159nt
        CAAGGTTCTTTTAATCAACGTGGATTCATATTCACTACCAATAGAGACGATGATACGTAGAAGAGATAATAACCTGTTTTCGTTTTTGGGTTTTTGGATATCTGAGAATCTAAGACGTGACTTGGTGGAGCCGCCACATAATTCACTTCTGCCACTTTA
-35.12  ...((((((.((((((.(((((((((((((((((..(((...((((((((.((((.((.............)).)))).)))))))).)))...)))))))....))))))...)))))).)))).))))))...........................  []
>AT5G01190.1 _Random_159nt
        GGAATTAACGAATGTATTTGCGACAGAGGTGGCGTTTTGAGGCGGTGGTGAAGTGGTTTTGGTGGGTGTGGCGGAGAGCGTGCCGGAGTAATGAACGGTAGCGGTGGCGGTGCGATTATCGACGGCGACGACGGCGGAGTCTTGGAAAGGAGCAGCGGC
-40.00  ............................((.((.(((..((((..((.((..((.((((((((((.((((.((....((.(((((..........))))))).....)).)))).))))))).))).))..)).))..))))..)))....)).))...  []
>AT5G07870.1 _Random_159nt
        AAAGAAGAGATCATTGTTGTTCCGCATTCTTGATTCGCCTTTGATTTCAGCGATCTCACTGTTTCTGATGAGAAATGGAACATCCTCTCCTTCAAAACCGGAGGTTCGGATTGACTAAGGGACTCATTAGGTTCACTAAAGGGAAGGCTGTACATAGGA
-34.30  .....................................(((.((....((((..((((..((..(((((((((...(((...((((...(((((......)))))...))))...))).....)))))))))..)).....))))..))))..)).))).  []
>AT3G22960.1 _Random_159nt
        AAAACTATAACTAAAGATGGTGAATACATGACGCAAAACCCAATCCCAAAGTAGATCATATGTTTCCTGTACAGTAGTATGATGTGTTGATATTGAGCATGTTTACTTACCCTCCACGGGAACGAGCAGCAAGATAACTTTTAAGGTGATTAATGACTT
-23.10  .........................................(((((((((((..(((...((((((((((..((.((((.((((((((.......))))))))))))....))..)))))))...)))....))).)))))...)).))))........  []
>AT2G04770.1 _Random_159nt
        CCTCTCGAATCCCTCTCAGTGGACTGCATAGTATGATAAAAGCTGAGATTAGAGAATGAAAAAGACAACTCAAAAACACTAAATTGGGAAACATAAAACGTTACCTGAAGAAATATGGTTGTACATTCCTCAGCTGTGAGCTCTCGTGCCCGCGAAGTG
-28.59  ..............((..((((...((((((.........(((((((......(((((......(((((.((......((...(((((.(((.......))).))))))).....))))))).)))))))))))).......)).))))))))..))..  []
>AT2G40640.1 _Random_159nt
        AATTCTGAGAGCTGAACAAGCCAATAAACTTGATCAGGAAGAAGAATAGAAGTCTTTCTCTGAAACTAGTAATGCCGTGAAACTCACAGAGATTTGGCTTTTCTGATCCTTCTAAAGTAGGTTGGGAACATGTGAAACATGCTTTCTAACAACAAAAAT
-34.10  ......((((((((.(((..(((((..((((....((((...(((...((((((..((((((.....(((...........)))..))))))...)))))))))..))))....))))..))))).....)))....)).)))))).............  []
>AT3G30712.1 _Random_159nt
        TGGGCACCTCAGGTGTCGGGTTGGAGATGACTAGTGCAGTCCTTGAAAACGATCCGGCTCGAAAGAGGGCATCAAACTCTGGATCCTTCTCGGCAAGATAGTCAAAGTACACATCAAAGCTAGTGATCTTCTTAGCTTGGTTTGCAATAAGAGCTTTTG
-40.00  ...(((..((((((........((((((.((((((...((.(((((.....(((..((.(((..(((((.(((........)))))))))))))..)))..))).)).))........)))))).))))))...))))))..)))..............  []
>AT5G59250.1 _Random_159nt
        AGCTTTCAAATTAGGCCCTTGGAATACTTCCAGGAAGTTTCCCCCAGATTTCTCATCTTCATAGGCCGTTTTCACAGATAAATAGGCATCATCTACCAACTTCTCTGAGATTTTATCACCTGGAGGTCTGCCACGTAATTTGCTGAGGGCAAGCATGGC
-33.51  .((((.........((((((((...((((((((((((((((....(((................(((((((........)))).)))..............)))..))))))).....)))))))))...)))............))))))))).....  []
>AT3G14420.6 _Random_159nt
        AGTTTCTACTAACTTCTCGGTTTGTTGTTTATCTGTTAAACTACTCTGTTTACCTTCCAGCTTAAGGTACGGTCAATTTGACCAGCAACATATGAAGCCAAGCCAGAGTCATTGGCCTAAAGGTGAAAACAGAACAAGCTCAGGAACACTCAGGAAAGG
-32.99  ..(((((......((((.((((((((.((((((((((((...(((((((((..((((.........((..((((.....)))).)).......))))..)))).)))))..)))))....))))))).....)))))))).))))......)))))...  []
>AT5G46780.2 _Random_159nt
        TTAGGTAACGCATATAGGCCGAGATGGGAGATTCAGCCGGGTTACTCGAAAATTGGTTAACAGGCTGAACCGGTTCAGATGCAATTGGAACTGATTGAACCGGCGGTGGAGGTGGAGGTGGAGGTGGAGGATGGTTGAGTTGGGTCAAAGGAGCCGGTC
-36.10  ................(((.....(((..((((((((((..(((((.....(((.....((..((((..(((((((((...((........)).)))))))))))))....))...)))...)))))....))))))))))...))).....)))....  []
>AT3G20570.1 _Random_159nt
        AGGTTCCCGAGACAGGTGGAGAAGGAGCGGATTCTCCTGAGGGAGCTGGGGCTGGGGACGGCGGTGATGATGCGGTGTTTTTGTTGCCGCTTCTATCAGCCATGACGATGACCACAAGCTTCTCGTTTTTCTTGCAGTTGTCTTTGTTTCCACTAATGA
-49.20  .((.....(((((((.(((((((.(((((((..((..((.((....((.(((((((((.(((((..((((..........))))..)))))))).))))))....))....)).))))..)).)))))))))).)).))))))).....))........  []
>AT5G47720.4 _Random_159nt
        ATGCATTTCCAGCAGTGACTGATCCCCCATCCTCCTTGAAACTTGGTCTAAGCTTTTTTAACTTGGCTGCATCAAACTGGTTCATGCCAAACAAAGTTAAGATCAATCAAGGCTATCCCAAGAGAAGCAGTGGTTCCTAAACTATTTACCTTCCCCAAT
-31.27  ............((.((.((..((.........((((((...(((((((.((((((......(((((((.(((.....))).)).)))))..)))))).))))))))))))).........))..)))).))...........................  []
>AT2G23760.3 _Random_159nt
        TACCACTGACAAATCTGAGACTTATTTTTTTGTAGTTATGTTAATGGCATTGTTACTTCTTTTGATAATAGTATGTGGAATGAATTAAAGCAAATTAAAGAAAAAAAAACTATAAAGGAAAGGTTAGGCAGAGACAGAGAAACCCTTAGGATGCTATTA
-22.90  .....(((.....((((.(((((.(((((((((((((...(((((.((....(((.(((.(((.(((......))).))).))).))).))..))))).........))))))))))))))))))...))))..)))......................  []
>AT1G33770.1 _Random_159nt
        TCTAGAAGGACACGCTTATAAGGATGTTGCGGTTTGTAACTTGTCGCCTGTGGGAACTTTGTCGTATTCCAGAACTCTTCAGATGGTGAACCACACAGTTTAAAGATCTTGTGCATTTGCTCGACCTTGAAGAATTATATTTTGAATATGAAAATCAGT
-26.64  ..(((((.......(((.(((((.((..((((..((((....(((..(((((((...((..((((.....((....))....))))..)))).)))))......)))....)))).)))).)).)))))))).......)))))...............  []
>AT1G10240.1 _Random_159nt
        GGAAACTTTCCAACAACCATCCATATGCAGAGTGCATGCTTAGTGGCTGGCATCTCTCCAGCTATGGCTTCTTTGAGACACATATTATGGTCTGTTAATATCGTTTGAGGTGCCTTCCCATTCATGAACCCTGTGAATGCCTTCCATAAGAGACAAATT
-33.64  ((((.................(((.(((((.((.((((...(((((..((((((((.(((..((((.(((....)))...))))...)))................))))))))...))))))))).)).))))).)))..))))..............  []
>AT5G18340.1 _Random_159nt
        CATGTTGAACAACGCTGTGACGATATTCTCTTGAAGCTCGGGATTCGAGTCTACCTCATCGCCCAAAACAGAGAGCGGAGTGAGTAACCTGGTGATCGAATCAGGGAGTTCCTTGATAAAGAAGTCACGGACATTGACAAATTTTTCGGTCTGGAGGGC
-35.74  ..((((((......(((((((.......((....(((((..(((((((...((((...((((((............)).)))).......)))).)))))))...)))))....)).......)))))))...))))))....................  []
>AT5G45472.1 _Random_159nt
        GACGAGAGCCTAGAGATCTTTGAGAATTTAAATGATCCAGAGGAAGCTTTGAGGATCATTGAGATTGAGCTCGGCTTTCTCTATGATGCTCTATTCACCAAGATCGCGATTCTTCATACCGGTATTGGAACTGTCTCACGGGTCTTTGCTTCTGGTACC
-41.82  .((.(((((..((((((((.(((((.......((((((....((((..(((..((((.(((.((..(((((((..........))).))))...))..))))))).)))..)))).....)).))))......))))).))))))))))).)).))...  []
>AT5G66050.1 _Random_159nt
        GTGAATCAATGCATATAGCCTCAATGTCCCCAGGCTGCATGACACATGGTTAACCTTAGACATAATGACTTTTGACAAAAAGTTTCCTAGCTAAGAGCATGTTTGCAGTCTTTAAGTTACCTTGCCAAGACATAGACTTGCATAATAAGTGTTTACAAT
-30.97  (((((.((.....(((.((.((.(((((...((((((((....(((((......(((((.......(((((((....)))))))......)))))..))))).)))))))).................))))).))...))))).....)))))))...  []
>AT2G27660.1 _Random_159nt
        TGGGTCACGAGGTCTATTAACTCTTACACTCACAGCCCCACCACGACCTCTTGTTGGATTATTACGAACATTTTGTACCCTTCTAGTTTGAGGTCCTCTAGGGCTTTGTATTGGACTGTTGGATCCTTGAAGCCCACCACGTGGGCCATTACCAACTAT
-43.80  (((((..(((((((((.....(((......((.(((((......((((((..((((((....(((((.....)))))....))))))..)))))).....))))).))....)))....)))).)))))..))))).......................  []
>AT5G52870.1 _Random_159nt
        AAATTTGACAAATTATTAAAAAAGACTCTGTTTTCGAACATACCTCTCGAGCCATGAAACGATTTCTTGCAATGAAGAATCGCACTTTGAATCCCATCTTGTTGAACTTGTAAAGACTCATCGATTCTGTTCGCCGGAGACATTCCTCCGATCGCCGCA
-20.73  .........................(((((....((((((......((((........((((.(((..((((.((.((.(((.....))).))...)))))).))).)))).........))))...)))))).)))))....................  []
>AT5G10480.1 _Random_159nt
        ATTAACGAGAGAGAAATAAATGAGATTAGAGTTGCAAATTAATCTGTTTTTCAATGTCTATTATTATATTGCACATGAATGGCATACCTGAGCCACAAGTGCCATGAAGGTGCAAAGCCTAGAGCTTCCTTAAAGCCGAAGAATGAGTAGCGAATAATC
-30.06  .......................(((((..(((((..(((..((.(((((......((((........((((((....(((((((.............)))))))....))))))....))))........))))).))..)))..)))))...)))))  []
>AT2G11360.1 _Random_159nt
        CTTGGGTCGGAACTTATGACCGATGTTGCTTCCATGAACTCAATCATGTAGTAGTGGGTTATTGCTCGGACTATTCCACTGTTTGGAATGACACGAAAAGTTGCGATTTCTTTCCATTGATTCTCTTTGAGCTTATCGAAGTAACATTGAGAAAAATAT
-42.06  ....................((((((((((((.((((.(((((........(((((((..((((((((...(((((((.....)))))))...)))......))))).....))))))).......))))).)))).))))))))))))..........  []
>AT1G40087.1 _Random_159nt
        CCCAGTCTTGATTTTCTACGTTAAACAATATACAAATTCAACAGAATAAACTAGGTTTCTATATATCATAACTAAATAACTCACAATCTCGTCTCTTTTTCTTGAAAAACTCTTCCTTCCACATAAGTGAGGCATGATATGATTTTTCTGGTTCTTTGT
-15.18  ........................................(((((...(((((((......((((((((..........(((((.................((....)).................)))))..)))))))).....))))))).)))))  []
>AT3G17330.1 _Random_159nt
        AAAAGAATAAGAAAATAGGACATTCACGAGACTTCTCAGTGGCTATTCTCTGAGCATCTTCATATACACTCTGCAATTTCTTGTTCCCATTCAATGTAGATGACCAGACACCATATTTGATGCTCTTGTGAACATCATCTTCACTATACGACTTAATCA
-29.78  ....((.((((...((((((..(((((((((..((...((((......((((..(((((.(((.........((((....)))).........))).)))))..))))..))))....))...)))))))))..)).......))))....)))).)).  []
>AT1G11090.1 _Random_159nt
        TCCATCACTGTACCTAACCGCGGTTTCTCATTGTACCTCATCGGATTCCTCTTGGCAATCGGTTTCTTCTCTTCAACTTTGATCGACTTCTCCAACAGATCTTCCGTCGGAACAATCGCCCAAGTCGGCAAGAATCTTGAGATCATAATCAGAAACTGA
-30.55  ....................((((((((.(((((..((((..((((((..(((((....(((((..((((..........((((.............)))).......)))).))))).))))).......))))))))))...))))).)))))))).  []
>AT3G25400.1 _Random_159nt
        TCTCCCACTTCACCCACCTGCAGCATTTTCCATACTCCTTAAATCATTTCAAATGTAACAAAAACACAAAAGCAACATAAAGTTTTGACCTTTAATTCTGACTATTTTGACTAGATTGTAGGGCATAGCACATGTGGCCAAATCAAAGTTTAACACTTT
-14.67  .............((((.((..((........((..(((((((((...(((((.((............(((((........)))))..............))...)))))...)))).)))))..)))).)).))))......................  []
>AT2G20240.1 _Random_159nt
        GTTCCACCATTGAGCCTAATCTCAGGGACTGATCTTGACCTTTCAAGGATATTCAGAGAATCACTTGTGCTTTCTACTTGATCTAGACCACTGCCTATGCATGAGATTGATCGTCTCGTTTCTTGTTTCACTTTGTTGGTCTCTTCACTGGATCCGGTA
-31.69  .............(((..((((.((((((..((..(((.....((((((......((((((((((..(((........((........))........)))..))..))))..))))..))))))..)))....))..)))))).....))))..))).  []
>AT1G15150.1 _Random_159nt
        CTTATGAACATGAAACCATAACAGAAAGTATACTTCAGCATTTATGTACTGGATAGTGGTGACAAAAGCTCTAACCTTGCTGCAGCCGCGATCGCTAGTGGTATTGAATAAGTTATTGAAAGTGTTTCGAAACTGTCCGTAGTATGAATAACATTATGA
-26.64  .......................................((((((((((.(((((((..((((((.((((.......(((((((((.......))).)))))).......)))).)))........)))..)))))))))).)))))))..........  []
>AT3G23530.1 _Random_159nt
        AGAAGGTAGGGTGAGCCTCACGTTACAGAACCGGTTGATATGAATTGTCCCAAGAATCTTGTAACGAAAAGCCGAGCTCCTGTTTCTGTCAAGGAAGGGACCATATGTCGCGGATTGTTCAGAAGAGCAGTTTCTTTGCCTAACAAACCTCGTGCAGCA
-32.80  ...((((((((.(((((((.....((((..(((..(((((((....(((((.....(((((....(((((((...)))....))))...)))))..)))))..)))))))))).))))......)))..))))))))))))..................  []
>AT3G14650.1 _Random_159nt
        TTTGCTTTTACTTACAACTTTGAGCTGGTTGAGTCCTTCTGCATCAGGTTCTTTATCGCCAAACACTTGCTTCACTTCTTCTCGTGCACGAGCCTGCCAATCTTGGTGTTGACTTAACAGAACCATTGTCCAAACCAGAAGTACTGATGTTGTCTCTTG
-26.62  .............(((((......((((((..........(((...(((((((((......((((((.............((((....))))............))))))....))).))))))..)))...))))))..........)))))......  []
>AT1G19350.6 _Random_159nt
        ATTGTTTGGTAAAAGATTCCCAAGTAGGCAATGGTTTGGGGTTTCTAGAAGTTGGGGATGACACTGGTGGAGTGACAGGAGCACTGTTTGAGATTCTAAGTGGAGGAAGCGATGAAGGAATACCACCATTCCTGAGGAAAGGGAAGATTGTGGAGATAT
-38.34  ..(((((.....((..(((((...((((.((((((..((..(((((....((((.......((((..(((((((((((.....)))))....)))))))))).......))))..)))))..))))))))))))......)))))..))....))))).  []
>AT1G50820.1 _Random_159nt
        TTTTTCACAGTTTTAGTGTAGGGGCGCCACTCAAAACTATCCATTTTGGAGTTGTTGAAAATCCTCCAAGCATTGCTGGTACTCTGTTTCATGTCACACCACCGAGCCAATCTTGGCTCACCCCTTAGCAACGAAAAAGGTTTTAGTTGTAGTTCCCTG
-33.46  ..................((((((....(((...(((((.((.((((...((((((((.......(((((.(((((((((....(((........)))..))).))).))))))))........))))))))..))))))...)))))..)))))))))  []
>AT2G28560.4 _Random_159nt
        ATTAGACTAACCCTGAAAGAAGAGCTGTCATACTATCAATCACTAGAAGCTTTACTTGGTTTTGAAGAATTGAATTCTTGAGTTCTTGTATACTGCCAATTAGAAAGAAAGAATTTTATATACTAACAACGTTTCAGTGATGCACTTTCGTATTTCCTT
-21.65  ..............((((..((((.(((..........((((((.(((((.....(((((...........((((((((...((((...............))))...)))))))).....)))))....))))))))))))))))))....))))...  []
>AT3G27460.2 _Random_159nt
        ACATAAATCAGATGCCACAAAAAAGTTAGCCAATTTTGGTGGAAACTCAAAAGAAAGAAGTAGCTGTTGTTGCTGTACCTGTTCACCCTTTAGACTAGCATATGCCTCGATTTGATTTCTCATGGAAGGAGAAACTCTTGTTACATCTGTATCTACTTT
-26.86  ........((((((..((((...((((..((...(((.(((((((.(((((.....((.(((..(((((...(((...............)))..)))))..))).))..))))))))).))).)))))...)))).))))..))))))..........  []
>AT5G54040.1 _Random_159nt
        AAAACGGTTACCTGTCGATGAAAGAGTGAGTTTATGCTTATGCAATAAATGTCGCATTTTTCGAGGAAGATTCGCACACGCTTTGTGAAGGATGAAATCACATTCAACGCATCTGTAGCATGGGTCACCGTTGATAGCAAGAACGCAACACCGACAACG
-35.86  ....((((...(((((((((.....((((.((((((((.((((....(((((..(((((((((..((((...((....)))))).))))))))).....)))))....))))....)))))))))))))))))))))............))))......  []
>AT5G20420.1 _Random_159nt
        TCTCGCCTTTTCGAAAGCCTCGTTATCCACTCTTACCTAGAGATTTTGATACACCACAACAATGGAATTAGCAGGCAAATGCTTGTATATAGTTTTAGTTTTAGTATATGCGATATCTCAAAGAGAATTGTACCTCGTTGTCATCGAGAATGTAAGAAG
-33.80  (((.((.(((((((..((..((.(((...(((((.....(((((.((((((.((...(((..((((((((((((((....))))))...)))))))))))...)).))).))).))))).)))))....)))...))..))..))))))).)).)))..  []
>AT1G08000.1 _Random_159nt
        TCCGGAGTTTTGGGTGGAGAGAGAACCATAACTGTTCTCGAGAACTGACACTGGAGTTAGAGACTGAAATAGATATGAAACTTTGATATCAGGAGGAGCTGAAGATTGGTGGGGAGTGCTATTAATGCCGGACAAGGCTTCAGAAGAACAGGACTGCTT
-32.67  ((.(((((((((..(((....((..((...(((..(((..((..((....((((.(((((((..................))))))).))))..))..))..)))..)))..))....)).......)))..))))))))).))...............  []
>AT1G77700.1 _Random_159nt
        AAGCTGGTGGTTTTCCGGAGGCTGAACATTTTAGAGTTGATCCGCATGAACCGGTTTCGCATGTTCCGGTTCCGGTTGAGTCGAATTTACAACCGGTTCGTCCCCAAATTCTGCCTGACCAGCCTACTGGTGCGTGGAATACGATGGATTGGCCCGGTT
-45.89  .((((((.(((((.((((((((((..((...(((((((.......((((((((((((((.((...(((....)))....))))))......)))))))))).....)))))))..))..)))))).))))...............)))))...))))))  []
>AT5G19530.1 _Random_159nt
        GGGTTTGAGAATGTTTTGGTAGAAGGATTTGGTGTAGAGCTGATAACAAGGTCCACCTTCCACTGGATCAGCTAAATCTCCCACTATGATATCAAACTTCTCTTCCCTTTTCTCTAATTCAGCCCTTTTTCACATTTCAAATTATATTTTTTAGAGATT
-31.23  (((((.(((((......((.(((((...(((((((..(((((((...((((....)))).......)))))))...............))))))).)))))))......)))))......)))))..................................  []
>AT1G65880.1 _Random_159nt
        TGGACCAGTGGCCTCGGTCTGCCCATAGGCATGCATCACTTGAAACCCCAACCGTTGAACTTTCTTGACAAGAGCAGCGGGAGGCGGTGAACCTCCGGTAAGCACATGGACCGGTCCAGATCTAGGTGACAGGTCAAGTGAATTTCCTTTCAGAAGAAT
-47.81  ..((((.((.((((.((((((.((((..((.(((..........(((((..((((((..(((.......)))..))))))..)).))).........))).))..)))).......)))))).)))).)).))))........................  []
>AT3G17185.1 _Random_159nt
        ACACCGCTTTATCATTGAAACTGGAATGCCGAAGAAAAACTCAATGTCTCAGCACAGCGGATCCAATAATCTCTATGCATCACGGAGGTTATGTTTTCCTTAATGCCTGAAAAAAGAACTTGTTACTCTTTACAACTATAATAATCAAGTATATATGTG
-22.61  ....(((..(((..((((............(((((..(((......((((((((....(((....((((((((..((...))..))))))))....)))....))).))).....))....)))..))))).............))))..)))...)))  []
>AT4G06595.1 _Random_159nt
        TGGATTTCCAAAGAAGATCTCTAAACCCTTTTCTATACTCACTCTTTTTTATGCAATTTCTTATTCATATGATGTTGTGTTCTTTGAATATGTGTGAGTAGATCTCTAGTTAAGTTTTAGGGGGGTTTCGAAGGGCGTTCATGGGGACTTTAGAACTGA
-31.56  ............((((.(((((((((((((((....((((.((((..((((.......((.(((((((((......((((((...)))))))))))))))))........))))....))))))))...)))))).)))..))))))))))........  []
>AT4G32640.2 _Random_159nt
        CTTTTCACCAGCAGACATATTAGCTCTCCCTTCGGCCTCTCTAGAAGAAAGTGCTCCAACACCAACAGAACACAAAACTATGGAAAAGATGGTAATCATATCAGTTACGTTATAGAGGTACTGAGCAGTATGCTTCTAATAAATCAATAATTTTCAATG
-22.32  .........((.((.((((((.((((........((((((.(((....((.((.......((((........((......)).......))))........)).))...))).))))))...)))))))))))).))......................  []
>AT3G62080.2 _Random_159nt
        CATTTACAAAAAAGATAAGCCAAGTTATATTTTTCAAGGCTATGATCCATGTACGAGAAAATTGAACCATTTGGATACAGATCAAGAATCAGAAGGTGTTACTTTTCACAACGTTGGTCCATCACTTCAAGTTGATCTTGGAGCTTTTCTGTAGTCCTT
-26.74  ...(((((.(((((.....(((((....((((...(((.....((((.((((....(((((.((((((.(((((..............))))).))).))).)))))...)))).)))).....))).))))....)))))..))))).))))).....  []
>AT4G13090.1 _Random_159nt
        CTTACACAATCTGATACGGATTCCAAAGAATCCCATAAGTGTGGAAACTTGTAGTGGGATCGAACCAAGGAACAAACTTTTGTTCTCTACCTCCTTGTCCATTGCTAAATACATTTGTTTGAATTGCTATCGGTTTTCCTTGTCTATTCCCCAAGAACT
-30.60  ............((((.(((..((..((..((..(((((((((.......((((((((...((.....(((((((....))))))).....))....))))))))....)))))))))..))....))...))...))).))))...............  []
>AT4G03205.1 _Random_159nt
        TATCCCTCCAAGCCCTCGCCTCTCATCACGGTGCTGCAGGCAAGACCGTAAAGTTTTTAGTGTTTTCAAATCCTAGGCGACAACTTATCACTGTATCAACCTAAACAAAACCTTGAGGCTCTAAATCTATTCTTGCACATACATGACTCTAAAACTAAG
-21.10  ......................((((....(((.((((((..(((...((.((((((.((.(((((.......((((.....((........)).....))))...))))))).)))))).))..)))...)))))))))..)))).............  []
>AT5G62930.1 _Random_159nt
        TGTTCTCTCAGGCTCTTTCATAGCTTTCTCACCGTAGATTGATCTGATGTAACACAATCACTGGCTCATTTAAGAAACATGTCGGACTAAATGCTTTGAGAAACAAAAATGCAAAGAAGAAAAGGATCATAATAAAGCCTACTCTGCATAACTTTGACG
-21.10  (((......((((((((((((...(((((((..(((..(((.(((((((............((..((......))..))))))))).))).)))..))))))).....))).)))))...................)))).....)))...........  []
>AT5G62030.1 _Random_159nt
        GCCTTCCCAATGTCCCCAACACGATCCCCCAAGTTTTAGCCTCCCTGGCCCGTGCAATCGCTCTCATTCTCGTCTCCCTCATTCCCTTATGATCATACTCCTCTAAAAACAGCTTGCCAAGATATGGATCATACCTAAACGCCTTGATTTTTGGATTGG
-17.58  .....................((((((..((((.(((((......((..((((((((..(((................((((......))))..................)))))))......))))..))...)))))...))))......)))))).  []
>AT3G27340.1 _Random_159nt
        TGAATGCATTTTTGTTCGAAACTGTATAGAATCTACATGTGAGTAGTTTAATGACTCGTAACCATAAGACAAAGAACAATAACAAGACTCATAGCTAAGATACTTAAAAGAACAAAATCCTAACAGAACTAAGCAAAAGTGGCAAAGAAACAACACCAT
-20.38  ....((((((((((((.....((((..((.((((...(((((((.((((.(((.........))).))))................)))))))....)))).))..................)))).....)))))))))).))...............  []
>AT5G16800.1 _Random_159nt
        CTTATTAGATCTGATATCTGTACAAGACATAGAAAATCTATCAACATATTACCCAAGAAACAGCCATTGATGACTCTTAACATTAAACGAACAAGTACAAAACAAGTTTGGATCATAATCAAGATGTTAATAAAGTGGCTGGCTCTTTTTGATTTTCTA
-29.22  .............................(((((((((................((((..((((((((..((((((((.........(((((..((.....))..)))))..........)))).))))....))))))))..))))...)))))))))  []
>AT5G06090.1 _Random_159nt
        ACGAATAGTACGCCTGGGTTTCCGGTGGTTGCTTGTGCCGGAGGCTTTCCTTTTACGATGAATCGAGTGTTGAATATCCGTGAGACGTAAGGTATGGCCCATAATGGAAGTAAGAACCCAACGAATATCCGAATCATGGCTAGAATTATTCCAAAGGGG
-33.70  ..(((((((..((((((((...((..((((.((((..(((..((((..(((..((((......((..(((...)))..)).....)))))))...)))).....)))...))))))))...))...)))))......)))....)))))))........  []
>ATCG00040.1 _Random_159nt
        CATAAATTAACAAAATAATATTTCCATTTATTCATCAGAAGCGGCGTATCCTTTGTTGCCAGAATGCATCTTCCGTGATATCTAACATAATGTATGAAAGGATCCTTGAGCAACCCTAGGATTGCCGGAAAATTATTAACAAAAACTTTGAAAAAATGG
-27.79  .......................((((((.((((.......(((((.(((((..((((((((......((((.(((.((((........))))))).))))....))).)))))...)))))))))).....................)))).))))))  []
>AT1G12845.1 _Random_159nt
        AGCCGCATTGATCTGCCTGAAATCTTCCCATTAAGCTGGCCTGAGCTTGGACCAGGCGCTTCTGGTTCTGGAACAGGAGATGTCGCTGTCTCTATTGGCCAGTCTTTGGTCGGAGAAGGGAAAAATGAAGACATATCTGGTGCATTGATATACGGTAAA
-46.37  .((((.((..((.((((.((..(((((((((((((((((((..((...((((..((((((((((.........)))))).))))...))))))...)))))))..))))).)).)))))................)).)))).))..))...))))...  []
>AT5G41760.1 _Random_159nt
        TTGTTTCTCTTCATCAGAAACTCTGTGTAGATTCCAGCTAGCGCGGACAAACCAGCTGAGAGGATGCCCAGCAAATAACCTTGTATTGGTGCCGTGAATAAAGAATCACAAGAAGCTTCTCCACAACCCTTAACCTGAAACGACAATCCAATTGAATGG
-28.87  (((((((........((((.((((.(((.(((((.......(((((....(((((....((((.(((...))).....))))...))))).)))))......)))))))))).)).))))................)))))))................  []
>AT4G08850.2 _Random_159nt
        GATTGTAGCTGAGATCAAGCATTTGTAACTGAGATAGCTTTGTTAACCCCTCCGGGATGGTTTGATCCAAGTCGTTTCTGCTCAGGTTCATGTAGTAGAGCCTTGGCAAATTGTTGAGCGTTGGGGGTATTTCGGAACTGAATCGGTTTGAGGATAGAT
-39.50  ....................((((..((((((..(((.((((...((((((.((.((..(((((..(((((....(((((((((......)).))))))).))))))))))..))...))..))))))....)))).)))..))))))...))))....  []
>AT5G19200.1 _Random_159nt
        ACATATTCTTGCTAGCTTTCACCTCATGATACAAGCTTTCAGTAACATAGTAGAATTATACAGTAATGTGTTTTGTAACTCAGGACCATTTACTCCTTTATATAGTCTGTCTACAACTCTTACTGAACCAGAACTGGCAACTATTCTGGAGGTTAATAA
-28.50  ....................(((((..((((...(((((((((((....(((((((((((.(((((((.((((((.....)))))))))).)))......))))))...))))).....))))))))........)))...))))...)))))......  []
>AT3G54910.1 _Random_159nt
        AATGCATATCTAAACAATGAGTTGAGAAAATGATACCTGTGAACATATTGAAAGACGCTTGACAGATGTGATTGATCCAATAAGACTCTTGATGCTATGTAATTCAACATCTATATCTGCCTCTATCAGGTTAGGCATATTCTTAACCAAACAGTAGTG
-27.16  .........(((.....((.((((((((.(((..(((((.............(((.((..((.(((((((((((...((.((((...)))).)).....)))))..))))))...)).)).)))..)))))....))).)))))))))).....)))..  []
>AT5G38990.1 _Random_159nt
        AACCGCAACAAGTGTGGCTCCACCGTCTATTCGTCCTTTGTAGACAGAACCAAACCCGCCTACTCCTATGATTAGTTTTTCCTCGAAATCATTTGTGGCGGATTTGATTTCGTAGATGGAGAATCGACGGCAGAGATCTGATGGAAGAGATGAGGCAGA
-38.42  ..(((.....((.....(((..(((((.((((.(((.((....((..((.((((.(((((.((....((((((.............))))))..))))))).)))).))..)).)).))))))).)))))..)))..))..)))...............  []
>AT5G11580.1 _Random_159nt
        CTTGGTCCTTTAGGTGTCTCCTTCCTGTAGGTGAGAAGAGCTGTGTGATGAGCACCACAAGCTATGTCGTAGACTGTAAGACCCGACTTCTGGTTAAATGTCTCCACAGTCTGAGGCCTTGCACGGCTCTCTCCATCTCCAAGTCCTAACTGGCCATGA
-49.27  ..(((((..(((((...((......((.(((((((.((((((((((((.................(((.((((((((.((((..(((.....)))....))))..)))))))).))).))))))))))))))).)))).)))).)))))..)))))...  []
