# Supplementary material for: Genome-Wide Identification of Reverse Complementary microRNA Genes in Plants
Source: PLoS One. 2012 Oct 23;7(10):e46991. doi: 10.1371/journal.pone.0046991 (PMC3479107; doi:10.1371/journal.pone.0046991)
Supplement: Data S4 — Retained random sequences after secondary structure prediction in rice. (TXT) [file pone.0046991.s017.txt]

>LOC_Os11g14690_Random_132nt
        ACGGCCTCCGACATGCTCAACCCCTATCCACACAGTTGGGTTGGAGAGGGAGAGGGTGAGAGAGAAGGCTGGATCCCCACTCCCCCGCACTAGCCCACTAACGTGGCCATCTTTCGGCAGCAAGCTATCGCC
-37.88  ..(((........((((..........((((..((.((((((((...(((((.(((.((...((....))...))))).))))).....))))))))))...)))).........))))..........)))  []
>LOC_Os05g34270_Random_132nt
        ATAACCAAGATCTCCAAATTCTCCATTAACAAAGGTGCTAAGGTGGGTGTCTATTGGATTCATAAGCCTAGCAAGTCCAAAATCTGATATCTTTGGTTCGTAGTCCTCATCTAGGAGGATGCACTTGGAGCT
-29.64  ...........(((((((((((((........(((.((((.((.(((((((..(((((((..((....))...))))))).....))))))).....)).)))))))......)))))))....))))))..  []
>LOC_Os08g02410_Random_132nt
        GAATCAACTAGTTATCAAATACACATGTTGTAAATAGCTTTAACTAAATTAAGAGATAAAAAGCAATTAACAAAGTGACCAGGTTAATTAGGCCAGTATTCCAAAGAGACAAATTTAGTAAAAAAAAGAACT
-13.64  .......(((((((.......(((...((((.(((.(((((..((........))....))))).))).)))).))).......))))))).........................................  []
>LOC_Os12g20040_Random_132nt
        AAATCTTTAAGCGTTGACTGTTTACCTTGAATATATTACCTGAATTGTCGCGGAGTGTGATTGCCCCGTGCAAAGAGGTATCGATGACGTTGAACGGTCGTTCCCATTTACTACACAATTTTCCGTGACCGA
-25.50  ..............((((((((((......((....(((((...(((.(((((.((......)).))))))))..)))))...)).....))))))))))................................  []
>LOC_Os06g14800_Random_132nt
        CAGCGCCGGCTGGCAGCGATTGGTTTGAGGGAGGAGCAAGAGAGATGGGGAGGGAAGAAAGATGGGCTGACATGTGGGCCCACTATTTTTGTTTTTCTTTTGTGACTAGCACATGGTCCTACTAGTTTTTTT
-35.20  .......((((((.((.(((((...((....((..(((((((((.....(((.(((((.((.((((((........)))))))).))))).))))))))))))..))..))..))))))).)))))).....  []
>LOC_Os07g49080_Random_132nt
        AGAACCACTCCGCCACGTCCGCGCCCTCCCAGTTGAACAGCGTCGCCCGCGCGCTCCACCCGCCGGCGTAGTCCGTCGCCACGTGCCAGTTGATGCTCACGCCGCAGCTGTCGCCGCAGGGCATCGGCCTCG
-37.40  ...........(((..(((((((......((((((...((((((((..(((((...........((((........)))).)))))..)).)))))).......))))))....))).))))...)))....  []
>LOC_Os02g03120_Random_132nt
        AGCTGAAAACGACACCAAATCACCATATTAATTACTTTTTTTTTGTCTAAAATAAGTTAATCTAGCATACCATATTAACTTATTTTGTGACGAAAGAAATAGGTTATGCTCTTTTCTGTTTTCTCCAACAAA
-24.86  ....((((((((......((.(((............(((((((((((((((((((((((((............)))))))))))))).)))))))))))..))).)).......)).)))))).........  []
>LOC_Os08g31700_Random_132nt
        TTTCAGTGTCGAGCATGGTACTTGTTTGTGGATGACGCGTTCCAGGAGATGGCGAACCCCATGATGAAGAACACGGCGGCGTGCGCGACGCCGGTGGACGGGTCGTTCGGCAGCGCGAGGAGCAGGACGGCG
-41.30  .......((((....((...((((((((((((((((.(((((..((...(((((..((((.((........)).)).))..))).))...))...))))).)))))))).))).)))))...))...)))).  []
>LOC_Os10g17660_Random_132nt
        AATGCATAGCATAGAGATCTACTATGTGCTGTGTGTGTCTCTCATTCGTCTCCGTTTAATTTGTTGCTGACGAATTGAACTGTGGCAACGACGACGATGATGGCGACGGTGATCTACAGGCCCTGCTCTACG
-36.20  ...(((..((....(((((.(((...((((((...((((..((.((.(((...((((((((((((...))))))))))))...))))).)).))))...))))))..))))))))....))..)))......  []
>LOC_Os04g34830_Random_132nt
        ACCTTTGAAAGTTTAGAAGAGAACCAAAAGCAGAATTCTCAATAATTAACCTTTGCTCGTTGCTGAGCCCTTCAATCAAATTGGAAAAGTATGTGATGTTTAGTCTGCTTCTTGGTTTTGGGGACTCTGCAC
-26.50  .............................(((((.(((((((.....((((...((.....(((((((...(((......((....)).....))).)))))))..)).....))))))))))).)))))..  []
>LOC_Os02g53730_Random_132nt
        CCTCTACACCGAACATACTAGTACGTAACATGGGTCGTGTCCGATACTCTCCGGTCCAATCAATGGTACACGGCACACCACGTTACTACTAGGCTGTTTTGAGTGTTTTCGTGAGGATGGGTTCCCCGGACG
-38.90  ((((.((((((((((..((((((.(((((.((((((((((((((((((....)))...)))...)).)))))))...))).)))))))))))..)))).)).))))......))))................  []
>LOC_Os04g54530_Random_132nt
        GGGGGTCTTGGATAAGTTTTGGCAAGATTGCAGTGTCTGACATTGTGGGACATCTTGCATGTCAACTTCTGATGGCAAGGTCTTTCTTTTGTGACAACTTCCTTCTTTAACCATGCTATTTTCTTGCGATAC
-27.27  .....................((((((..(((.((((..(((....((((.(((((((.(((((.....)))))))))))).))))...))))))).................))).....)))))).....  []
>LOC_Os09g19229_Random_132nt
        TACCACTGTGATACTTTGGGCCACCTCAACTCTTCTATCCATCTACATCATATATTAAAAATATTGTCTTACATATAACTGTGACAGTTAATTGATCATTACAATCCGATAGACCCGAGATCGTCGATATGC
-15.32  ...((...((((..((((((.............((((((..............(((((....((((((..(((......)))))))))...)))))...........))))))))))))...))))...)).  []
>LOC_Os12g16080_Random_132nt
        AGCGCCGGCGCGAGGTTGGCCGCCTCCTCGCCGGCGCCGTAGTCGCGCTGCAGCAAGCGCCACAGCGAGAGGCCGGCGGTGATGAGGAGGCCGAACAGGTAGAACACCGCGAGAGGGGAGAGGATCACCACC
-58.30  ....((..((((..(((.((((((((((((.((.(((((..(((.(((((..((....))..)))))...)))))))).)).)))))))))......)))..)))..))))...))................  []
>LOC_Os04g52700_Random_132nt
        TCCAAATATTTTTCTCTGATCACTCGGTGTCGTCGGCCGCCGCATTCAGGTCAATCTTGGGCTTCTTCCCGCTGCCGTCGCCGGCGCCGGCGGAGGCTTCCCGGGGCTTCCCGGCGAGCGGCGGGACGTTGC
-48.20  ..........................((..((((..(((((((...........(((((((.....(((((..(((..(((((....)))))..)))....)))))...))))).)))))))))))))..))  []
>LOC_Os12g14030_Random_132nt
        TCGGTCGTGACAGTCTCCTTCATCATCATCGCGAGGTCGTCGCCGTCCTCGTCCCGTTCTCCTTTTCCACCACAGATCACCGGAGCGCCGCCGACACCGTCGACCCGAAGCTCTCCACCGTCGCCGTCGGTC
-29.87  ((((..(((((.((.................((.(((((.((..(((..((...((((((.....((.......)).....)))))).))..)))..)).))))))).........)).)))))..))))..  []
>LOC_Os06g09020_Random_132nt
        TTTTAGACGTTTAAAAAGCGTGCTAATGGAAACCAAAAAAAAAATATCTCGCAGATGGCACCAGGATGATAAAGAATGCTTTCTGGTTGAACATGGGAGTCAAACATAGAGCATGCAGCAGACACAACATTA
-23.39  ........((((.....(((((((.(((...................(((.((......(((((((..............)))))))......)).))).....)))..)))))))...)))).........  []
>LOC_Os10g11500_Random_132nt
        ACGACTGTGTACGAGTGAGTGGTCGTCTACTTGGCCGCGGCGTCGAGGGTGAGGAACGGGCGCTCGCCGTTGAAGTTGCCCGGGGGGTCGTAGTTGCAGGTGATGAACACGCCGCGGTTCGCCGCGCACACG
-49.10  .....((((..((.(((((((((((((.(((((((..((((.((..((((((..(((.(((....))))))....))))))..)).))))..))..))))))))).....)))))...))))))..))))..  []
>LOC_Os11g25650_Random_132nt
        TGCTTGCTGTCGCCGCCGCTGGTCTGACCGCCGTGTTCCCGCCGGTTTGACCGCCGCTTGCCGTCGGTCTGACCACCGGTGAGTTGCCGGTTAGACCGCCGAAACCCGGTAAACACAAATCGAAGAACTCTT
-46.60  ...(((.(((.((((.((.(((((((((((.((...(((((..((((.(((((.((.....)).))))).))))..))).))..)).))))))))))).)).....))))..))))))..............  []
>LOC_Os03g23250_Random_132nt
        TAAATAAGCGCACTATCTGGCGGTTCGTATTCCAAGGAAGGAGAGAGATTGCCACCGAAAAATCCTGAGGCCCGTTAAGGGCGGTTGTTCAGACTTCAATTTAAATTTATGTTCGAGCCGTTAGACTTCCCT
-29.91  ...............((((((((((((.........((((..(((.(((((((....((....((...))....))...))))))).)))...))))................)))))))))))).......  []
>LOC_Os07g41340_Random_132nt
        CGGCGAAGAAGCGGTTGAGCGCCGGGAAGACCTCCGGCCGCTGCGTGGCGAGGAATCGCCGGAACGCGTGCTGGTGGTACTTCTCACCCTCCTCCGCGTTCTCCAGCACCGCACTTTTACGGTTGTTCTTGT
-51.90  ..((..((((((((..(((....(((((((((.((((((((....((((((....))))))....))).))))).))).))))))...)))..)))).))))...)).........................  []
>LOC_Os04g48570_Random_132nt
        GCGTTAGCACGCCGGCCGGCCGTGCCGTCGCCTCCTCCAGCGTCTCAGCCGCCTCCTTTTCGCCGGCCTGCCCTCTGTTTCCCGCGAAGACCTCCGGAAGTGCATCCCCGCCGGCAACAGTGGCGTTGCCGC
-39.73  (((...((((((((((((((.((((....((.(((...((.((((..............((((.((...((.....))..)).))))))))))..))).))))))....)))))).....)))))).)))))  []
>LOC_Os01g68650_Random_132nt
        CATCCCGGCGGCGGCGGCGGGCATCGGCATTGCTCCGGCGGCCGACGGCGAGGTGGCCGTCGACCTCTTGTAGGGGCCGAGCCACTTGGCGAGCATGTACCGGGTCTTGCGCCACGGCGGGACGTGCAGGCC
-58.30  ..(((((.((..((((..((((.((((...(((((............((.(((((((..(((.((((.....)))).)))))))))).)))))))....))))))))..)))).)).)))))..........  []
>LOC_Os02g14440_Random_132nt
        CAGGTTGCCGTAGTAGGCGTTGTCGAACGCGTTCTGCGTCTGCACGTCGAGCGGCGCCAGGTTGGTGTCGCCGTTGGGTGCCGCGGCGGGGCACGCGCGGCGGCGCAGCGCGGCGAACGACGGGTCGATGTT
-62.90  ....(((((((.((..(((((((((..(((((.((.((((.((((..((.((((((((.....))))))))))....))))...)))).)).)))))))))))))).)))))))))................  []
>LOC_Os01g34810_Random_132nt
        CGATCTTGACGACCGGATAAGCCTCGGGCCACTTAGTGAACTTGTCGATCGCGACATACAGATACTCAAACCCGCCCGGGGCCCGCCTAAACGGTCCCAGGATATCGAGCCCCCAGACAGCAAATGGCCATG
-38.10  ((((((((..(((((..((.(((((((((.....((((....(((((....)))))......)))).......))))))))).....))..))))).)))))..))).........................  []
>LOC_Os11g23210_Random_132nt
        ATCGCAAAGAAATCCTAAGTCAAGTACGTGGACGACTGAGCAGCCGAACCGAATCTCATTCAAATACCCCTATTAAATGGTTCTCGTACAGTTCCAAACCCCAGTTCCAAATTTCAATCCAGAGCCAAATCA
-14.02  ........(((((...............((((..((((.((....((((((..........................))))))..)).))))))))..............))))).................  []
>LOC_Os12g41910_Random_132nt
        GATGGCAATTTTCATGTGGGTTTCAGGTATGAAAGAATGGAAACAAGTGCAAATGATGACTTGTCTGAAGAACTCATGTTAGCACTTGGCACATGGCTTTTCGGTATGATGATATGATCAATTGTCAGCTCA
-32.60  ..((((((((.((((((.....(((....((((((.(((....(((((((.(((.((((....((....))..))))))).)))))))...)))...))))))...)))..))))))..)))))))).....  []
>LOC_Os01g66670_Random_132nt
        GGCTCTTGTTGTTGACGACGATGCGGACCGGGGACATGTCGGGCGCCGCGTAGCAGGCCGGGTCGACCTCCATCAGGAGGCCGAAGCTGCCGCAGTTGCGGCCGATGTCGCCCTCGTTCCGCTGCTCCTTGG
-56.80  ...............(((.((.(((((.(((((..(((((((.(((.((...((.((.(((.(((.(((((....))))).)))..))))))).)).))).)))))))..))).)).)))))...)).))).  []
>LOC_Os03g56400_Random_132nt
        GGCGCCGCTGTTGTTGGGATCGATCGACAGAAGCTTCTCCGCTGCGAGCTCAGCCAATTCTGCGTTCTTGTGCACTCTGCAGGCTGAGAGGAGTGATCCCCAGGCTATTGCGTCCGGCTCAACGGGCATTCG
-40.30  ...(((.....(((((((.(((..((.(((.(((((((((........(((((((.....((((......)))).......))))))).))))........))))).)))))..))))))))))))).....  []
>LOC_Os01g32720_Random_132nt
        ATTTTTTTTCCCCAGAAGGAAAATTGAATGAAAAATGATTGATGGCCTCCATTTTACCTGCGGCTGGATAAGATCATAATTCTTGAAATGACACTTCTTCTGGACTTTGTCAAGTTTTTCTTTCATCAATCG
-22.60  ...........(((((((((..(((....(((..((((((..(((((..((.......)).))))).....))))))..)))....))).....))))))))).............................  []
>LOC_Os07g17350_Random_132nt
        GTGTACCCATTGATCTCATATCCCTGGAATGTCGCGATCGACCCAGACGGTCCCCTCGCCAGGAAGGCAAGTTGTTGGTTGATCGACTCGTTACCCATGAGATGTTGTCGTAGCCACGTGGGGAAAGTATCA
-36.11  .....(((((((((..(((.((...((((((...(((((((((..(((((....((.(((.....))).))))))))))))))))...)))).))...)).)))..)))).......)))))..........  []
>LOC_Os10g05380_Random_132nt
        TTTGACCCATACCCAAGCAAGAACCCCTCATCAACTTTAGGAGCAAACTTTGAGGATCTAGCCTTCTTATTAAGAATGTAGCACTTACTACCGAAAACACGAAAGCAAGAGACATTTGGTTTGTTACCGGTA
-18.69  .......................................((((((((((.......(((.((.(((...........((((......)))).........))).)).))).......)))))))).))....  []
>LOC_Os07g37480_Random_132nt
        CAATGTCGGAGGAGACTAGCAGAGAAGGCCTCCAAGACGGTCGCGGCGCGAGAACGACGTAGAGGGAGAATTGCCGGAGCAGCACGCGGTTGTCGGAGAAGAGCGAAGTGTAGTCGAGGAAGATACGGCGAC
-31.93  ...(((((.....(((((((.........((((..((((..((((((((.....((..((((........))))))..)).)).))))..)))))))).........)).)))))..........)))))..  []
>LOC_Os02g44330_Random_132nt
        CCCATTTGAAGTTGACCCTTATGACATAAAACCTAAAGTTAGAGGCAACATTTATACCGGTATGTCTGTTTCCATTCCAATGCATGTAACAGCATTGTGAACAAACCCTGTAAGCTTGAGTGACTCCTCTTC
-20.40  ........................................(((((...(((((((((.(((.(((..........((((((((........)))))).))))).)))..)))....))))))...)))))..  []
>LOC_Os06g35520_Random_132nt
        AACTGGGAGGGGTTGGTGCTGTACTGCCTGACGAGGCCGTCCTGCGAGCCGCCATTGAAGAGCTCCTGGTCGGAGTGGAGCAGGCCGCGCTGCGACACGAGGTTCTGGTAGTAGGCGTTGTCGAAGGCGTCG
-42.20  .........................(((((((((.(((...(((((((((....(((.((.((.((((.((......)).))))..)).)).))).....)))))..))))..))).)))))..))))....  []
>LOC_Os07g35480_Random_132nt
        CCTATATCTCGCCAAATAAGTTCAAATAATAAACACATAATGAGGATATGATCGCAATATATATATATATATATATATATATATATATATATATATATATATATATATATATATATATATATATATATATAT
-36.60  ........................................................((((((((((((((((((((((((((((((((((((....))))))))))))))))))))))))))))))))))))  []
>LOC_Os06g33600_Random_132nt
        ATCCACTCCATCATAATTCTAAAGGATCATGTGAACTATACTATAAAATAGCTCCATACTAAGCTTAACTAAGTACATGCCATGCCGAGTACCTGAGGGAGGGGTAGAACAGCAAAGACATCAATCAGAAAA
-20.45  ((((.((((.(((.....((...((..((((((................((((........))))........)))))).....)).))....))).))))))))...........................  []
>LOC_Os03g51890_Random_132nt
        GTTGTACTACAATGATGAGGAAAGTAGTAACATTTTCAACCCAAGACAAATTTATTATGAAAATATATTCAATTATTGATGTGATGAAACTAATTTAGTATTATAAATATTACTATATTTGCCTATAAACTT
-13.48  .................(((((((((((((.((((...............(((((((((..((((........))))..)))))))))................)))).))))))).))).)))........  []
>LOC_Os07g33520_Random_132nt
        CAGCCGCCGCGCGCCGTCGCCATCATCGCCTGCCGCCGCGCCACCGTCACCATCGCCGCCTGTCGCCGTCACCATCTTATCGCCGCGGCCGCGCCGTCGCCGTCGCGTCCCGCCTCGCGCCGCGCGCCACCA
-36.41  ..(((((.(((((.((.(((.((...(((..(((((.(((.............((.((.....)).))............))).))))).)))........)).)))...))...))))).))).)).....  []
>LOC_Os12g36150_Random_132nt
        TTTCTTTGTGTCGCTGCTTTGTGGGTCTGGGCTTTTGGGAGGGTTCGCGTATTCTGCTGCGAGGACTTCCGCTTGAGCTTTCCTTTTCCCATTTTTGCGATTTTTCTTCTTGCTTGACTCAGATGTGTCCGT
-34.30  ....((((.((((((((...(((((...((((((.((((((..((((((........))))))..))))))...))))...))....)))))....)))............))..))).)))).........  []
>LOC_Os05g48630_Random_132nt
        TTTAATTTAGATCTTGCCGCGTGGGCCGGGCGTCGGCGGCAGCTGCGGGCCCTTCTTGATCGGAAGCAGGTCTGGCGACGCCGACGCGCTGACGTAGGCCACCAGCGATCCGCCGCCGAGCAGCAGGAACTT
-51.70  ........((.((((((.((.(((.........((((((..((((..((((.........((..(((..(((.(((...))))))..)))..))..))))..))))...))))))))).)).)))))).)).  []
>LOC_Os11g13870_Random_132nt
        ATCGCCTGAGGTTGCCAACCCCCTCCTTGAGGTAGCCGCCGCACAGGAACGCCGTCGAGAACCTGTCCTGCACCGGCTTGTCCACGTCGTGCACCACCACGTCCGTCTCCGTCTCCGCCGCCGGCCGCCGCG
-32.40  ..............................((..((((.((....((((((....((.((....((..((((.((((........))))))))..))....))))....))).)))..)).))))..))...  []
>LOC_Os07g11390_Random_132nt
        TCGATCAAGTTTGCAGCGAAGATAATCCCGATCCTTTTCGAGTTTAGCGATGCGATCAAGTGATTTCTTCCGTTGCGTGCAAAGAGCTCGAAGAGCTTTCCGAGCAACACCACGTTGAAGACGAGCAAGGCT
-31.89  ........((((.(((((.......((..((..((((((((((((.((.(((((((.(((......)))..)))))))))...))))))))))))..))..)).........))))).))))..........  []
>LOC_Os05g13680_Random_132nt
        CGCTATGAAGTAATGTGTGCATGCTCGCTGATAATGTCCAGGATGTTGAGGCCATGCATTGGAGAAGCGACCGACGCGGCTGGACGACTGGACCTCGTCGGCCAGCACGCTGCGTGTGAGGGGACCCCGCCG
-43.30  ............(((((.((.((((.((((((...((((((..((((..((((..((.((((........)))).)))))).)))).))))))...)))))).)))).))))))).................  []
>LOC_Os04g18900_Random_132nt
        GCAACCAATCACCAGCTTCAATAGGATTAGTGGTGCTAGAGAAAGTGGGCAGCCTCACACGAAGAAATTCTGCTAACTTGTTCTGGGGAGGTGCATGGTTATTTCCCTAGTTCTGCTGGTTCTGGAGTTGCT
-39.70  ............(((((((...(((((((((((.(((((.((((....(((.((((.((.(((.((...........)).)))))..))))))).......)))).))))).))))))))))))))))))..  []
>LOC_Os02g38400_Random_132nt
        CTGTAGTACTGCACACCGTGGCCACGCGGGCGGGCGGCGCGCGCAGCACCAGCAGGTTGGATGCCGGCCGGACTAGGCCGGTCGCCACTCACTGCGCCAGCGAAGCGGCACGTTGTCCTCTCCTCTCAGGCT
-53.10  ...................((((....(((.((((((((.((((.((....((((..(((..(((((((......)))))))..)))....))))....))...)).)).)))))))).)))......))))  []
>LOC_Os08g13610_Random_132nt
        AGCAATTTGGTCCCTCAATTCCTTCTCTGTCTTTTTGGCGAGCTCCTTGGCCTCGTGTAGCTGGTCCCTAACTGCTTCAAGAGTTCCCAAATGAGGAACCAGCTTTTCTAAAGTTGCGGTCTTGGCCTCATT
-31.09  .((((((((((.(((((................(((((.(((((.(((((......((((.(((...))).)))).)))))))))))))))))))).)))))..........)))))...............  []
>LOC_Os01g56850_Random_132nt
        CTGCGCCACCACGCGCCCGGCCAGCCCCGTCCTCGTCGTGGCTGCTCCGACGTCGATCGCCAGCATCCGCGCCGCCACGCCGTTGCTCATGTCGAGGAACGTCGCGTACAGGTTGTCGCTGAACGGCAGGAC
-43.40  ....(((..((.(((..(((((.((..((((((((.(((((..((..((.(((((..(((........))).))..))).))..))))))).)))))).))..)).....))))).)))))...))).....  []
>LOC_Os03g45830_Random_132nt
        GTAGACGCTCGCCGTCGCAGGGCACCCGCAGCACGCCCGGCTGGCCGTACCCGTACTGCTGCACCGCCATGTCCAGAAGCTCCGCGATGCACGGGTCCCCGAGTAGACTAACCGGCACCAGCACGCGCTCCC
-38.22  ......(((.((((((((.(((.(((((..((((((..(((((((.(((....))).))).................))))..))).))).))))).)))..)).))).....)))...)))..........  []
>LOC_Os11g09470_Random_132nt
        TCCCCGTCAGAGGATACTACATCAGACCCGCCTCCATGGAGCCAAAATTCCCCCGTCGCTGCCCCCGTGAAATACAACGGGGCAACATTTGTTCCCATCCCCATCCTCCGTGCGGGGAATTTGTCCCCACGG
-33.36  (((((((..((((((......................(((((.((..((.(((((((((.......)))).......))))).))..)).))))).......))))))...)))))))..............  []
>LOC_Os07g27670_Random_132nt
        TAGGTGATCTCCAGCCGGGACGGGTCGTCGTCGGATTGCTGCACCTGCTTCCTCGCCGTGCAGCCCAACATCTGGGCGCATCTGTAGTAGCTCCTGTAAGCACAGACAGCTTCAGATCACTTTCAAGCTCAA
-39.91  .(((((((((..(((((((((((((((((..(((((.(((((((..((......)).))))))).....))))))))).))))).......)))))............)))..)))))))))..........  []
>LOC_Os06g24711_Random_132nt
        CACAAAATCACAAAATAAACATCCAAGAAGAACTACAATATACATCACAATCACAAAACTACATCACAAAATTTCACTCGCCTGCCGCCGGATCCAACCTTGACCGTCGCCACTGCCACCCTCAGCCGTCGC
-6.60   ...............................................................................((.((.((.(((.((.......))))).)).))..))................  []
>LOC_Os11g43480_Random_132nt
        CATACGCACTGTGGAGAATGATTCCTTCGACTTGACCGTGACGGCATCATCACCGAGGCAGTCCACGCGGCCGGCGAGGAGATGCTTCAGGCTCTTTGGCAGCGTCGACTCGAACACGCATACCCTGGTCTG
-35.64  ....((.((((.((...(((.....(((((.((((.(((....((.......((((((((.(((.(((.....))).)))..)))))).)).......)).))))))).)))))....))).)).)))).))  []
>LOC_Os08g09780_Random_132nt
        AATGAGCATCCCTTTGGTTTGGTACCTTCTTTCATTGCCTGTGTGTTGTCATAATCCTTTTTTTTGGATTGCAGAAGAAGATAATTATTAGTGAATATGTGCTATAATTGATTTGTCGAAATATGAAAAGTG
-18.80  ..(((.((.....((((((((((((.....(((((((....(((.((.((.((((((........))))))..))..)).))).....)))))))...)))))).))))))..)))))..............  []
>LOC_Os11g07550_Random_132nt
        TTTAAAATAAATCGATATATGGGGTTGGGATTACTTAGTTTTGAAATCCTGCATCCACCATTCTTCGATGCTCACAGTGATGGAGGCATGGAGCCAGAAATTATCAAAGAATAAAACTAAGTTAGACTCAAC
-26.79  .......................((((((...(((((((((((...................((((.(((((..((....))..)))))))))..................)))))))))))....))))))  []
>LOC_Os09g31270_Random_132nt
        CCATCTCTTGTAGGTTAGGTCGACATTCTTGAACTTCAGGTTGCGAAGCAGCCCGTGCTTCGATCCAGCCAAGAATACTCCGTTTTCTGATACCGATGAGATGTTGATGAACTGAATGTCTGAAATGGTGCC
-30.40  .(((((((((...((((((.((..(((((((..((...((...(((((((.....)))))))..)))).)))))))....))...))))))..))).)))))).............................  []
>LOC_Os04g12840_Random_132nt
        AGAATGGCCTGTCCGCTTGAAGAATTGATGTGGACGGCACCAAGCGTGTGCAGGGCCTTCAGGTGATGGATCCCGTCTCTAGGCATCTTGACGCCTTGACAAGGTCCAACAGGTCCACCACGTCTCAGGAAC
-40.39  .......((((...............(((((((..((.(((.....(((...(((((((((((((..((((.((.......)).))))...))))).))..)))))).)))))))).))))))).))))...  []
>LOC_Os06g22710_Random_132nt
        TACAATAAGATCGATGCAACGTACCTGACGACGGCACTACAGAGTACCCATCGTAGGGTAGTCGACCTCTGGTCGCTCCTCGTACAGTGACTCCTCGTACGCGTGCTGGTCCACCTCAGGGCGGCCGATCGC
-42.10  ........(((((..((..(((.(((((.(((((((((((.(((....(((.((((((.((.(((((...))))))).))).))).)))....))))))...)))))).))....)))))))))))))))..  []
>LOC_Os04g32030_Random_132nt
        GGAGGGGCTACCGGTTCAGACTTGATGATGGCAGCGTGCTTGCCGGTGCGCTTGTGCACGTACTCGGCCAGCTTGGCCTCCTCAAACACACCCTTCACGGTTACCTCCGACGCCTTCAGGTCAGGCTCAGCT
-40.75  (((((....((((........((((.((.(((.....(((.(((((((((........))))).)))).)))...))))).))))............))))..)))))........................  []
>LOC_Os01g72205_Random_132nt
        ATGAAAATATTTCCTTGTTAAATTCATTGCTACCATGAAAGTCAGATACAATACATTACACTGCACTTTCTGATGTAATGGTATGACTGTAATGATGTCAGATTAGTTTAACCGATGATGACTTTAAACATG
-21.15  .((((..((((.....((((((((((((((((((((....((((((......................))))))...)))))).....)))))))..........)))))))....))))..))))......  []
>LOC_Os03g05220_Random_132nt
        TACTGGTCGAAAAAGAATTAAAACAATAACATGAGCATTTGTAATATAGAAACCTATAAAGGGTGAAGGAGATGTAACAATGTAAAATACCTTTGATAGCTTTGATAATAATAACTGCATGCAACACCCACT
-12.60  ..................................(((.((((..(((..(((.((((.(((((((......((((....))))....))))))).)))).))).)))...)))).)))..............  []
>LOC_Os09g28950_Random_132nt
        CCTAGCACTGCCTCTCCGCGCCTGCTCCAGCCCGTCGTGCATCCGCTCACACTCCATCCGCACTACCGCGTCGATCTTCGCTCTATGTAGGCACATCTCAGACACCAGCGCATCTCCCATCACTGCAGCCGA
-22.22  ....((.(((..(((....((((((...(((..(((((((....((.............))......))).))))....)))....)))))).......)))...))).)).....................  []
>LOC_Os01g70230_Random_132nt
        ACCAATAATTATGAATAGGATTAGTTTAAAAAGGAGCCATTTGAATTGGATTTTAGTTTGAAAATTCCTAAAATATAATCATTATTTTAATATAGTAACGTGTCAAATATTTTTAACTTTAACAATTAATAA
-14.50  ...(((.((((((..(((((....((((((..(((((((.......))).))))..))))))...)))))...)))))).))).................................................  []
>LOC_Os11g03860_Random_132nt
        TATGTTCTCCGGCTTCATGTCGCAATGGATGATCCACTCAAGGCACTCATTGTGAAGATATGCTAGCCCCTTGGCAACACCTAGAACAATGTTGAACCTTTGCTTCCATCCAAGAAACATACCGGAATTCCT
-28.00  .......(((((....((((.....(((((((..((...((((....((((((..((...((((((....))))))....))...)))))).....))))))..)).)))))....)))).)))))......  []
>LOC_Os02g28410_Random_132nt
        GTGAAGACGCCGTCGGTCACGGTGGCGGTGGCCGCCGCCTTCCTGGGCATCGAGGCGTAGCACGGGCCGACGCAGTTGCCGAAGTACCTGCTTGGGACGCGGCCCTCCATCCGCCGCCGGTGGTCGGTGACG
-61.90  .......((.(((((..((((((((((((((..(((((..(((..(((((((..((((.((....))..))))......)))......))))..))).)))))...))).))))))))).))..))))).))  []
>LOC_Os05g35900_Random_132nt
        TCCCCGTGGTCGTCGACGATGAATCCGACCTCGCCGCGGTGGCAGGCGACGGATCTGGCCTCCCCACAGTGGTCGGTGATAGATCCGCTCTGCCGCCACCACCCTAGGCAGGGGTGGATCTATAGTTATAGG
-53.80  ..............(((.(((.((((.((((((((..((((((.((((((((((((((((..((......))..)))..)))))))).)).)))))))))......))).))))))))).))).))).....  []
>LOC_Os05g01262_Random_132nt
        AATGGTATGAGATAACTAACCAATTCAAACTTCTGTTGGGGAGGTCTCTCAGCAAGAATATCAAGTGGAAACATGGGCGTTGAGTAAGCCTCCTTGAGAAAAATAATTGGCAGTTTAAACTCAAGAAGAGAA
-32.96  .......((((..((((..((((((.....((((...((((((((..((((((...........(((....)))....))))))...)))))))).))))....)))))).))))....)))).........  []
>LOC_Os09g25110_Random_132nt
        TCCTCCTCGGCGCAGGCGGCCTCGTGCGCCGCCAGCGTCGCCTCCCGGAGAGCAGCGGCGGCCTCGCGGTCCGTCAAGCCTTTCTCCACGGCGCCGGCGTGTTCTTCCAGCGCCATAGCACGGGCCTCAAGG
-51.86  ..............((.((((.(((((((((((.((((((......((((((..(((((((((....)).)))))..))..)))))).)))))).)))).))...............)))))))))))....  []
>LOC_Os12g22680_Random_132nt
        TAGCCAAGAACACAGACAGAAGAAGCGCGATTGGACAAGATGATGCCCCCAAACCTAGGCCTTCTCGCCCCTGATGCGGCGCGCGAGCTGGATGTCCTTGGGCATGATGGTGACGCGTTTGGCATGGATAAC
-33.52  ..(((((.................(((((......((..((.((((((....((.....((..(((((.((......))...)))))..))..))....)))))).))..)).)))))))))).........  []
>LOC_Os08g35180_Random_132nt
        GTGAGCAGGTCGCGGAAGCACCGGTCGCCGACGGTTTGGAGCACGCCGCAGCAGGGCGCGCCGACGTGGACGCCCCACGGGTGGCGCTCGCCGTCGTGCAGCAGGAGCGACGCCACCGAGCGGAGGACGTCC
-60.90  ....((.(((.(((...((.((.((.(((((((((...((((..(((((....(((.(((((.....)).))))))....)))))))))))))))).)).)).)).))..))).)))..))...........  []
>LOC_Os10g42040_Random_132nt
        GGCATTTGTAGGGATATCTGCACTTGCTGGAGTAGCTTGGTGCAGTTGGTGGCAAGTCCACACCAGTACCACCAACTGCCGCTGCCGCTAGCGCTCTTCCTGCATCCCTCGTAAAAATATATATATGTTAGA
-41.19  ((....((((((((.....((....(((((.(((((.....(((((((((((................))))))))))).)))))..)))))))..))))))))..))........................  []
>LOC_Os06g14520_Random_132nt
        CCACTCCCATCCCCATCCATCCTCTTTCTCTGCCGTCGCGCCTCACGCACGAGCCGTCGCCACCATCACCGCTGCGCGTGCGGAGAGCCACCGCCGCCGCTGCCGCCTCGCGCACGAGCCGTCGCCGCCATC
-33.63  ...............................((.((.(((.(((..((.((((.((..............((.(((((.((((.......))))))).)).)))).)))).))..))).))).)).))....  []
>LOC_Os08g33290_Random_132nt
        CGCCCCTGTGGCCACCGTCTCCACGCCACCTGCTCGTGAGACCGGTGATGGAGAAGAGAAGGGGAGAGGGAGTGGGAGATGAGTGATGGGATGGAAAGGGAAGAGGTGGAGAGGAGGAGAAGGAGAAGATAA
-31.89  ..(((((....(((((.(((((...((((((((((((....(((............................)))...))))))...))).)))....))).)))))))..))).))...............  []
>LOC_Os03g32100_Random_132nt
        CGTTGTCCTCGCAGACGTGGAGGAGGCACAGCGTGGCCATCTCCTTGTGCCGGGGGGTGCCGCCCTCCACCATCTCCACCAGCACGGGGACGCCGCCCTCCGCCACGGCCGCCGCGCGCCCCTCCGCGGTGC
-64.71  ..........(((..((((((((.(((...((((((((........(((.(((((((((.((((((...................)))).)).))))))))).))))))))).))..))))))))))).)))  []
>LOC_Os05g32110_Random_132nt
        ATGTTGAGCGACCAAATTCCACTGTGTGTAATTCATGCGGTAGTTGAAGTTCGTAATCGTGATCTTCACTCTCCAATATTCCTTATAGTTGAGTTTCACATGCCAGTGGATTCTGATCGGGCACATGTGAGA
-31.71  (((.((..(((.((...(((((((((((.((((((.((((.((.(((((.(((......))).)))))..)))).............)))))))).))))...)))))))...)).)))..)))))......  []
>LOC_Os10g19810_Random_132nt
        CATCGACATCATCAACTGTACTGTGCTGACCATTGTCGCCAACATCATCATCATCAACAGGTTCTTCTTCTTCTTCTTCTTCTTCTTCTTCTTCTTCTTCTTCTTCTTCTTCTTCTTCTTCTTCTTCTTCTA
-6.90   ...............((((...(((.(((....(((.....)))...))).)))..))))........................................................................  []
>LOC_Os07g48790_Random_132nt
        AACACTGAATTTTCAAGAAGCAGAGATAGGTGATGCATTCGTAGTGTGTGTTTCAAATGCTAGCAGATAAATCATGATGTGTGGGAATGATCTGTGCAATGCCCAGGCTTTGTGCTCCTTCTTTGGTGCTTT
-29.80  ................((((((((((.(((....((((....(((.((.((......(((..((((((...((((.....)))).....)))))))))..)).)).)))..)))).)))))))...))))))  []
>LOC_Os10g39990_Random_132nt
        ACACTAGAGCTGCAAGAGAACCGATGCATAAGAACAGTTTAAAAATAATATAATGGTATAAACATAGGTATATTATAAGTTATGCGAAGTACCATTAGCAATATTGTTGTGCGTCAACATTTTGGTTTCAAC
-23.03  ......(((...(((((.....((((((((...(((((............(((((((((........(((((........)))))...))))))))).....)))))))))))))....)))))..)))...  []
>LOC_Os02g55340_Random_132nt
        GATTTTCTCTAGTACGTATGCCTGGAACTGAACTTGATAAACTCCCATGCCGGTCAGATCCCAAATTTGCATGTAGTGCTGTCCCTTGCATGGAGTATAATGGTATTCCTTTAGGTACGCCATCATAAAAGG
-27.40  ...............((.((((((((.....(((...((.(((.((((((.((.(((((..((........))..)).))).))...))))))))).))..))).....)))))))).))............  []
>LOC_Os04g56140_Random_132nt
        CTGACTAGGAAATACAGTTGCCATTAGTATCCAACACCTTGGAGTTCCAAAACCTAATAAAATCATGGGTTGTGATCATTTTCAGGGCATAAAACAAATTACACAATATCAGCTTGGTCTCTATAAGTTACA
-21.05  ..(((((((.......((((................((((((((.((...((((((.........))))))..))....))))))))................)))).....))))))).............  []
>LOC_Os10g17330_Random_132nt
        CTTCCCTTTAGCAAACCTTTTTGCTTCATCGGCTTTGACCTCATCGGCTGTGGCAGCTTGGTTCTTAACACGCCACTCTTGCCTCGGCTTTGTTTTCTTCAGCCGATTGTTAGTCTCCTGTTCTACCTCATG
-29.43  .......((((((..............(((((((..((...((..(((((.(((((..((((.........))))...))))).))))).))...))...)))))))))))))...................  []
>LOC_Os01g06070_Random_132nt
        CGAGCTGCACGGTCTTCTCCTTGAGCGCGCCCAAGTCCTTGACCGCGAACCTGTTGAGCAGCGTGATGCTGGAGATGGACGACATGGGCGCCACGGTGAGATCGTCCATCACCGTGTACGTCACGATGCCCT
-44.80  .((..((((((((..((((.(((...(((((((.((((....(((((.(((((.....))).))..))).))....))))....)))))))..))).)))).........))))))))..))..........  []
>LOC_Os06g44700_Random_132nt
        AAAAAGATGTATTAGGATAAACGCGAAGTAACATATATTGCATTTGACGTTCACGTTTCGTTCACAATATTGTTCACGTTCGCGTTCTCGTTAAGGTCACGTTTCATTCACCTACGTTTGTTCGTTCACGTT
-24.26  .....(((((....(((((((((...................(((((((...((((..(((..(((....)))..)))...))))...)))))))...................)))))))))....)))))  []
>LOC_Os12g15780_Random_132nt
        CGTTGATCATCCAGAAAAGATAAACTCCTATGATCTGTACGAATGAAAAACTCAGCATGTTGCAAATAAGGATGCCAATGTTCCACTGCCAGCATGATTGCTAAACTCTCCTTTTCATAGGTAGATAATCCT
-18.53  ..................(((...(((((((((...........((......((((((((((((.....(((.........)))..))).)))))).)))......))......))))))).))...)))..  []
>LOC_Os03g63950_Random_132nt
        TCGGCGCCGACGGCCTCCTCCAGATCCTTGAGCTGGGCCTGGGCGTCGTCGTCGTTGTTGTCGAGCAATGATGGCGGCCAGTCGGAGACGGGGGGCTTGGTCCCCTTGAGGTGGCGGACGTCGGTCTCCTTC
-57.29  ..((.(((((((...(((.(((...(((..((..(((((.(((((((((((((((((((....)))))))))))))))................))))))))).))..)))))).))))))))))..))...  []
>LOC_Os11g29390_Random_132nt
        CACGTAAGCCAGTCAACCCGGTCAGAGACGCTTTGGACCTAAATGATTCACTTAAATAAGATCGCGGACCCGAATGACGATTTTCCTAGATCATGGATCTAAGTGACACCTCGCTCCAACTTTAAGGACCGG
-26.00  .................((((((..(((....(((((......((..(((((((.((..((((..(((..((.....))....)))..))))....)).)))))))))......))))).)))...))))))  []
>LOC_Os05g27749_Random_132nt
        CCTCCACCACGAGCCGCTCGATGAAGCACGCCAGCGCGAACCTCAGGCCTCTGATCATAGCACGGGCCTCCACCACGCCGACGGTCCAGTGCTCCGTTGTCTCCGCGAAGGCGAGCACCACGCCGGCGTCGC
-42.40  .........(((((((..((.((..((.((((..((((......((((....(((...((((((((((((.........)).))))).)))))..))))))).))))..)))).))..)))).)))).))).  []
>LOC_Os01g04080_Random_132nt
        CTACCACCTAAGCTAGCAATTAAGTCCGAAACCCCTGTTCTTGGTGGTCTTGTTGCCACAGTCGCAGAGCAAGTAGCTCAGCATGTTCACCATGCTGGTGCCAATGGATGGCACGTTGATCACCGGGCTAAC
-33.96  ......................(((((...............(((((((.((.(((((...((.((..(((......((((((((.....)))))))))))...)))))))))))..))))))))))))...  []
>LOC_Os12g13730_Random_132nt
        CAAATGTTGAATACCCACTAGTAAAAGTTAGGATTATATAGGATAAGATTTAGAATTCATAGTGCAAATTAAATTAAACTTATATAATTTACAATGATAGATATGAAATTTAATGTGTAATATAAATTACGT
-14.10  ....................((((...(((..((((((((.........(((((.((((((...((...(((((((........)))))))...)).....)))))).))))))))))))).))).))))..  []
>LOC_Os03g61970_Random_132nt
        ATTTTCTCTCAGGAGGTGCCACGACCTTGATCTTCATGCTGCTTGGTGCAAGGGCAGTAATCTCCTTGCTCATCCTGTCAGCAATGCCAGGGAACATGGTAGTTCCTCCACTAAGCACAATGTTACCATAGA
-36.00  ...........((((((((((...(((((.....(((((((...((.(((((((........)))))))....))...))))).)).)))))....)))))...))))).......................  []
>LOC_Os01g57954_Random_132nt
        CTTCGGTACGCTTCGAATCCTTATGGGGAAGTCTATAAATTATACGCCCCTTGCTTGAATCATAACGACTTACTTCAATTTTGACCCTATCCCCCATCAGTATTCGTATAGAACTAGACCGGATCTTTCCTG
-24.40  .((((((...((.(((((.((.(((((((((((............((.....))............)))))....................)))))).)).)))))...))......)))))).........  []
>LOC_Os05g25830_Random_132nt
        TGTTCTCCCCAGTGTTGTCCCTGTTCTTCCCTTGTGTTCTCCCCAGTGCTGTCCCTGTTCTTCCCCTGTGCTGCTCTCTGTTCTCCCCGATTCTGATCGCTTGCGCCTCTGTTCTTCCCCTGTGCTGCTCTC
-11.31  ...........................................((((((..................((((.((..((...((.....))....))..))..))))...............)))))).....  []
>LOC_Os02g49690_Random_132nt
        GGTTTCCTTGTTGCGGAGGAAGATGAGGCAGCCGAGGTGGACGCGGTGCATCCACGCGCGGCCCTCCACAACACCACAGTCCATGTCGGCGAGCACGGCGAACACCTCCGAGATGAGCCCCGTCCGGCCGGC
-46.59  ((....((..((.((((((....((..((.(((((.((((((((.((((......)))).))................)))))).)))))..))....))....)))))).))..))......)).......  []
>LOC_Os06g40910_Random_132nt
        GCCGCCTCTGCTGCCTCCCTCAAGCGTGCCTCTAGGTCACCGTTGGCGAAGCCATTGGTGATGACAGCGGTAGCGGGGTTGCCGACGAGAGGGCTGTCGTGTGGTTTGAGGACGAGAGGGACGTGCTTGGGG
-50.51  ....(((..((.((.((((((...(((.((((.((..((((((((((((.((.((((.((....)).)))).))....))))))))).............)))..))))))))).)))))).))))..))).  []
>LOC_Os06g06820_Random_132nt
        GAAGCGATGATATCTCAAAGGACAACAACTCGGAAGCTGCTAGGTTGAGTCAGTTAAGGAAAAATGACTTCGACATTGCTGAGTTATTCTCACAAGATTTATCCAAAATCTCTGTACAAATGTTTTACTTTC
-20.74  .....(((((.((((.....((.((.(((((((..........(((((((((............))))).))))....))))))).)).))...))))))))).............................  []
>LOC_Os06g39100_Random_132nt
        CGCATCTTCGGTTCGCATCGGTTCACATCGTAGGCTATTCCTTCCCCGGCGTCGCTGCCTTGCCCGCATCCGTCCGTATCGCTCGCCGTCGCCGCCTTGTCCGCCTCCTCAGTCGCCGTCCCTCTCCTCCGC
-25.55  .........((.......((((..((.....((((...........(((((.((..((..(((..((....))..)))..))....)).)))))........)))).....)).)))).......)).....  []
>LOC_Os12g07940_Random_132nt
        TTTGTTCAATAAATCGTTCTGAATGTTGATGGTCGCCCACTCGCCCTTCTTTAGCTATTGAATCTTGTCAAAGCAATGTCAGATGTTCAGAAGAGAAAAAGAAACAAACAGGGCTCAAAACACAGGCAATGC
-21.66  ...............((.(((..((((..(((..((((........((((((..((.((((((.(((.((......)).)))..))))))...))..)))))).......))))))).))))))))).....  []
>LOC_Os01g32410_Random_132nt
        CCCGGAGAAGAAGAGGATCCAAACGCCGACATTCGCGGCGGGCACTGGGTTATGCATTTTGATGGCTCCCTCAACCTTCAAGGTGCAGGTGCCGGAGTCACGCTGACCTCGCCAAACGGGGATGTTCTCAAA
-41.70  .........((.(((.((((...((.(((......((((((((.((((....((((((((((.((.........)).))))))))))....)))).))).)))))...))).....)).)))).)))))...  []
>LOC_Os03g19050_Random_132nt
        GCATCCGGTCGAAGGTCACCCTCTGCTCAACGTCAGTCAAGTGCAAACCTCTGTTCAACCTCACTTGGACTGCGGTGATATCGGCACTGATATCCCGTGCGGCATCAGCCTATGCAAGATGGAAATAACAAA
-29.70  .((((..((...((((......((((...(((...(((.(((((..(((...((((((......))))))...))).......))))))))....))))))).....))))..))..))))...........  []
>LOC_Os05g19120_Random_132nt
        ATTTAACACATACCACCTTCCCCGGCACCACGGCAGCATCATGATGGGCCAGATCACCCCACGGCGATGGCGGCAGCGCCGCTTTCCGCCGCTGACATTCCAATGGACGGTGCACCCCATCGAGCTGTGGAG
-42.60  ...........................(((((((....((..((((((......((((((((((((..((((((...))))))...)))))............)))..))))...)))))))))))))))..  []
>LOC_Os12g39740_Random_132nt
        GGCCTTGGTGATTTCACTGAAATCATAATCTTTGGACTTATTGGAGTTAAGGTAGGTAACCCGACTCCACTTAGGTACGATGACTAGGAGAATCCAATGTCGCCTGCGCAGTGGTTATGTAGCGTTAGTACT
-29.41  .((...((((((..........((.((.((.(((.(((((.(((((((..(((.....))).)))))))..))))).))).)).)).)).........))))))...)).......................  []
>LOC_Os07g02760_Random_132nt
        GAAGACATTGTAGTTGTTATGTGCTATGATAAAGTTGTGCGAAAAAACGTGAGTATGAAATTATCAAGGTCCTCAGAAATTACAATATCAGTAACAAATTGTCAATCAGCATCATCTCCTAAATCTTAATTG
-20.90  ...((.(((((((((....((.(((.((((((..((((((............))))))..)))))).)))...))..))))))))).))...........................................  []
>LOC_Os03g53620_Random_132nt
        TGGCACTCGGCGTCCTCCCGGTTGTGCTTCGCCGCCGCGGCGAGCGCCGCGCTCACACCGTAGGGCCTGGTCCCCTCGCCGGGGTCCTTCTCCACCTCCGCTCCCGCCGCCGCCGCCGCGTCCTCCGCCGTC
-49.66  .(((...(((((......(((..(((.......(((.(((((((.((((.((((........)))).))))...))))))).))).......)))..))).......)))))..)))...............  []
>LOC_Os08g19410_Random_132nt
        GACGACGAGGCCGCGCATGCCGGCCTTGAGCTCGTTGTCGCAGAACCTGCGGTACTCGGCGGTGTCGCCGGCCTTCTTGCACACCTGGACCATGACGAGCTCCCGCGTGAGCTCGAACACCTTGGAGGAGAT
-45.90  .....(((((.((.((.((((((....((((((((((((.(((....(((((...((((((....)))))).....)))))...))))))...)))))))))))).))).)).))....)))))........  []
>LOC_Os01g29320_Random_132nt
        TTTAGTTTAGTAGTATCTAGCTGGTGGAATAGAAATAGAATAGGAGTCCGGAGTCCGGAAGCCTTCGGAAGAGTTCGGGTATGGCTCTAGCAGCTTTCCTTTCCTCTTTTGTAAGCTTTGTACTTTTATTAG
-32.12  ..((((.....(((((..((((((.((((..((((.......((((.(((...((((((....(((....)))))))))..)))))))......))))..)))).))......))))..)))))...)))).  []
>LOC_Os03g17084_Random_132nt
        AAGAGTGTAGATGAAAAGAATATTGGAGTGAGGAATAAGTTTGGCTTGCTAAATCGACTGAAAGCTGACTATATGGGTATTTAGAGAGTTTAATTTGGAGAGACAGTTGGAGATGCTCTTAGGTAATGTGTT
-18.02  ((((((((..............((.((.((.....((((((..(((..((((((...((...............))..))))))..)))..))))))......)).)).)).))))))))............  []
>LOC_Os10g03010_Random_132nt
        TGGACCGTTCGATCTCGGCCGTCCGTTTTGGATGGATCGATCTCGGCCGTCCGTTCCCGTGAACCGCCGCCGTGCGCCCGGTCCACCGAAACCCTAGCCCGCTGACGCAATAATCCTTCTTTTCCTTTTCAA
-37.40  (((((((..((....((((..((((...(((((((.(((....))))))))))....)).))...)))).....))..)))))))...............................................  []
>LOC_Os07g35200_Random_132nt
        CGTCCTCGACCAAGCGGTGGCGGCGCGAGCGCATAGGGATGACTCCTCCCCGCGCGTATGGCTCCGGCGAGGTCGGCCACTTCTGAGCGAGGCAGCAAGCTCGTGATTCGCAGCGTCGCCGCCCTCACACCA
-47.40  ............((.(((((((((((..(((.((.(((.((.((((((...((.((..(((((((.....))..)))))....)).)))))).))))..)))...)).))).))))))))))))).......  []
>LOC_Os12g04060_Random_132nt
        CCTTTTTATAAAACGAAGTCAAGGGGTATGTAATTAGATTAGTAGAAGGGTCAATAAAAAGCTAGACTACAGCTAGAATGGTTAATGATTAATATTTTACAGAAGGTTGTTTTTTTTTGTTGTGTGTGTTTT
-15.71  .........((((((....(((.(((...............((((((.(((((.(((....((((.......)))).....))).)))))....))))))...............))).)))....))))))  []
>LOC_Os03g51570_Random_132nt
        AAGTTAAATTATCAGACTACATATTTAACAATGAATTATCACACCCTAAATTTTTAGAGGTTGGATCATAGAATTGTTGTCTTGATGAAATTTAATTTTGCAATAAATTGACGCTAACATATAGTTTTACAA
-18.00  (((((((((((((((((.(((.((((....((((....(((.(((((((....)))).)))))).)))).))))))).)))).)))))..))))))))..................................  []
>LOC_Os08g16970_Random_132nt
        GTAAGATCGCTTCCCCTCCAAACACTAAAGAGTAAGGAGTCATTCCGGTCGGCGTGCGTGTTGTTGTTCTATATGCCCACAGGGCCTCGAGCAGCTTATCATGCCAGTCTCGCTTATTCTTTGTAACCACTT
-34.04  .........................((((((((((((((...........((((((.(((..(((((((.....((((...))))...))))))).)))))))))...))).))))))))))).........  []
>LOC_Os11g15480_Random_132nt
        TCGATATCATTGTCGTAGATGGTATCTCTGCTGTAGTCGTCAAAGCTGTTGGAGTACTCGAGGTTATCCGTGATACTGTAGTAGTCATCCATGTGTTGAATAATGATGCCCACCTCCCTAGGCCCAGATCCA
-26.61  ....(((((((((..((.((((.((..((((((((((.((((.......((((..((.....))..))))))))))))))))))..)))))).))....)))))))))........................  []
>LOC_Os05g15290_Random_132nt
        GTGTCGTACTCGGCATCGTGCATTGAGTGTGTCTCGAAGATCAGGTACTCGGGAGGAACTCTGATATTCCGAGTGCGCTCGTTGATTCCTTCGCGCGCGAGCTGAAGAGTGTACAGACTGATCCTAATGGTG
-40.16  ..((((((((((((.((((((..((((((((.((((((.((((((...((....))...)))))).))).))))))))))).............))))))))))).....)))).)))..............  []
>LOC_Os04g05680_Random_132nt
        ATTCGCTCCCTTAATTCCTTCTCCGTCTTTTTGGCGAGCTCCTTGGCCTCGTGTAGCTGGTCCCTAACTGCTTCAAGAGTTCCCAAATGAGGAACCAGCTTTTCTAAAGTTACGGTCTTGGCCTCATTGCGA
-30.43  ..((((..........((....((((..((((((.(((((((((((.(((.((.(((.(((.....)))))).)).)))...)))....))))....))))..))))))..))))....)).......))))  []
>LOC_Os01g24690_Random_132nt
        TGGATGTCATACATCTTCTTGACAGCTGCCTTGATCTTCTTCTTGTCTGCCTTGAGGTCGACGATGAAGACAAGGGTGTTGTTGTCTTCAATCTTCTTCATGGCAGATTCGGTCGTAAGGGGGTACTTGAGG
-40.20  .................(((((..(((.(((((.......((..(((((((.(((((..((...(((((((((........))))))))).))..))))).)))))))..))...))))).)))..))))).  []
>LOC_Os05g13400_Random_132nt
        CTTGAGCTAGCTCTAGGGTGAGAGGAGGGCATCGTCGTAGGAGCACAGGGAGTGCCTAGCTGAAGGCGGAGCTTGTACTGCTTATGCTTCTTCAAATTGTTCCTGGCACCCCTAAACTTGTCTTGTATCAAC
-40.12  .((((((.((.....(((((..((((..(((.......(((((((.(((.(((((..((((........)))).))))).))).)))))))......)))))))..))))).....)).))......)))).  []
>LOC_Os06g47640_Random_132nt
        AAGCTAGAGCAGCTGGGCCATGAGCCTGAACTCCTCGACACTGATGGCGCCATCGCCGTCGCCGTCCATGCAGGCGATGATCTCCATGCAGTCCTCAACGCTGGCGGTGCCCATGACGCTGAGCAGCCTGGC
-47.30  ..(((((.((.(((.(((((((.(((((...........((((((((...(((((((...((.......)).)))))))....)))).))))............))).)).))))..))).))).)))))))  []
>LOC_Os03g47550_Random_132nt
        TATGGCTTTGTAATTCAATAAATGGTGCACATACATGAAAGGTCAGATGGTGCAGTACCATGAATATGTAAGCATAGTTGCTGAGGTCCACGGACTTGCCACCATCTGTCTCAATCTGACTCTGTGGAAAAA
-29.70  ...........................((((.....((..((.(((((((((((((.((.((.((.....((((....))))...)).)).))))).)).)))))))).))...))......))))......  []
>LOC_Os03g11240_Random_132nt
        AGTTTGTTGATCCAGAAGATTGGGCGCCTGTCTCATGCCTGTATGAATCATTTCTATAAGATCGCCGCTGCCTATCATACTGGTTTTCATCTGCTGCTTGTCTATCCGATCGTATGCCAGACCTCTCTGAGT
-21.22  .(((((.(((((..(((((.(((((((.........(((.((((((............................)))))).)))........)).)))))))).)).))))).....)))))..........  []
>LOC_Os10g18520_Random_132nt
        ACACCCGCTCCTTCCTCCCATCTCCCTCTCCCTCTCCGCCCCACACCCCTCTCCCTATCCGCTTCCTCCACCCACTCCTCCCTCTCCCTATCGCCCTCCTCCTCCCACTCCTCCCATCTCCCGGCGATGGCG
-9.73   .......................................................................................((((((((...........................))))))))..  []
>LOC_Os02g36220_Random_132nt
        TTAGTATATTTGATATCTCATATATCTAGTTGACATTCTTGGTCACTTGCTTGGGCAGGGGGGTGGGGGGGGGGGAGCACACCTGGGCCATCGAGCTTGCTTACAAGTGAATCCAAGTAACAGAGGGCACTA
-33.20  ........................(((.((((.....((((((((((((..((((((((..(((((....(((........)))...)))))...)))))))))))))))..))))))))))))........  []
>LOC_Os08g44510_Random_132nt
        ACAAACTGGCCCAGCTTCTGGGGAAGGACTGTAACAAAGAAAGCTTTCAGGAAGGCGCACCAACTCTTCAACATGCCTGCAGATAATTCATAATTGTCACCGTCACGTTCTAGATGTGTGGGTATAAAAGTG
-29.30  ....(((.(((((((.(((((((...(((.((.((((...............(((((................)))))...............)))).)).)))...))))))).)).))))).....))).  []
>LOC_Os04g01640_Random_132nt
        TTCAAGAGCTGGAGCAATGCCCACGGGGACCGTGCCGGCACCGCGGCGCGCGTGGAGAAGGAGCGGCGCCGCAGGCGGTGGTCGTTGTGGTCCCTTCCGTGGCGGCGGCGGCGGCGGCGGGGCGCGCAGGGA
-60.20  ........(((..((...((((.((....((((((((...((((.((.((((.((((..(((((((((((((.....)))).))))))..))))))))))))).))))))))).))))))))))).)))...  []
>LOC_Os12g28270_Random_132nt
        GAAAGCTGTTAATTGGTTGGTTGATGGATTCAAACAAAAGCTGTTCTAAAAATCTTGAGAGAAGTGAAATGAAACCCGTTTGTAAAGCCTATTTTCAATAGTACCGCAATTCAAAGACTTAAATCAACTCTG
-16.50  ....(((((((((.((((....(((((.((((.......(((.((((.((....)).)))).)))....))))..))))).....)))).)))...))))))..............................  []
>LOC_Os10g12400_Random_132nt
        AACAATAATTGATATTGTTTGTTTTACATATATATCATATTACAATTAGATACAATATCCTATCCGACGTTGTCTCTCGCAATTATTTGATAGTTTTAGACCATAACAATATTCGCAGATGCAAACACAAAG
-16.97  ..........(((((((((.((((........(((((..........(((.((((..((......))..)))).)))..........))))).....))))...)))))))))...................  []
>LOC_Os06g22430_Random_132nt
        GGCGGCGGAGCTGTGGCGTGGCGGCGGCGTCTCGTGGTGGCGTGGGGGCGCGGTCCGTCACCGTGGGGCACCCCGGCGGCGTGGGGGCGCGGCGGCGGCGTGGCGTAGCGGCCCGGCGGCGTTGCGCGGCAG
-69.90  .((.(((.(((.((.((..(((.((.(((((.(((.((.((......((((..((((((.(((.(((...)))))).)))).))..)))).)).)).))).))))).)).)))..)).))))).))).))..  []
>LOC_Os01g71890_Random_132nt
        GGCGATTTTGTACTGTGCGGGGGGCCGCCTGCAAATGGGCGGCGAGGGGGGGCATGGAAATTTGCAGGCGGCCCCCTTGCCGCCCTCCGCGAGGGCGATTTTGCACTGTGCGGGGGCCCGCCTGCAAATGGG
-68.90  ((((.((((((((.((((((((...(((((((....((((((((((((((.((.((........)).))..))))))))))))))...))..))))).)))))))).))))))))...))))..........  []
>LOC_Os06g20530_Random_132nt
        ATCGCCATTTCGCCCAACTTCCCGGCCTTCCTTGTCCATCTCCCTTTTCTCTCCTCCTCCTCGCGTGCTCCCCGCGCCGCCTGCGCCGATCTCTCCGTCCCGCTGCCGGCGGCGCCGCGCCCCCACCCCTGC
-29.00  ..............................................................(((((......((((((((.((((.(((......)))..)).)).)))))))))))))............  []
>LOC_Os03g39110_Random_132nt
        CAATTCTTTATTCATACATGGAATCGTATACTCATAAGTTGGCCTTGATGGAAACATCCAATTGGCACAATCTGTCTAACAAAGATTGGTGGTATGCACTGGGAAGGGATCAATGCAAAGAAGATATAAGAT
-24.59  ...(((((....(((((....((((........(((..((((((..((((....)))).....))).)))..)))........))))....)))))....)))))...........................  []
>LOC_Os01g13720_Random_132nt
        TCAACGAATTGAAGCAAAAGAAATCTAAAACTACTGCTGTTACTTTTAGCTTACTTCACAATCAAATGCCAAGTCATAAGTTCCGCCATGAATGGAAGCAAGTAGAGTAAAGAAAAGCTAAAAACAAAAAAA
-16.66  ...................................(((.(((((((..((((.((((.((.(((...((...............))..))).)))))).))))))))))).....)))..............  []
>LOC_Os11g03580_Random_132nt
        AAGCAGAGAAGATTATAGTTGGAACGCCATCTCCATCTGCACTGGTTGTTGTTTCAAGCCGGTAGAGCTTCTGGCCAGCGGCGAAGTTGCCAAGCAGCTGGTAGGAGGTCGCGGAGCCATCCATGGTGAGGC
-37.30  ...........(((((...(((..(((.((((((((((((..((((..(((((....(((((........)))))....)))))....)))).))))...)).)))))).)))...)))...))))).....  []
>LOC_Os01g35660_Random_132nt
        CTTAACTTCAGCCAGTTCATTTGCTGCCATACGGTAGGGTCGCTTGTACAGAGGAGTGGTTCCTGGAGCAAGATCTATCCGGAACTCAATCTCTCGCTTGGGCGGCATACCGGGTAGTTCTTCCGGAAACAC
-41.50  ...............(((....((((((...(((((..((((((((....(((((.(((((((.(((..........)))))))).)).)).)))...)))))))).))))))))))).......)))....  []
>LOC_Os05g02860_Random_132nt
        TGGCACTCGGTCCACTCGGCAAGGAAATCAGCTAAAGCTTGAGACTTGATCGAAGTTCGTGGCTTGAATGATATGTCCAAAGACATCAACTATAAGGCCCACTTCGCAATCCGTCCATTTGCTTCGCGATTA
-27.06  .........................((((.((..((((.((.(((..(((((((((....(((((.......(((((....)))))........))))).))))))..))).)))))...)))).)))))).  []
>LOC_Os06g18080_Random_132nt
        CGTGCGCCGCTGCCCAGGAGCGTCGCCTCACCGTCGCCACCGCCGGGGACCCCCGCGCCACCGCCCGGGAGTGCCACTGTCACGACCGGAATTAACCCAACGGGCGTTCCTTTCGTGCGTGTATTATTCCTT
-40.98  .(((((.(((.....((((((((.......((((........((((.(((....((((..((....))..))))....)))....))))..........)))))))))))).....))))))))........  []
>LOC_Os08g36800_Random_132nt
        GAGCTCCCTTTCCCCTCTCCGTTTCCCACTTTCCTCTCTCAGCCCGGCCTCTGCTCTCCCTCCGCTCGGAGCTAGCGCCATGGCAGAGGGGCAGCCGCGCCGCGCCAGCCCGTCCTCCGTGCCATTTGACCG
-29.11  ....................(((...(((............((.((((....(((.((((((.((.((..((....))..)))).)))))).)))...)))).)).............)))......)))..  []
>LOC_Os03g01016_Random_132nt
        AACAATGGAGAGTGAAATGACAAATTTTCAGCAGCAGAGCTATATAAATTACAAGGTTAGACCAATGAGGCTACGACTTGCTGAGGCAATTTTTTTACTTCTCTATTATGCCCATATACTAGTACATATATT
-24.14  ...((((((((((((((........(((((((((...((((.(((.........((.....)).))).)))).....)))))))))......))))))).))))))).........................  []
>LOC_Os01g33550_Random_132nt
        GGCATATCCTTGTTATTGCACATCGGTTACGGTGAGAGGGAGGGAGAGGGAGGTGCAATAATGTCCTTGGTGCAGTTGGTGTTCTTCCAGTCTTTGCAGCACTTATACACTGTGCTCTGTCCGGGTAGCAAC
-33.70  .((.(((((....((..(((((...((...((((.(((((.(((((((..((.((((.(((.....))).)))).))....)))))))..)))))....))))...))..)))))..))...)))))))...  []
>LOC_Os05g00998_Random_132nt
        CCCATCAGCCTTGTCGTTCCTGGAGCCGTTGCAAAGGGAGACGAGTACCTTCGGTTCATCAAGGTGGAGAAAAACCGCTACGGCCAGTGCCGCTGGAGGTTGCTTGATGCTTGCGTGATCCAGGAGCAGGGC
-46.60  .......(((((((...(((((((.....((((...((...((((((((((((((.(((...(((((.......))))).......)))..))))))))).)))))...))))))...))))))))))))))  []
>LOC_Os07g18110_Random_132nt
        AGGCGTGGTCTCTAGATTACGGGATATCATTATTTGGGGTTATATGCTGCGGATGAGAGGTGGGCCGCTAATGGTGACGGCTCAGTACGGGTATTCCTCCGCGCATGTATATAGTTCTAAGTTAATTTCCTG
-39.50  ...................(((((.......((((((..((((((((((((..((.(((((((((((.((....)).)))))))...........)))))))))).))))))))..)))))).....)))))  []
>LOC_Os12g22400_Random_132nt
        GCCTGCAGCCGATGAAGTATGATCACTTGGTGTCGGCTACACAGGAGGCGAAGGGGGAGGAGGTGGCTAAAAAGATAAGTGTTAATTAACATCGGTTGTGATCAGAGTTAAAGAATTTAATGTAGAAAATCT
-26.05  ....((((((((((....((...((((((.....((((((......................)))))).......))))))...))...)))))))))).................................  []
>LOC_Os06g16160_Random_132nt
        CGGTACGCGTAGCTGCCGTTCGTCCACGGCGCCGGCCGCTCGGCGTGCGACAGGAGGCACACCAGCGAGTGCATCTGGTTCCTCGCCAGCGAGTCCCCGACGAACGCCACCGACCTGCCCCTCATCGCGGCG
-44.90  ..((.((((.((..((((((((((...((....(((((((.((((...(((.(((.((((........)))).))).)))...)))))))).))))).))))))))..........))..))...)))))).  []
>LOC_Os05g33710_Random_132nt
        CAGAACAGATATCATGCAGTGAGATATGCAAGTCAAGGATACCAGTACCACCATGTGAACTATTACAAGCCTGGAATTGGCCAAACTGGCTGAGATCTTACATATTTGGATGCAGTCTTCAGGTTCTGGGAA
-33.40  ((((((((((..(((.(((((((((...((.((((......(((((.(((...(((((....)))))....))).)))))......))))))..))))))).....)).)))..))))....))))))....  []
>LOC_Os02g56970_Random_132nt
        TGGTAGATGTCGCGCGTGTAGGCGTGGAGGCTCGCGTACTCCACCAGCTTCCGCCTCGTGCACCGGAACAGCGAGTGGTAGACGAGGTCGAAGCGTACCAGCGTCGTGAAGAGGCACACGTCGGCCAGCGTC
-46.25  ...........((((..((.((((((...(((((((..........(((((.(((((((..((((..........))))..))))))).)))))..........)))))....)).)))))).))..)))).  []
>LOC_Os07g16180_Random_132nt
        TCACAAACCCTAACTCTAATTTGTTTGTCACGCGCTGTTCTGTGCCACGCGGAGCCTCTCCAACACGTGACATTCTCTGTCGCGTGCTGTGCCTCCCTCTTCCCCACGCTATGGCCGTTGATGATTCTCTCT
-31.24  ........................((((((((.(((((..((((......((((......((.(((((((((.....))))))))).))...))))........))))..)))))))).)))))........  []
>LOC_Os04g04270_Random_132nt
        GGGCTTGCTGCGCCTGTTTCCAGCTGCGCTCGTCCTGCTCGCGCTGGTTACGGTCAAGGACCTCAATTCGTCGATGGATCGTGGCCTCGAACTCTTGCGCGGAGCGGGCACGCTCGTCTAAGACCTTGCGCT
-48.60  .........((((..((((..((..(((..((((((((((((((.((((((((((...(((........)))....))))))))))..........))))).)))))).)))..))))).))))...)))).  []
>LOC_Os08g33030_Random_132nt
        CCATGGGCGGGGGAGGATGCGGCTGCCGGCGATGAGGTTCGGGTTCAGTGTGGAGCGTGGACGGGGGAGGACGCGGCCGTCGGCGACGATACCTCGACGCCTCGACGCCCAGCTCCTGTATTTAGTTAGTAT
-46.00  ......(((((.........(((((..((((.(((((((((((....((((....(((.(((((............))))).)))...))))))))).)))))).)))))))))))))).............  []
>LOC_Os01g44190_Random_132nt
        CGCCTCCCTCCCGTCGCCGACCCAATCCGCCGTCTTGCCGCCCAGCTCCGGCTCCGGTCTCCCCACTCTCTTTCTCAAACCCGTCGCCTGTTGATCCCCGTCCTCCGCCGCAACCTACGCCCTCCTCCGCGC
-15.96  ..............(((.((........((.((.((((.((.((((...(((..(((.......................)))..))).)))).............)).))))...)))).....)).))).  []
>LOC_Os03g31770_Random_132nt
        TTTTGCTAAATGCTGCTTTTGCAAATGAGCCTATATTATGCCATCCTTTGGAATCCTTGTGCACTTGCATATTTGCTGTGTGGCTTGTTGAGTATGTCATATGCTCATTCTTGCAATAATCATCAAACCTCA
-25.70  ..........((.((...((((((((((((......((((.(((.(((......((....((((..(((....))).))))))......))).))).)))).)))))))..)))))....)).)).......  []
>LOC_Os01g63580_Random_132nt
        GGTGTAGAAGACGATCCGCTCCGGGAGTGGCAGGTTGACGTACACGCGGAGGAGCGCGAGCGCGAAGCCGAACGGCATCCACAGGAAGGTGACGAGCGCCACCAGCGGCGTCGGACGCTGCACGAGGCGGCC
-44.00  ...............((((..((...(((((...(((((((...(((((.((.((.((..(((((.(((....))).)).........))).)).)).)).)).))))))))))..))))).))..))))..  []
>LOC_Os01g07740_Random_132nt
        TTTGGAAGCCAGAAGTATCGCCAAACTGATTGCCACTGTTGCTGTTATGGAAGCTGCATAGATAATTCATCATGTCGGTGCTAATTAAGCTCAAAGGCAGGATTCAAATAGGAACTGATACATACCTACTAT
-24.50  ..............(((((.((....((((((((..((..(((....(((..(((((((.(((.....)))))).)))).)))....))).))..)))))...)))....))....)))))...........  []
>LOC_Os06g46350_Random_132nt
        CTGTAATACCAAATTAGTTTTATTAAATATAATATTAAATATATTTTTACAATATATTTGTTTTATGTTAAAAATATTGTTATATTTTTCAATAAATTTGGTTAAATTTAGCCCTTGCAGTTCTTGGCTGGT
-19.82  ((((((.((((((((.(((.....((((((((((......(((((((((..(((((.......))))))))))))))))))))))))...))).))))))))............))))))............  []
>LOC_Os07g14230_Random_132nt
        CAGCTTTGGCATATTCGTTGGCTTTTTCGAACATTTGCTTGACCGTCCTGGGAGGCTTGCGTCCAAATTTTCTGACTAAGAGTTCGTGACGGACACCCTTAGTGAAAGCGGCTATGATGACGTTGTCGGTGA
-28.23  .....((((((...(((((((((((((((..........((.(((((.((((...((((.(((..........)))))))..)))).))))).)).......)))))).))))..)))))...))))))...  []
>LOC_Os04g02240_Random_132nt
        CTTGTTTGGATGATGTTGCTGCCGATTTCTTCTTCACAGCAGTCTTCTTTTTTTGCAAATGAAAAATTGATGAGCAATCGGCTATATAAACTTTTTCAAGATGATTAAGATGAGTTATTTACCCTTGAAAAG
-19.49  ((..(((.(((.((.(((..(((((((.(((.((((..((((..........))))...))))........))).)))))))..............))).)).))).)))..))..................  []
>LOC_Os06g12310_Random_132nt
        TGGCGCTTTAAATTCTCTGTAGAAAAAAAAATAATTATGTGGGCTGAACAACGAAGATTCTACCAAAGAATGTCGTCAGCTAAGCTAGATTTTCCAGAGGTTTGTTGAAAAGCCACGATGGTTAGCTATTAC
-27.10  ((((..(((((..((((((..(((((...............((((((....(((..(((((.....))))).)))))))))........)))))))))))....)))))..)))).................  []
>LOC_Os01g42210_Random_132nt
        TTTTCGTGGTATTACTAAGTTCAAATTTCTACTATCATAGTTTTATAGCTGCACATAACACAAAATTGAGACAAAACAACATGTGAGCAGAGGCGAAGTACAGGATGATACGGATGAGGATTATCTCACGAA
-18.96  ..((((((..((.....(((((..(((..((.((((.((.(((.....((((.((((........................)))).))))....))).))...)))).))..)))..)))))))..))))))  []
>LOC_Os03g29650_Random_132nt
        TTTGACCCATCAAAATGCATAGTCCAATATTCCATCTTCTCCTCTGGCATGTCTTCTTGGTACTCGGTCCACTCGGTGAGGTAATCAGCTAAAGCTTGTGACTTGATCAAAGTTCGTGGCTTGAAAGATATG
-20.60  ...............................................((((((((...(((...(((...(((.(((.((((.((.(((....))).)).)))).)))..))))))..)))...))))))))  []
>LOC_Os06g44410_Random_132nt
        GATATCTATTCCATGGCCGAGCTGCTCCAGCATTGATTTTGCCACCATTATATTGACTTTGTTATCTTCAACGAGGAGGATCTTTGCCTTATTGCTACTTGGAGAACACTTGGATTTCTTGTGAAGTGACTT
-23.98  ((.(((((........(((((..((....(((..((((((................(((((((......)))))))))))))..)))......))..)))))........))))).))..............  []
>LOC_Os06g10440_Random_132nt
        CTTCTCTCTTCCCTTTGCTGCAAATACCAAATGTCCAAAGTCCAAACCTAATCAATGTTAGCTAATGTGCTGTGTAGCAGATAACCTGACATTCTGGCTACATTTCTAGAAGAGTAAATTGATTGTGGAAAA
-21.13  ........................................((((....((((((((....(((........((((((((((...........)))).)))))).........)))..))))))))))))...  []
>LOC_Os01g40250_Random_132nt
        GCTTTGGATCTTTTACCCGCCTGCATCAACAGATACAAGCATACAAGTAAATAAGTAATCAAGTAGTACTGTCTTTTTGTTGCCTTTGGGGCTGAATAAAGTAATTTACCTGTAAATGAGTAATATTGTGGA
-16.97  ((((((..((.....((((...(((.(((.(((((...((.(((..................)))))..)))))..))).)))...))))...)).))))))..............................  []
>LOC_Os03g27160_Random_132nt
        GGACACATGTTGGTGAACATGTTGTTGGATAGACCCAACATGAGACACTGCAAGAGCCATATGTGTTGTGTCATCAGTGATCTTATTTAGTGTTGGTGTTGAATTCTCAGACCTGAGATTATTATGGTTCTC
-32.60  ((((.((((.((((...((.(((...((((.(((((((((((((((((((...((..((((.....))))))..))))).)))).....))))))).)))..))))...))).))..)))).))))))))..  []
>LOC_Os10g35440_Random_132nt
        ATCCTTGGCTTCATCATTTCTGCCAACTTTAAGCAATGCATCAATCATAATGTTGAAAGTCCTAGCCTCAAGCTTCAAATCCATCAAACATAGGTTCTGAAACATCTGAAGTGCATCATCAGTGAGTTTGTT
-16.19  .....................((.(((((......((((((...(((..(((((...((.((((..........................))))..))..))))).))).)))))).......))))).)).  []
>LOC_Os07g10270_Random_132nt
        AGGTGCGAGAGATTGCTATGTACTGGTGCGAGAACCAGTGAGCAAGTAGAATTATCTCTCGAACACCAATGGAAGTTGCGGTGTAAGAGATTGCTACGTACTGGGGCGAGAACCAGTGAACAAGCAGAATTA
-41.60  ............(((((...(((((((.((....((((((.....((((....((((((...(((((............))))).))))))..)))).))))))..))...)))))))....))))).....  []
>LOC_Os04g17700_Random_132nt
        GAAGTCCTGTCCAACTTCCTAGAGTGAGCTTGCCTGGACATAGTGGGACCACACAATCTGGGCCTGCCATGGCTAGATCTGGGCGTCCTAACTGGTCACTTGGGCAAGGAAGAACAGGATGCTTGCTGAAGA
-44.10  ...(((((((....((((((..........(((((.(((.(((((((((....((((((.((((......)))))))).))...)))))).))))))....))))))))))).)))))))............  []
>LOC_Os08g27200_Random_132nt
        GCCCCTCCACGACATTTGTGCCACCTGCTGCAGCTGCTAGCTTCCTGTGGTCTAACTTGGGCGGTTTCTCGTTGATTTTGACGAGGGAGGAGGAGAGGAGGATGAGGAAGAAGAAGGCCGCGGCCAAGAGGA
-39.20  .......................((((((((.(((.....((((((...((((..(((......(((((((((......)))))))))......)))..)))).)))))).....))).)))))....))).  []
>LOC_Os10g10820_Random_132nt
        CGTTCCCTTAATTCCTTCTCCGTTTTCTTGGCATGCTCCTTGGCCTCGTGTAGCTGTTCCCTAACGGCTTCAAGAGTTCCCAAATGTGGAACCAGCTTTTCTAAGGTTGCAGTCTTGGCCTCATTGCGAAGA
-28.60  .........................((((.(((........((((.......(((((..(((((.((((......(((((.......))))).)))).))...)))..)))))...))))....))).))))  []
>LOC_Os12g11530_Random_132nt
        CCAGACAAAGTATTTAGATAAGATCGGATCATCTCCTCTCCTCCTCTCAGATCCGATCCCCTCTTCCTCCACTCCCCTCTCCTCCTTACCCTTCCTCCTCCTCCTCTCCCCTCTCCTCCCCCTCCTCTCCTC
-14.01  ..(((...(((....(((...(((((((((...................)))))))))...)))......)))....)))....................................................  []
>LOC_Os08g25240_Random_132nt
        TCGGCCAGCGCGTACGTGTCGGCCGCCGTGGCCGGCGTGACGCACCGGGCCAGCCTGTCCTGGCACGCCTGGCTCAGCGCGTCCATCCTGTACAGGTCCGCCGCGGCGAGCAGGTGCTGCGCCATGTGCACG
-63.80  .((((((((((((((.(((..(((((.((((((.(((.(((((...((((((((.(((....))).)).))))))...))))).....)))...)).)))).)))))..))).)))).))))..)).)).))  []
>LOC_Os03g22650_Random_132nt
        TTCCCCCTCTCTCTAGCTGGATGAGGGGGAGCGACAGTGGTGGCGCAGACGCGGCGACGGTGACGACGGTGGAGGAAGCGACAGTGGCGGCTACTCCCTCCTTCCCCGCTCCTAGATCCGGCCGGACGAAGG
-48.60  .....(((.((((..((((((((((((((((.((.((((((.((((...(((..((.((....)).)).........)))...)).)).))))))...)).)))))).)))....)))))))..)).)))))  []
>LOC_Os10g08780_Random_132nt
        TAACAAACAGAGTAACATAACTTGGAGGCAGTAGGCATCTAATTAAGTTGGATATAGCGTAGCAGATTTGGTTATATCAGGCGTGCTTGCTGCACCTGAGGTTTCTCATGCAGGGGAGGTCCATGTCGGCGA
-34.20  .........(((.(((....(((((..(((((((((((........((..((((((((............))))))))..)))))))))))))..)))))))).))).........................  []
>LOC_Os12g43280_Random_132nt
        GCTCAGCAATCCGATCCCTCAGATCGTGTTCATTCTTCTTGGCAAGTTCTCTGGCCTCGTGCAGTTGACTCCTGGTGGCTTCGAGGGTTCCAAGATGAGGAACTAGTCTCTCTAGGGTTGCGGTTTTCGCCT
-38.60  .....((...(((..((((.((((...((((.(((.((((((..((..(((.((((.....(((.......)))..))))..)))..)))))))).)))))))..))))....))))...))).....))..  []
>LOC_Os02g47580_Random_132nt
        GCCTCTTGGTTTCTTTGAGACATCTCCCTGTTTGCAGCTTCATAGTACTGGACCCTATCGGATAGCCTTGCAATCTCGAAGTTCTTTGCTGCAATCTTAGTTTCCATATCTGTCTCAACTTCTGCACGAGCA
-27.16  ....((((((....((((((((.....(((.(((((((.....((.(((........((((((.((...)).))).)))))).))..)))))))...)))..........)))))))).....)).))))..  []
>LOC_Os06g38810_Random_132nt
        CATCCATGGCGTCTCCTCCTCTTCACCACTGCAGCCACTGACAACCCGCATCTCCTCCTCCTCTCTTGGGGCTGGTCAGATCCATCATGAGCACGGTGGCTGGAGGATTCATCGCTGCGACCACAGGCGACC
-34.49  .......((((.....((((((...((((((..(((((((((..(((.((................)))))...)))))........)).)).))))))..)))))).....))))................  []
>LOC_Os04g47990_Random_132nt
        TCGCCAATGCCAACCTCTTATTAAAACCCTCGTCGTCTCTACTGCCTATCTCCAATTTGAACCCACGCCACCACAGCGCGGAGGCTTTTGCATGAGCCATGCATGCATGCATGGCCGCCGCCGCCGCATTAC
-26.90  .............................................................................((((.(((....((....((((((((....)))))))).)).))).)))).....  []
>LOC_Os09g10540_Random_132nt
        AAAACTCTGCTCACATTCTTCCGACCACTTGTACCTCACATCTTTCTGAAGCAGTCGTGTCATAGGCTTAGCAATCTTGGAAAAATTCTCTATAAACCTCCGATAATATCCTGCGAGGCCTAGGAAACTGCG
-21.93  ..................................................(((((....((.(((((((.(((...(((((.................)))))........))).))))))).)).))))).  []
>LOC_Os02g11990_Random_132nt
        TTAACACCACTTTTTCTACGCAAAACAGTCAGTTCTGGATCCAGATACAACTTACCCGGCCCGTCCCAGTTCTCATGGAGTAGGATTCGAGGAGACCGTGTTGATTTGCTTAGAGCTAAGAGACGATGATGG
-23.80  ...........................(((((((((((...(((((.((((.....(((((((..((..(((.....)))..))...)).))...))).))))))))).))))))))....)))........  []
>LOC_Os04g11680_Random_132nt
        GAAATTTACTAGGATAGTAGGAGCGGCTGGTTGTTCTTCTTCCTCAACAAGATGACTCCCTGTAGCCGATGGAGTTCGAGCACTTGATGGTTGTTGTACAGGAGAAGGAGGAGGAGGAGGAGGAGGCTACAA
-37.52  ........................((((..((.((((((((((((...........(((((((((((.((.((((......)))).))))).....)))))).))..)))))))))))).))..))))....  []
>LOC_Os08g21290_Random_132nt
        CTGGACGGGTTACCACATAGTTGTCCCACCAGGCAGAAGCAGGCCCTTGCAACTGATGTGTAGAAAAAGCAACCTTCTCCTGGTCGTTGCATTGCAAAAGGTTCAGCTTCTTCTCAATAGCACGGAGCCGGT
-31.82  ((((.((.((((......(((((..((((((((.(((((...((..((((.((....)))))).....))...)))))))))))...............))..))))).........)))).))...)))).  []
>LOC_Os05g18830_Random_132nt
        CGGTCAGCACGGCGGAATGAGCCTTTTCTTTCTCCAGCTCGGCCTTGAGGCGATCAACCTCAGCCCTCGCCTCTTTTCCTTTCTCCAACTCGGATTAGAGCTGCTTGTTTTCGGCTTTCGCCTCTTTCAAGG
-32.32  ..........(((((...(((((...........((((((..((..(((((((.............)))))))..................))....)))))).........))))))))))..........  []
>LOC_Os10g04730_Random_132nt
        TTGGCTATGAGCTGGACTTCATTTTTGAACTCTATGAAACCTTGTCCTGAATGTGAAGCAAGTCTCTTGACTGCTATCTCTATTCCATCAGGAAAATGGCCCTGCAAAAAAATAGAAGTCCTTCAGTGGTTT
-32.90  ..((((((.....(((((((.((((((....((((.........(((((.(((.(((((.((((....)))))))........))))))))))..)))).....))))))....)))))))....)))))).  []
>LOC_Os09g08580_Random_132nt
        ATTCGCCGCTCCCCCGCACCCAGAGCTCCAGCAGCCCCGGCGGCTCCAGCGAGGCGACGCACAGCCGCCCGTCCGACGCCGGCATCTCCCCGACGCGGTACCTGTGGTGGGAGGTCGAGTCCCACATCGCCG
-43.30  (((((...((((((((((......((((....((..((((((..((..(((.((((.........)))))))..))))))))...))....)).))......))))).)))))..)))))............  []
>LOC_Os05g51820_Random_132nt
        ATGGAGGCTCTCGAGAAGGGCGATGATCCTGACGGGAGGGGCGCGCCTAGAGAGCGTGCGAAGAAGCACGTTGGCGCCGGAGATCCTAGCCTCCACGTCGGCCATGGGGGAGTTGCAGCAGGCGGCGAGCTC
-51.00  .....((((((((......(((((..(((((((((((((((.(((((.....(((((((......)))))))))))).......))...))))).))))......))))..)))))......))).))))).  []
>LOC_Os06g51130_Random_132nt
        TCGTCGACCATGGCGGCCTTCTTGTCGTCGAGCAGCTTGAGCAGCGTGGGCAGGATGCCGGCCTCGATGGCTCTCAGCTTGTTGCCATTGTTGAGCATGAGGTTGAAGATGGCCGTGGAGGCGTCCTTCTTG
-46.90  ...........(((.((((((..((((((...(((((((..(((((((((((((.((..((((.....))))..)).)))))..)))).))))..))...)))))..))))))...))))))))).......  []
>LOC_Os06g31050_Random_132nt
        TGACTTTATTTTCCTATGGGTTATAATTTGATTAGCATGAACCTTATATATTGGATTGGTTCGGCTAAATGCTATATATAGGTTTGCTTAGCCATGCTTAGAAACATTAGCTAACTAAAAGGGGGTAAATAT
-23.70  ....((((.((((((...(((((((((((....((((((((((.((((((.(((.((((.....))))...)))))))))))))........))))))....)).))))..)))))...))))))))))...  []
>LOC_Os03g12879_Random_132nt
        CCCCTCTCCGGCGCGAGGTCGACGGCGGGGAGCAGCGGTGGCGACGGGTCTGGCGGCGGCGAGGAGCAGCAGTGGAGGCGGATCTGGCGGCGAGGAGCTCGCCGGCTGCTCCCCTCCCCTCCGGCGCGGGCT
-62.80  .......((.((((((((.....((.((((((((((..((((((....(((.((.((.....(((...((.......))...))).)).)).)))...)))))))))))))))).))))))..)))).))..  []
>LOC_Os06g47370_Random_132nt
        GGTCCCTTAACTCCTTCTCTGTCTTTTTAGCATACTCCTTGGCCTCATGCAGCTGGTCCCTAACTGCTTCAAGAGTTCCCAAATGAGGAACCAGCTTTTCCAAAGTTGTAGTCTTGGCCTCATTGCGAAGAT
-25.72  ....................((((((...(((........((((...((((((((((.(((....((((...)))).........))).)))))))...........))).....))))....)))))))))  []
>LOC_Os08g13030_Random_132nt
        CATACCTATCAGCAGCCACAAGCAAAAGCCTGATCATCTCATAGTAGTCGTCGTCACTGAGATCATCCATGTCCGGCAACGAATCGGTGTAGATGAAATGCAGGAGGCCCCTGAAAACATCAGGTTGCATGT
-30.12  .................(((.(((...(((((((((((((...(((.(((((..((((((......((......)).......))))))..)))))..)))..))))....))).....))))))))).)))  []
>LOC_Os01g22309_Random_132nt
        CGCGTCCTCGCCGGCGTCCAGTGGCGTCGCCACCACTTCTCCGCCTCCGGCCGCCTCTGCCACGTCCCCGGAGCGCCGGCCGACGTCGCCACCACCTTCCTCGGCTCCACGACGCCGCTCTCATCCCCGGCA
-44.25  .........(((((.....((((((((((((...........((...((((((((((((.........))))).)).))))).....)).............))).....))))))))).......))))).  []
>LOC_Os11g10800_Random_132nt
        ACACATGAAATGAAAAGGCATAGGCATGCAGGAGAGGCGCGCGCGTTCTAGCTGTACGTAGTGTGTCAGGCTGCTAGCTAGTGCTGCAGGTAGACGTGGATCTCGACGACGCCGCCGGCGGCGAGGCTGTAG
-39.10  ................(((....((.(((.((...((((((((((.((((.(((((.(((.((.((.((....)).)))).)))))))).))))))))........)).)))).)).)))))...)))....  []
>LOC_Os02g35930_Random_132nt
        CGCCGTGCGCCTCCTCCGCCGGCCTCCGCGCGGGGGAGGGCCACCGTGGCTGTCGTGCGCCTCCTCCGCCCTCCCCGCTGCCGTCGCCGGAGGAAAGAGTGGGAAGATGAGGACTTAGTGGGAGAGAGAGAG
-51.90  ..((.(((.((((.(((((...((((((.((((((((((((......(((........)))......)))))))))........))))))))).....))))).....)))).....)))))..........  []
>LOC_Os05g43840_Random_132nt
        CTTGCATAGACATATACTTTTAATCCAAAATTTCCTTATACCCCTCCAAGAAAGAGAACTACCTTTCTTAGTTCAAACTACTCCGTATCAGAAGGTATATTTGGAACTGATCCCATATGGTGTACGAGATGC
-19.65  ((((.(((..(((((....(((.((((((....((((..................((((((.......)))))).................))))....))))))..)))....))))).))).))))....  []
>LOC_Os08g11100_Random_132nt
        CCTCTGTCGTCATCATCGATTACCACTGCCTCGGTGAGCCATTGTTCGATTCCTTGCGCATACACCATCTCCTTGACCTCACAACCCTCGTACATGCTTGCTTGAAGCAGCTCATTGTCCCGTTCGAGCCGT
-19.45  ......(((.......((((.....((((.((((..(((...(((.(((....(((.........................)))...))).))).)))..)).)).))))...)))).......))).....  []
>LOC_Os02g33980_Random_132nt
        GGCAGCGTTGCGGGGAGGGCGTAGGAAAGGGAAGGGGAAGGGGGTGGCTGCAGCAGCGCTAGCGTGTCCAATTTCTTCAACTCCGCTGTGCCCGAGCTCTGCGCCGCTGCGATGGTGGGGAAGGAGGATCCC
-51.40  .((((((.(((((((.((((((((.....((.((..(((((((..(((((((((...))).))).)))...)))))))..)))).))))))))...))))))).))))))......................  []
>LOC_Os06g24120_Random_132nt
        GGATTGGTGCTGAAGCGACCTTGGATCGCCTTGCCGCTTCGTACGCTTGCTGCTGTTCTTGCATTTGGCGAAGCATGTCTTGGAGTCGTGCCATGTTCTGCCGCATGGCTTCCATATCGGCTTCGGCTTGTG
-42.10  ........((((((((((...((((..(((.(((.((...((((((((((((((....((((.....)))))))).))....))).)))))........)).))).))).))))..))).))))))).....  []
>LOC_Os11g42920_Random_132nt
        GTGAGGAGGGAAAAGAACTGTTGATATTTTTACATGCGGACCACTTAAGGAGATTTTTGCATGCGGCTCATTAAGGGGAACGCATGCGAAAATAGTCATTAAAAAATTAATGTAAAAATATAAGAACTTCTA
-33.81  ....(((((..............((((((((((((...((....((((((..(((((((((((((.(((......)))..)))))))))))))..)).))))....)).)))))))))))).....))))).  []
>LOC_Os05g41460_Random_132nt
        TAATATGTGTACCTGCTGAAGCTGCAGTAGTTTAGGATGTTACAGAGGTTTATCGATCGATAGCTAGCAACTATGTTGACAGACAGATTCATCAGTTGTACATCCTATCTGATCTCCAGTTTATGATAGTTT
-26.80  ............(((...((((((.(((((..(((((((.(((((.(((..(((..((..(((((((...))).))))...))..)))..)))..)))))))))))).)))..)).))))))....)))...  []
>LOC_Os05g06410_Random_132nt
        CCAATTCCGACTGGCGTAGCTCCGGCGATGCCGCCCTGGATCCACATGACAGTCGTCGCCCTCGCCCTCACGGCGAGTTCCTTGGTGCGTGCCCTCCTCATTGTGCCACCGTCCATCAGCTCGGTCGCAGCC
-36.80  ............(((...((.(((((((((..((..(((...(((((((..((((.((((((((((.....))))))......)))))).)).....)))).))))))..)).)))).)).)))..)).)))  []
>LOC_Os10g12020_Random_132nt
        TCGTGCGCCGCCAGCGTCGCCTCCCGGATAGCGGCGGCGGCCTCGCGGTCCGCCAAGCTGGTCTCCACGGCGCCGGCATGATCCTCCAGCGCCATGGCACGGGCTTCAAGGGCCTCTTCGCGCCGCCGGGAC
-53.20  .....................(((((....(((((.((((......(((((...(((((.((..(((.(((((.((.........)).))))).))).)).)))))...)))))...)))))))))))))).  []
>LOC_Os02g32080_Random_132nt
        ACATAGATACGTATTTCTTGATTTTTTTTTCTTTTATCAGTTTGTATTTTCTTGATTCTTGATTATATATCACGTAGCTAGGCACATTTATAATGTCGTATCAGGAGCTAGCACTTGTAGGGGTATAGTAGA
-16.15  .......(((((((..((...................(((..(((...((((((((...((((..((((....((.((...))))...))))..)))).))))))))...))).))).))..)))).)))..  []
>LOC_Os08g40340_Random_132nt
        TCCAAGATCTGCCGAAGATCGAGTTCGGGATGCGCCAGTCGGACACACGCTAGGACGTGACAGGCCCCGGTGTAAATCCCGTTTGACGCCTCCTCCACGATCCTGGCCATATGCTTGGAGGGTATTGCCTCC
-39.60  ((((((....((((..(((((.....((((.(((.(((.(((....((((..((...........))..)))).....))).))).))).))))...))))).))))......)))))).............  []
>LOC_Os06g41710_Random_132nt
        AACAAAATATGTGATTAAGACCTGTTTGCAACTACAGCTAAATAAAATTCAATAAGAAGAGGCACAATCTCATTATAATTCCTGCAGATAGTTGTTGCATAGCATTCAACAGACCTCAAATTTCCCATGATC
-15.80  .......((((.((...((..((((((((....(((((((...........((((..(((.......)))..))))............)))))))......)))...)))))..))......)).))))...  []
>LOC_Os11g40970_Random_132nt
        CAAAGGAGGAGTGCATCGGTTATGAAGATAATCCAATGCAGTGGCAATGTCTCCAGCTACTCTTACCCTTGAAGCCAAACTAAACAGTTTTGGGGGGCTTTGACTGCATGGTTTTGGATGGATCCAGCTTTC
-30.94  ....(((((..((.(((.(((....(((....((.(((((((..(((.((((((....(((.......(((....))).......)))....)))))).)))))))))))).))).))).))).)).)))))  []
>LOC_Os03g41030_Random_132nt
        CGCCCTTCTCGTGGCGCAGGCTGTGGCTGTTCACGGGGCCGGGGCTCCTGATGAGCGTCGCGTTCCTGGACCCGGGCAACCTCGAGGACGACCTCCAGGCCGGCGCGGCCGCCGGCGACGCGCTGCTCTGGC
-59.81  .(((......(((((((..(((((((((((.......(((((....((((..(((.((((...((((.((...((....)))).)))))))))))))))))))))))))))).)))...)))))))...)))  []
>LOC_Os03g60800_Random_132nt
        TCCCTACTACCCAATCGTAATGACTCCACCTATAAGCACAGGTGACGGCTCTCTTCCTCAGAGTTATTCATCATCCTCCTGAGTTCCCCGAGAAGCACCTTGGATCATTTTGTCATCAACTCCTGCGATTAA
-24.02  ............((((((((((((((((...........(((((....(((.....(((((((............))).))))......)))...))))))))).......))))).......)))))))..  []
>LOC_Os01g15420_Random_132nt
        TCGTCGCCGGAGCGCCATTCCCATTGTGCGACGGTGAGAGTCGCCATGGCCGCCGCCTTCGGCCGGCGTTCCCGCCTTCTATGGCCCCTCTCTCCCTCTCTAATCTTTTCCTTTTCGTTCTTTAGGTCGTCC
-38.35  ....((((((((((...............((.((.(((((..(((((((((((((((...))).)))).....)))....)))))..))))).)).)).................))))))...)).))...  []
>LOC_Os06g39820_Random_132nt
        CTTCGCATTTGATGGGGTAGATTTCAGTTTTGTTGATATTTGTATGTAGCCCAGATGCTTGCGCAAAGCATACCTGAATATGTGAAAGGGCTGACAAATCTTCTTGGTTCGGGCTTGCAAAAACCGCAACAT
-26.90  ....(((((((((.(((.(((((((((((((.(((((((((((((((.((.(((....))).))...))))))..)))))).))).))))))))..))))).))).)).))))..)))..............  []
>LOC_Os08g05330_Random_132nt
        TCCCCTATAAAAGCCCACCATTCTCCCCACTCCCCACTCCATTCCCTCCTCCTCTCCCTCTTCCCCCTTCTCCACGCGCTGCCGTCGTCGTGCCGCCGCGCCGCCCCGCCTTCGAGCCGCCGCGCCGCCGCC
-16.80  ...........................................................................(((.((.((.((.((.((((..(((......)))...)).)))).)))).)).))).  []
>LOC_Os05g02564_Random_132nt
        ATCATCGGAGGGCAGCAGCAGCGGCCAGCATCAGCGCCAGAGCAGGTGGGACCAGCCACCACCGCCTCCTTGTTGCTCCGGCTGTGGCACCACCCACCGCGTGGAGTGGGTCATGACGTGCTGCCACAGGCT
-49.75  ..........(((((((.((..((((.((.((.((((.......((((((....(((((..(((..............)))..)))))....)))))))))).)))).)))).))...))))))).......  []
>LOC_Os09g26480_Random_132nt
        CCTGCAGAAAGAATCAGTGGTCAATAGCCTGAGAGACTGAAGGTCTGAAGAATATCATAATACAAGTTTCAGTGAATACCTTGCGTGTAATTACAGACTCGATCCCTTCCCGGTGCACTATGTCGGTGTAGT
-21.20  .(((((....((....(((((.....(((.(((.((.(((..(((((...(((..(((....((((.(((...)))...)))).)))..))).)))))))).)).)))...)))..))))).))..))))).  []
>LOC_Os06g17800_Random_132nt
        CAAGCTTGGCTTTCTCTTCATGAACAAGCTGTCGATTGGTTTGGATTGTAGCCTCGATGTCCTTGTGTTCCCGGAGATCGGCTAACCTCTGCCTGGCTTTCTCCAGTTTGAATTGATGCTGCTCGAGGTAGA
-34.30  ....((((((.......(((....(((((((..((..(((..((....(((((..(((.(((..........))).)))))))).......))..))).))..)))))))...)))....)).)))).....  []
>LOC_Os11g35060_Random_132nt
        TACTTATTGCATCCCCAGCATCTATATATGACCAAAATAACCCTATAGCCATATTTTCACGCACCGCTTCTGGAAACTGCTGTAGTGGAAGGAAATGTGGCTCCTGTGGATCCTTCCGAAACACTTCCATCA
-23.25  ..........((((.(((............................((((((((((((.(((((.((...........)).)).)))...)))))))))))).))).)))).....................  []
