# Supplementary material for: Genome-Wide Identification of Reverse Complementary microRNA Genes in Plants
Source: PLoS One. 2012 Oct 23;7(10):e46991. doi: 10.1371/journal.pone.0046991 (PMC3479107; doi:10.1371/journal.pone.0046991)
Supplement: Data S5 — Random sequences possessing perfectly-matched small RNAs in Arabidopsis . (TXT) [file pone.0046991.s018.txt]

>AT1G12845.1 _Random_159nt

                                                                                                                                                               	GSM518432	Total
                         TCCCATTAAGCTGGCCTGAGC                                                                                                                 	0.24     	0.24
AGCCGCATTGATCTGCCTGAAATCTTCCCATTAAGCTGGCCTGAGCTTGGACCAGGCGCTTCTGGTTCTGGAACAGGAGATGTCGCTGTCTCTATTGGCCAGTCTTTGGTCGGAGAAGGGAAAAATGAAGACATATCTGGTGCATTGATATACGGTAAA

>AT2G11360.1 _Random_159nt

                                                                                                                                                               	GSM343004	GSM366869	GSM518432	Total
              TATGACCGATGTTGCTTCCATGAA                                                                                                                         	0.91     	0        	0        	0.91
                                                                          TCCACTGTTTGGAATGACACG                                                                	0        	2.53     	0        	2.53
                                                                                                            TCTTTCCATTGATTCTCTTTGAGC                           	0        	0        	0.24     	0.24
CTTGGGTCGGAACTTATGACCGATGTTGCTTCCATGAACTCAATCATGTAGTAGTGGGTTATTGCTCGGACTATTCCACTGTTTGGAATGACACGAAAAGTTGCGATTTCTTTCCATTGATTCTCTTTGAGCTTATCGAAGTAACATTGAGAAAAATAT

>AT2G13930.1 _Random_159nt

                                                                                                                                                               	GSM456945	GSM442933	GSM442934	GSM442935	GSM343001	GSM442932	GSM343000	GSM343004	GSM366869	GSM366867	GSM642337	GSM642338	GSM343002	GSM343005	GSM518432	GSM342999	GSM118374 (6-day whole seedlings)	Total
TGTCTCTGACCAACTGATAAGTA                                                                                                                                        	0.15     	0.58     	0        	0        	0        	0        	0        	0        	0        	0        	0        	0        	0        	0        	0        	0        	0                                	0.73
TGTCTCTGACCAACTGATAAGTAC                                                                                                                                       	0.3      	0        	0        	0        	0        	0        	0        	0        	0        	0        	0        	0        	0        	0        	0        	0        	0                                	0.3
  TCTCTGACCAACTGATAAGTACTCA                                                                                                                                    	0        	0        	0.26     	0        	0        	0        	0        	0        	0        	0        	0        	0        	0        	0        	0        	0        	0                                	0.26
  TCTCTGACCAACTGATAAGTACTC                                                                                                                                     	0.15     	0        	0        	0        	0        	0        	0        	0        	0        	0        	0        	0        	0        	0        	0        	0        	0                                	0.15
   CTCTGACCAACTGATAAGTACTCA                                                                                                                                    	0        	0.58     	0        	0        	0        	0        	0        	0        	0        	0        	0        	0        	0        	0        	0        	0        	0                                	0.58
    TCTGACCAACTGATAAGTACTCA                                                                                                                                    	0.3      	0.87     	0        	1.09     	0        	0        	0        	0        	0        	0        	0        	0        	0        	0        	0        	0        	0                                	2.26
     CTGACCAACTGATAAGTACTCAGAT                                                                                                                                 	0.15     	0        	0        	0        	0        	0        	0        	0        	0        	0        	0        	0        	0        	0        	0        	0        	0                                	0.15
      TGACCAACTGATAAGTACTCAGA                                                                                                                                  	0.15     	0        	0        	0        	0        	0        	0        	0        	0        	0        	0        	0        	0        	0        	0        	0        	0                                	0.15
       GACCAACTGATAAGTACTCAGATC                                                                                                                                	0.15     	0        	0        	0        	0.4      	0        	0        	0        	0        	0        	0        	0        	0        	0        	0        	0        	0                                	0.55
             CTGATAAGTACTCAGATCTTCTAC                                                                                                                          	0        	0        	0.26     	0        	0        	0        	0        	0        	0        	0        	0        	0        	0        	0        	0        	0        	0                                	0.26
               GATAAGTACTCAGATCTTCTACTG                                                                                                                        	0        	0.29     	0        	0        	0        	0        	0        	0        	0        	0        	0        	0        	0        	0        	0        	0        	0                                	0.29
                  AAGTACTCAGATCTTCTACTGCAT                                                                                                                     	0        	0        	0.26     	0        	0        	0.28     	0        	0        	0        	0        	0        	0        	0        	0        	0        	0        	0                                	0.54
                        TCAGATCTTCTACTGCATCAGAAT                                                                                                               	0        	0        	0        	0        	0        	0        	0.41     	0        	0        	0        	0        	0        	0        	0        	0        	0        	0                                	0.41
                        TCAGATCTTCTACTGCATCAGAA                                                                                                                	0        	0        	0        	0        	0        	0        	0        	0.3      	0        	0        	0        	0        	0        	0        	0        	0        	0                                	0.3
                              CTTCTACTGCATCAGAATCTTCTT                                                                                                         	0        	0        	0        	0        	0        	0        	0        	0        	2.53     	0        	0        	0        	0        	0        	0        	0        	0                                	2.53
                               TTCTACTGCATCAGAATCTTCTT                                                                                                         	0        	0        	0        	0        	0        	0.28     	0        	0        	0        	0        	0        	0        	0        	0        	0        	0        	0                                	0.28
                                                    TTCTTCTGATTCTTCGTCTTGACT                                                                                   	0        	0        	0.26     	0        	0        	0        	0        	0        	0        	0        	0        	0        	0        	0        	0        	0        	0                                	0.26
                                                           GATTCTTCGTCTTGACTGTGTG                                                                              	0        	0        	0        	0        	0        	0        	0        	0        	0        	0.57     	0        	0        	0        	0        	0        	0        	0                                	0.57
                                                              TCTTCGTCTTGACTGTGTGTAGG                                                                          	0        	0        	0        	0.27     	0        	0        	0        	0        	0        	0        	0        	0        	0        	0        	0        	0        	0                                	0.27
                                                                       TGACTGTGTGTAGGTGAGTTAAG                                                                 	0        	0        	0.26     	0        	0        	0        	0        	0        	0        	0        	0        	0        	0        	0        	0        	0        	0                                	0.26
                                                                                  AGGTGAGTTAAGGACTGGATT                                                        	0        	0        	0        	0        	0        	0        	0        	0        	0        	0        	0.26     	0.5      	0        	0        	0        	0        	0                                	0.76
                                                                                   GGTGAGTTAAGGACTGGATTAT                                                      	0        	0        	0        	0        	0        	0        	0        	0        	0        	0        	0        	0        	0.28     	0        	0        	0        	0                                	0.28
                                                                                           AAGGACTGGATTATGACTTGT                                               	0        	0        	0        	0        	0        	0        	0        	0        	0        	0        	0.13     	0.05     	0        	0        	0        	0        	0                                	0.18
                                                                                           AAGGACTGGATTATGACTTGTAGT                                            	0        	0        	0        	0        	0        	0        	0        	0        	0        	0        	0        	0        	0        	0.36     	0.24     	0        	0                                	0.6
                                                                                                                            TGGATTTGAGTTATCTTGGGTTGC           	0        	0        	0        	0        	0        	0        	0        	0        	0        	0        	0        	0        	0        	0        	0        	0.38     	0                                	0.38
                                                                                                                             GGATTTGAGTTATCTTGGGTTGC           	0        	0        	0        	0        	0        	0        	0        	0        	0        	0        	0        	0        	0        	0        	0        	0        	5.29                             	5.29
TGTCTCTGACCAACTGATAAGTACTCAGATCTTCTACTGCATCAGAATCTTCTTCTTCTGATTCTTCGTCTTGACTGTGTGTAGGTGAGTTAAGGACTGGATTATGACTTGTAGTTGCTTCACTTGGATTTGAGTTATCTTGGGTTGCTCCACCTTGAT

>AT3G14420.6 _Random_159nt

                                                                                                                                                               	GSM642338	Total
                                                                                                                      AAAGGTGAAAACAGAACAAGC                    	0.15     	0.15
AGTTTCTACTAACTTCTCGGTTTGTTGTTTATCTGTTAAACTACTCTGTTTACCTTCCAGCTTAAGGTACGGTCAATTTGACCAGCAACATATGAAGCCAAGCCAGAGTCATTGGCCTAAAGGTGAAAACAGAACAAGCTCAGGAACACTCAGGAAAGG

>AT3G14650.1 _Random_159nt

                                                                                                                                                               	GSM343002	GSM343000	Total
                       GCTGGTTGAGTCCTTCTGCATC                                                                                                                  	0.85     	0        	0.85
                                                                                        CGAGCCTGCCAATCTTGGTGTT                                                 	0        	0.41     	0.41
TTTGCTTTTACTTACAACTTTGAGCTGGTTGAGTCCTTCTGCATCAGGTTCTTTATCGCCAAACACTTGCTTCACTTCTTCTCGTGCACGAGCCTGCCAATCTTGGTGTTGACTTAACAGAACCATTGTCCAAACCAGAAGTACTGATGTTGTCTCTTG

>AT3G17185.1 _Random_159nt

                                                                                                                                                               	GSM442934	GSM442933	GSM253623	GSM442932	GSM366866	GSM343005	GSM253625	GSM366865	GSM257236	GSM343004	GSM253624	GSM342999	GSM366868	GSM366867	GSM518432	GSM642336	GSM343000	GSM642335	GSM343002	GSM343001	GSM366869	GSM642337	GSM118374 (6-day whole seedlings)	GSM120717	GSM118373 (rosette leaves)	GSM304283	GSM442935	GSM642338	GSM149080	GSM118375 (whole siliques)	GSM253622	GSM456945	GSM149079	GSM338557	GSM304284	Total
  ACCGCTTTATCATTGAAACTG                                                                                                                                        	0.26     	0.29     	7.32     	0        	0        	0        	0        	0        	0        	0        	0        	0        	0        	0        	0        	0        	0        	0        	0        	0        	0        	0        	0                                	0        	0                         	0        	0        	0        	0        	0                         	0        	0        	0        	0        	0        	7.87
    CGCTTTATCATTGAAACTGGA                                                                                                                                      	0        	0        	0        	0.28     	0.43     	1.07     	3.24     	0.58     	21.16    	0        	0        	0        	0        	0        	0        	0        	0        	0        	0        	0        	0        	0        	0                                	0        	0                         	0        	0        	0        	0        	0                         	0        	0        	0        	0        	0        	26.76
     GCTTTATCATTGAAACTGGAA                                                                                                                                     	0        	0        	0        	0        	0.43     	0        	0        	1.16     	0        	0.3      	0        	0.38     	0        	0        	0        	0        	0        	0        	0        	0        	0        	0        	0                                	0        	0                         	0        	0        	0        	0        	0                         	0        	0        	0        	0        	0        	2.27
     GCTTTATCATTGAAACTGGAATGC                                                                                                                                  	0        	0        	0        	0        	0        	0        	0        	0        	0        	0        	1.41     	0        	0        	0        	0        	0        	0        	0        	0        	0        	0        	0        	0                                	0        	0                         	0        	0        	0        	0        	0                         	0        	0        	0        	0        	0        	1.41
       TTTATCATTGAAACTGGAATGC                                                                                                                                  	0        	0        	0        	0        	0.43     	0        	0        	0        	0        	0        	0        	0.38     	1.44     	0        	0.96     	0        	0        	0        	0        	0        	0        	0        	0                                	0        	0                         	0        	0        	0        	0        	0                         	0        	0        	0        	0        	0        	3.21
       TTTATCATTGAAACTGGAATGCCG                                                                                                                                	0        	0        	0        	0        	0        	0        	0        	0        	0        	0        	0        	0        	1.44     	0.57     	0        	0        	0        	0        	0        	0        	0        	0        	0                                	0        	0                         	0        	0        	0        	0        	0                         	0        	0        	0        	0        	0        	2.01
        TTATCATTGAAACTGGAATGC                                                                                                                                  	0        	0        	0        	0.28     	3.88     	0        	0        	2.32     	0        	0        	0        	1.14     	1.44     	3.98     	1.93     	1.57     	1.63     	2.88     	0        	0        	0        	0        	0                                	0        	0                         	0        	0        	0        	0        	0                         	0        	0        	0        	0        	0        	21.05
        TTATCATTGAAACTGGAATGCC                                                                                                                                 	0        	0        	0        	0        	0        	0        	0        	0        	0        	0        	0        	0        	0        	0.57     	0.24     	0        	0        	0.05     	0        	0        	0        	0        	0                                	0        	0                         	0        	0        	0        	0        	0                         	0        	0        	0        	0        	0        	0.86
         TATCATTGAAACTGGAATGCC                                                                                                                                 	0.79     	0        	0        	0.28     	1.73     	0.36     	0        	0.58     	0        	0.3      	0        	0.38     	2.88     	0        	0.48     	0        	0.81     	0        	0.28     	1.21     	5.06     	0.13     	5.29                             	0        	5.35                      	0        	0        	0        	0        	0                         	0        	0        	0        	0        	0        	25.91
         TATCATTGAAACTGGAATGC                                                                                                                                  	0        	0        	0        	0        	0        	0        	0        	0        	0        	0        	0        	0        	0        	0        	0        	0        	0        	0        	0        	0.81     	0        	0        	0                                	0        	0                         	0        	0        	0        	0        	0                         	0        	0        	0        	0        	0        	0.81
         TATCATTGAAACTGGAATGCCG                                                                                                                                	0        	0        	0        	0        	0.43     	0        	0        	0        	0        	0        	0        	0        	0        	0        	0.24     	0        	0        	0        	0        	0        	0        	0        	0                                	0        	0                         	0        	0        	0        	0        	0                         	0        	0        	0        	0        	0        	0.67
         TATCATTGAAACTGGAA                                                                                                                                     	0        	0        	0        	0        	0        	0        	0        	0        	0        	0        	0        	0        	0        	0        	0        	0        	0        	0        	0        	0        	0        	0        	0                                	2.54     	0                         	0        	0        	0        	0        	0                         	0        	0        	0        	0        	0        	2.54
          ATCATTGAAACTGGAATGCC                                                                                                                                 	0        	0        	0        	0        	0        	0        	0        	0        	0        	0.3      	0        	0        	0        	0        	0        	0        	0        	0        	0        	0.4      	0        	0        	0                                	0        	0                         	0        	0        	0        	0        	0                         	0        	0        	0        	0        	0        	0.7
          ATCATTGAAACTGGAATGCCG                                                                                                                                	0        	0.29     	0        	0        	0.43     	0        	0        	0        	0        	0        	0        	0.38     	0        	0        	0        	0        	0.81     	0        	0.85     	1.21     	0        	0        	0                                	0        	0                         	7.5      	0.27     	0.15     	0        	0                         	0        	0        	0        	0        	0        	11.89
          ATCATTGAAACTGGAATGCCGAAG                                                                                                                             	0        	0        	0        	0        	0        	0        	0        	0        	0        	0        	0        	0        	0        	0        	0        	0        	0        	0        	0.28     	0        	0        	0        	0                                	0        	0                         	0        	0        	0        	0        	0                         	0        	0        	0        	0        	0        	0.28
          ATCATTGAAACTGGAATGCCGA                                                                                                                               	0        	0        	0        	0        	0        	0        	0        	0        	0        	0        	0        	0.38     	0        	0.57     	0        	0        	0        	0        	0        	0        	0        	0        	0                                	0        	0                         	0.68     	0        	0        	0        	0                         	0        	0        	0        	0        	0        	1.63
           TCATTGAAACTGGAATGCCGA                                                                                                                               	0.79     	0.87     	0        	0        	3.02     	0        	0        	1.74     	0        	0.6      	0        	0        	0        	0        	0.48     	0        	1.22     	0        	0        	0.4      	0        	0        	0                                	0        	0                         	0        	0.54     	0        	0        	0                         	0        	0        	0        	0        	0        	9.66
           TCATTGAAACTGGAATGCCGAAGA                                                                                                                            	0        	0        	0        	0        	0        	0        	0        	0        	0        	0        	0        	0.38     	0        	0        	0        	0        	0        	0        	0        	0        	0        	0        	0                                	0        	0                         	0        	0.27     	0        	0        	0                         	0        	0        	0        	0        	0        	0.65
           TCATTGAAACTGGAATGCCGAA                                                                                                                              	0        	0        	0        	0        	0        	0        	0        	0        	0        	0        	0        	0        	1.44     	0        	0        	0        	0        	0        	0        	0.4      	0        	0        	0                                	0        	0                         	0        	0        	0        	0        	0                         	0        	0        	0        	0        	0        	1.84
            CATTGAAACTGGAATGCCGAA                                                                                                                              	0.53     	0.29     	0        	0.55     	0        	0.72     	0        	0        	0        	0.3      	0        	0.38     	0        	0.57     	0        	0        	0.81     	0        	0        	0        	0        	0        	0                                	0        	0                         	0        	0.54     	0        	0        	0                         	0        	0        	0        	0        	0        	4.69
            CATTGAAACTGGAATGCCG                                                                                                                                	0        	0        	0        	0        	0        	0        	0        	0        	0        	0        	0        	0        	0        	1.71     	0        	0        	0        	0        	0        	0        	0        	0        	0                                	0        	0                         	0        	0        	0        	0        	0                         	0        	0        	0        	0        	0        	1.71
            CATTGAAACTGGAATGCCGA                                                                                                                               	0        	0        	0        	0.28     	0        	0.36     	0        	0.58     	0        	0        	0        	0        	0        	0        	0        	0        	0        	0        	0        	0        	0        	0        	0                                	0        	0                         	0        	0        	0        	0        	0                         	0        	0        	0        	0        	0        	1.22
            CATTGAAACTGGAATGCCGAAGAA                                                                                                                           	0        	0        	0        	0        	0        	0        	0        	0.58     	0        	0        	0        	0        	0        	0        	0        	0        	0        	0        	0        	0        	0        	0        	0                                	0        	0                         	0        	0        	0        	0        	0                         	0        	0        	0        	0        	0        	0.58
             ATTGAAACTGGAATGCCGAAGA                                                                                                                            	0.26     	0        	0        	0        	0        	0        	0        	0        	0        	0        	0        	0.38     	0        	1.14     	0        	0        	0        	0        	0        	0        	2.53     	0        	0                                	0        	0                         	0.68     	0        	0.05     	0        	0                         	0        	0        	0        	0        	0        	5.04
             ATTGAAACTGGAATGCCGAAGAAA                                                                                                                          	0.26     	0        	0        	0        	0        	0        	0        	0        	0        	0        	0        	0        	0        	0        	0        	0        	0        	0        	0        	0        	0        	0        	0                                	0        	0                         	0        	0        	0        	0        	0                         	0        	0        	0        	0        	0        	0.26
             ATTGAAACTGGAATGCCGAAG                                                                                                                             	0.26     	0        	0        	0        	0        	0        	0        	0        	0        	0.3      	0        	0        	0        	0        	0        	0        	0        	0        	0        	0        	0        	0        	0                                	0        	0                         	1.36     	0.27     	0        	0        	0                         	0        	0        	0        	0        	0        	2.19
             ATTGAAACTGGAATGCCGAA                                                                                                                              	0        	0        	0        	0        	0        	0        	0        	0        	0        	0        	0        	1.14     	0        	0        	0        	0        	0        	0        	0.28     	0        	0        	0        	0                                	0        	0                         	0.68     	0        	0        	0        	0                         	0        	0        	0        	0        	0        	2.1
             ATTGAAACTGGAATGCCGA                                                                                                                               	0        	0        	0        	0        	1.29     	0        	0        	0        	0        	0        	0        	0        	0        	0        	0        	0        	0        	0        	0        	0        	0        	0        	0                                	0        	0                         	0        	0        	0        	0        	0                         	0        	0        	0        	0        	0        	1.29
             ATTGAAACTGGAATGCCG                                                                                                                                	0        	0        	0        	0        	0        	0        	0        	0        	0        	0        	0        	0        	0        	0        	0        	0        	0.41     	0        	0        	0        	0        	0        	0                                	0        	0                         	0        	0        	0        	0        	0                         	0        	0        	0        	0        	0        	0.41
              TTGAAACTGGAATGCCGAAGA                                                                                                                            	0.79     	0.29     	0        	0.28     	0.43     	0        	0        	1.16     	0        	0        	0        	0.38     	0        	0.57     	0.48     	0        	0        	0        	1.42     	0        	0        	0        	0                                	0        	0                         	0        	2.17     	0        	6.58     	0                         	0        	0        	0        	0        	0        	14.55
              TTGAAACTGGAATGCCGAAGAA                                                                                                                           	0        	0.29     	0        	0        	0        	0        	0        	0        	0        	0        	0        	0        	0        	0        	0        	0        	0        	0        	0        	0        	0        	0        	0                                	0        	0                         	0        	0.27     	0        	0        	0                         	0        	0        	0        	0        	0        	0.56
              TTGAAACTGGAATGCCGAAG                                                                                                                             	0        	0        	0        	0        	0        	0        	0        	0        	0        	0        	0        	0        	0        	0        	0.24     	0        	0        	0        	0        	0        	0        	0        	0                                	0        	0                         	0        	0        	0        	0        	0                         	0        	0        	0        	0        	0        	0.24
               TGAAACTGGAATGCCGAAGA                                                                                                                            	0.26     	0        	0        	0        	0        	0        	0        	0        	0        	0        	0        	0        	0        	0        	0        	0        	0        	0        	0        	0        	0        	0        	0                                	0        	0                         	0        	0.81     	0        	0        	0                         	0        	0        	0        	0        	0        	1.07
               TGAAACTGGAATGCCGAAGAA                                                                                                                           	1.59     	0.29     	0        	0.55     	0        	0        	0        	0        	0        	0        	0        	0        	1.44     	0        	0.24     	0        	0        	0        	0.57     	0.81     	2.53     	0        	0                                	0        	0                         	0        	2.72     	0        	0        	3.27                      	0.59     	0.15     	0        	0        	0        	14.75
               TGAAACTGGAATGCCGAAGAAAAA                                                                                                                        	0.26     	0        	0        	0        	0        	0        	0        	0        	0        	0        	0        	0        	0        	0        	0        	0        	0        	0        	0        	0        	0        	0        	0                                	0        	0                         	0        	0        	0        	0        	0                         	0        	0        	0        	0        	0        	0.26
               TGAAACTGGAATGCCGAAGAAAA                                                                                                                         	0        	0        	0        	0        	0        	0        	0        	0        	0        	0        	0        	0        	0        	0        	0        	0        	0        	0        	0        	0        	0        	0        	0                                	0        	0                         	0        	0.27     	0        	0        	0                         	0        	0        	0        	0        	0        	0.27
               TGAAACTGGAATGCCGAAG                                                                                                                             	0        	0        	0        	0        	0        	0        	0        	0        	0        	0        	0        	0        	0        	0        	0        	0        	0        	0        	0        	0        	0        	0        	0                                	0        	0                         	0        	0        	0        	0        	0                         	0.59     	0        	0        	0        	0        	0.59
                 AAACTGGAATGCCGAAGAAAA                                                                                                                         	0        	0        	0        	0        	0        	0        	0        	0        	0        	0        	0        	0        	0        	0        	0        	0        	0        	0        	0        	0        	0        	0        	0                                	0        	5.35                      	0        	0.27     	0.25     	0        	0                         	0        	0        	0        	0        	0        	5.87
                 AAACTGGAATGCCGAAGAAAAACT                                                                                                                      	0        	0.29     	0        	0        	0        	0        	0        	0        	0        	0        	0        	0        	0        	0        	0        	0        	0        	0        	0        	0        	0        	0        	0                                	0        	0                         	0        	0        	0        	0        	0                         	0        	0        	0        	0        	0        	0.29
                  AACTGGAATGCCGAAGAAAAA                                                                                                                        	0.26     	0        	14.63    	0        	0        	0        	0        	0        	0        	0        	0        	0        	0        	0        	0        	0        	0        	0        	0        	0        	0        	0        	0                                	0        	0                         	0        	0        	0        	0        	3.27                      	0        	0        	0        	0        	0        	18.16
                  AACTGGAATGCCGAAGAAAAACTC                                                                                                                     	0.53     	0        	0        	0        	0        	0        	0        	0        	0        	0        	0        	0        	0        	0        	0        	0        	0        	0        	0        	0        	0        	0        	0                                	0        	0                         	0        	0        	0        	0        	0                         	0        	0        	0        	0        	0        	0.53
                   ACTGGAATGCCGAAGAAAAACT                                                                                                                      	0        	0        	0        	0        	0        	0        	0        	0        	0        	0        	0        	0        	0        	0        	0        	0        	0        	0        	0        	0        	0        	0.13     	0                                	0        	0                         	0        	0        	0        	0        	0                         	0        	0        	0        	0        	0        	0.13
                   ACTGGAATGCCGAAGAAAAACTCA                                                                                                                    	0        	0        	0        	0        	0        	0        	0        	0        	0        	0        	1.41     	0        	0        	0        	0        	0        	0        	0        	0        	0        	0        	0        	0                                	0        	0                         	0        	0        	0        	0        	0                         	0        	0.15     	0        	0        	0        	1.56
                    CTGGAATGCCGAAGAAAAACTC                                                                                                                     	0.26     	0        	0        	0        	0        	0        	0        	0        	0        	0        	0        	0        	0        	0        	0        	0        	0        	0        	0        	0        	0        	0        	0                                	0        	0                         	0        	0        	0        	0        	0                         	0        	0        	0        	0        	0        	0.26
                     TGGAATGCCGAAGAAAAACTCAA                                                                                                                   	0.53     	0        	0        	0        	0        	0        	0        	0        	0        	0        	0        	0        	0        	0        	0        	0        	0        	0        	0        	0        	0        	0        	0                                	0        	0                         	0        	0        	0        	0        	0                         	0        	0        	0        	0        	0        	0.53
                     TGGAATGCCGAAGAAAAACTCA                                                                                                                    	0.53     	0        	0        	0.55     	0        	0        	0        	0        	0        	0        	0        	0        	0        	0        	0        	0        	0        	0        	0        	0        	0        	0        	0                                	0        	0                         	0        	0.81     	0        	0        	0                         	0        	0        	0        	0        	0        	1.89
                     TGGAATGCCGAAGAAAAAC                                                                                                                       	0.26     	0        	0        	0        	0        	0        	0        	0        	0        	0        	0        	0        	0        	0        	0        	0        	0        	0        	0        	0        	0        	0        	0                                	0        	0                         	0        	0.81     	0        	0        	0                         	0        	0        	0        	0        	0        	1.07
                     TGGAATGCCGAAGAAAAACTC                                                                                                                     	14.28    	5.48     	0        	11.06    	0        	0        	0        	0        	0        	0        	1.41     	0        	0        	0        	0        	37.23    	0        	10.75    	0        	0        	0        	0        	0                                	0        	16.05                     	0        	10.59    	0        	0        	0                         	0        	0.3      	19.5     	31.37    	0        	158.02
                     TGGAATGCCGAAGAAAAACT                                                                                                                      	0.26     	0        	0        	0        	0        	0        	0        	0        	0        	0        	0        	0        	0        	0        	0        	0        	0        	0        	0        	0        	0        	0        	0                                	0        	0                         	0        	0        	0        	0        	0                         	0        	0        	0        	0        	0        	0.26
                      GGAATGCCGAAGAAAAACTCA                                                                                                                    	0.26     	0        	0        	0        	0        	0        	0        	0        	0        	0        	0        	0        	0        	0        	0        	0        	0        	0        	0        	0        	0        	0        	0                                	0        	0                         	0        	0        	0        	0        	0                         	0        	0        	0        	0        	0        	0.26
                       GAATGCCGAAGAAAAACTCAA                                                                                                                   	2.12     	1.15     	0        	1.11     	0        	0        	0        	0        	0        	0        	0        	0        	0        	0        	0        	0        	0        	0        	0        	0        	0        	0        	0                                	0        	5.35                      	0        	2.72     	0        	0        	0                         	0        	0.15     	0        	0        	0        	12.6
                       GAATGCCGAAGAAAAACTCA                                                                                                                    	0.26     	0        	0        	0        	0        	0        	0        	0        	0        	0        	0        	0        	0        	0        	0        	0        	0        	0        	0        	0        	0        	0        	0                                	0        	0                         	0        	0        	0        	0        	0                         	0        	0        	0        	0        	0        	0.26
                        AATGCCGAAGAAAAACTCAATG                                                                                                                 	0.26     	0        	0        	0        	0        	0        	0        	0        	0        	0        	0        	0        	0        	0        	0        	0        	0        	0        	0        	0        	0        	0        	0                                	0        	0                         	0        	0.27     	0        	0        	0                         	0        	0        	0        	0        	0        	0.53
                        AATGCCGAAGAAAAACTCAAT                                                                                                                  	0        	0        	14.63    	0        	0        	0        	0        	0        	0        	0        	0        	0        	0        	0        	0        	0        	0        	0        	0        	0        	0        	0.53     	0                                	0        	0                         	0        	1.9      	0.2      	0        	0                         	0        	0        	0        	0        	0        	17.26
                         ATGCCGAAGAAAAACTCAATG                                                                                                                 	0.26     	0        	0        	0        	0        	0        	0        	0        	0        	0        	0        	0        	0        	0        	0        	0        	0        	0        	0        	0        	0        	0        	0                                	0        	0                         	0        	0        	0.15     	0        	0                         	0        	0        	0        	0        	0        	0.41
                         ATGCCGAAGAAAAACTCAATGTCT                                                                                                              	0        	0.29     	0        	0        	0        	0        	0        	0        	0        	0        	0        	0        	0        	0        	0        	0        	0        	0        	0        	0        	0        	0        	0                                	0        	0                         	0        	0        	0        	0        	0                         	0        	0        	0        	0        	0        	0.29
                          TGCCGAAGAAAAACTCAATGTC                                                                                                               	0.26     	0        	0        	0        	0        	0        	0        	0        	0        	0        	0        	0        	0        	0        	0        	0        	0        	0        	0        	0        	0        	0        	0                                	0        	0                         	0        	0        	0        	0        	0                         	0        	0        	0        	0        	0        	0.26
                          TGCCGAAGAAAAACTCAATGT                                                                                                                	0.26     	0        	0        	0        	0        	0        	0        	0        	0        	0        	0        	0        	0        	0        	0        	1.18     	0        	0        	0        	0        	0        	0        	0                                	0        	0                         	0        	0        	0        	0        	0                         	0        	0        	0        	0        	0        	1.44
                           GCCGAAGAAAAACTCAATGTC                                                                                                               	0        	0        	0        	0.28     	0        	0        	0        	0        	0        	0        	0        	0        	0        	0        	0        	0        	0        	0        	0        	0        	0        	0        	0                                	0        	0                         	0        	0        	0        	0        	0                         	0        	0        	0        	0        	0        	0.28
                             CGAAGAAAAACTCAATGTCTC                                                                                                             	0        	0        	0        	0        	0        	0        	3.24     	0        	0        	0        	0        	0        	0        	0        	0        	0        	0        	0        	0        	0        	0        	0        	0                                	0        	0                         	0        	0        	0        	0        	0                         	0        	0        	0        	0        	0        	3.24
                                      ACTCAATGTCTCAGCACAGCGGA                                                                                                  	0        	0        	0        	0        	0        	0        	0        	0        	0        	0        	0        	0        	0        	0        	0        	0        	0        	0        	0        	0        	0        	0        	0                                	0        	0                         	0        	0        	0.1      	0        	0                         	0        	0        	0        	0        	0        	0.1
                                       CTCAATGTCTCAGCACAGCGGAT                                                                                                 	0        	0        	0        	0        	0        	0        	0        	0        	0        	0        	0        	0        	0        	0        	0        	0        	0        	0        	0        	0        	0        	0        	0                                	0        	0                         	0        	0        	0        	0        	0                         	0        	0.15     	0        	0        	0        	0.15
                                        TCAATGTCTCAGCACAGCGGA                                                                                                  	0        	0.29     	0        	0        	0        	0        	0        	0.58     	0        	0.3      	0        	0        	0        	0        	0        	0        	0        	0        	0        	0        	0        	0        	0                                	0        	0                         	0        	0        	0        	0        	0                         	0        	0        	0        	0        	0        	1.17
                                         CAATGTCTCAGCACAGC                                                                                                     	0        	0        	0        	0        	0        	0        	0        	0        	0        	0        	0        	0        	0        	0        	0        	0        	0        	0        	0        	0        	0        	0        	0                                	3.81     	0                         	0        	0        	0        	0        	0                         	0        	0        	0        	0        	0        	3.81
                                          AATGTCTCAGCACAGCGGATC                                                                                                	0        	0        	0        	0        	0        	0        	0        	0        	0        	0        	0        	0        	0        	0        	0        	0        	0        	0        	0        	0        	0        	0.26     	0                                	0        	0                         	0        	0        	0        	0        	0                         	0        	0        	0        	0        	0        	0.26
                                           ATGTCTCAGCACAGCGGATCC                                                                                               	0        	0        	0        	0.28     	0        	0        	0        	0        	0        	0        	0        	0        	0        	0        	0        	0        	0        	0        	0        	0        	0        	0        	0                                	0        	0                         	0        	0        	0        	0        	0                         	0        	0        	0        	0        	3.67     	3.95
                                           ATGTCTCAGCACAGCGG                                                                                                   	0        	0        	0        	0        	0        	0        	0        	0        	0        	0        	0        	0        	0        	0        	0        	0        	0        	0        	0        	0        	0        	0        	0                                	1.27     	0                         	0        	0        	0        	0        	0                         	0        	0        	0        	0        	0        	1.27
                                            TGTCTCAGCACAGCGGATCCA                                                                                              	0        	0        	0        	0        	0        	0        	0        	0        	0        	0        	0        	0        	0        	0        	0        	0        	0        	1.51     	0        	0        	0        	0        	0                                	0        	0                         	0        	0        	0        	0        	0                         	0        	0        	0        	0        	0        	1.51
                                             GTCTCAGCACAGCGGATCCAA                                                                                             	0        	0        	0        	0        	0        	0        	0        	0        	0        	0        	0        	0        	0        	0        	0        	0        	0        	0        	0        	0        	0        	0        	0                                	0        	0                         	0        	0.27     	0        	0        	0                         	0        	0        	0        	0        	0        	0.27
                                              TCTCAGCACAGCGGATCCAAT                                                                                            	0.26     	0        	0        	0        	0        	0        	0        	0        	0        	0        	0        	0        	0        	0        	0        	0        	0        	0        	0        	0        	0        	0        	0                                	0        	0                         	0        	0        	0        	0        	0                         	0        	0.15     	0        	0        	0        	0.41
                                                 CAGCACAGCGGATCCAATAATC                                                                                        	0        	0        	0        	0        	0        	0        	0        	0        	0        	0        	0        	0        	0        	0        	0        	0        	0        	0        	0        	0        	0        	0        	0                                	0        	0                         	0        	0        	0        	0        	0                         	0        	0.15     	0        	0        	0        	0.15
                                                    CACAGCGGATCCAATAATCTC                                                                                      	0.26     	0        	0        	0        	0        	0        	0        	0        	0        	0        	0        	0        	0        	0        	0        	0        	0        	0        	0        	0        	0        	0        	0                                	0        	0                         	0        	0        	0        	0        	0                         	0        	0        	0        	0        	0        	0.26
                                                     ACAGCGGATCCAATAATCTCTA                                                                                    	0        	0        	7.32     	0        	0        	0        	0        	0        	0        	0        	0        	0        	0        	0        	0        	0        	0        	0        	0        	0        	0        	0        	0                                	0        	0                         	0        	0        	0        	0        	0                         	0        	0        	0        	0        	0        	7.32
                                                     ACAGCGGATCCAATAATCTCT                                                                                     	0        	0        	0        	0        	0        	0        	0        	0        	0        	0        	0        	0        	0        	0        	0        	0        	0        	0        	0        	0        	0        	0        	0                                	0        	0                         	0        	0        	0.2      	0        	0                         	0        	0        	0        	0        	0        	0.2
                                                      CAGCGGATCCAATAATCTCTA                                                                                    	0        	0        	0        	0        	0        	0        	0        	0        	0        	0        	0        	0        	0        	0        	0        	0        	0        	0        	0        	0        	0        	0        	5.29                             	0        	0                         	0        	0        	0        	0        	0                         	0        	0        	0        	0        	0        	5.29
                                                      CAGCGGATCCAATAATCTCTATGC                                                                                 	0        	0        	0        	0        	0        	0        	0        	0        	0        	0        	0        	0.38     	0        	0        	0        	0        	0        	0        	0        	0        	0        	0        	0                                	0        	0                         	0        	0        	0        	0        	0                         	0        	0        	0        	0        	0        	0.38
                                                               CAATAATCTCTATGCATCACGG                                                                          	0        	0        	0        	0.28     	0        	0        	0        	0        	0        	0        	0        	0        	0        	0        	0        	0        	0        	0        	0        	0        	0        	0        	0                                	0        	0                         	0        	0        	0        	0        	0                         	0        	0        	0        	0        	0        	0.28
                                                                AATAATCTCTATGCATCACGG                                                                          	0.26     	0        	0        	0        	0        	0        	0        	0        	0        	0        	0        	0        	0        	0        	0        	0        	0        	0        	0        	0        	0        	0        	0                                	0        	0                         	0        	0        	0        	0        	0                         	0        	0        	0        	0        	0        	0.26
                                                                 ATAATCTCTATGCATCACGGA                                                                         	0        	0.29     	0        	0        	0        	0        	0        	0        	0        	0        	0        	0        	0        	0        	0        	0        	0        	0        	0        	0        	0        	0        	0                                	0        	0                         	0        	0        	0        	0        	0                         	0        	0        	0        	0        	0        	0.29
                                                                  TAATCTCTATGCATCACGGAG                                                                        	0        	0        	0        	0        	0        	0        	0        	0        	0        	0        	0        	0        	0        	0        	0        	0        	0        	0        	0        	0        	0        	0        	0                                	0        	0                         	0        	0.27     	0        	0        	0                         	0        	0        	0        	0        	0        	0.27
                                                                    ATCTCTATGCATCACGGAGGT                                                                      	0        	0        	0        	0        	0.86     	0.72     	0        	0        	0        	0        	0        	0        	0        	0        	0        	0        	0        	0        	0        	0        	0        	0        	0                                	0        	0                         	0.68     	0        	0        	0        	0                         	0        	0        	0        	0        	0        	2.26
                                                                     TCTCTATGCATCACGGAGGTT                                                                     	0        	0        	0        	0        	0        	0        	0        	0        	0        	0        	0        	0        	0        	0        	0        	0        	0        	0        	0        	0        	0        	0        	0                                	0        	0                         	0        	0.27     	0        	0        	0                         	0        	0        	0        	0        	0        	0.27
                                                                       TCTATGCATCACGGAGGTTATG                                                                  	0        	0        	0        	0        	0        	0        	0        	0        	0        	0        	0        	0        	0        	0        	0        	0        	0        	0        	0        	0        	0        	0        	0                                	0        	0                         	0        	0        	0        	0        	0                         	0.59     	0        	0        	0        	0        	0.59
                                                                       TCTATGCATCACGGAGGTTAT                                                                   	0.26     	0        	0        	0        	0        	0        	0        	0        	0        	0        	0        	0        	0        	0        	0        	0        	0        	0        	0        	0        	0        	0        	0                                	0        	0                         	0        	0        	0        	0        	0                         	0        	0        	0        	0        	0        	0.26
                                                                          ATGCATCACGGAGGTTATGTT                                                                	0.26     	0        	0        	0.28     	0        	0        	0        	0        	0        	0        	0        	0        	0        	0        	0        	0        	0        	0        	0        	0        	0        	0.26     	0                                	0        	0                         	0        	0        	0.6      	0        	0                         	0        	0        	0        	0        	0        	1.4
                                                                                       GTTATGTTTTCCTTAATGCCT                                                   	0        	0        	0        	0        	0.43     	0        	0        	0        	0        	0        	0        	0        	0        	0        	0        	0        	0        	0        	0        	0        	0        	0        	0                                	0        	0                         	0        	0        	0        	0        	0                         	0        	0        	0        	0        	0        	0.43
ACACCGCTTTATCATTGAAACTGGAATGCCGAAGAAAAACTCAATGTCTCAGCACAGCGGATCCAATAATCTCTATGCATCACGGAGGTTATGTTTTCCTTAATGCCTGAAAAAAGAACTTGTTACTCTTTACAACTATAATAATCAAGTATATATGTG

>AT3G20570.1 _Random_159nt

                                                                                                                                                               	GSM149079	Total
                                                                  ATGATGCGGTGTTTTTGTTGCC                                                                       	19.5     	19.5
AGGTTCCCGAGACAGGTGGAGAAGGAGCGGATTCTCCTGAGGGAGCTGGGGCTGGGGACGGCGGTGATGATGCGGTGTTTTTGTTGCCGCTTCTATCAGCCATGACGATGACCACAAGCTTCTCGTTTTTCTTGCAGTTGTCTTTGTTTCCACTAATGA

>AT3G30712.1 _Random_159nt

                                                                                                                                                               	GSM366865	GSM343004	GSM642337	GSM456945	Total
TGGGCACCTCAGGTGTCGGGTTGGA                                                                                                                                      	0.58     	0        	0        	0        	0.58
    CACCTCAGGTGTCGGGTTGGAG                                                                                                                                     	0        	0.3      	0        	0        	0.3
          AGGTGTCGGGTTGGAGATGAC                                                                                                                                	0        	0        	0.26     	0        	0.26
                      GGAGATGACTAGTGCAGTCCTTG                                                                                                                  	0        	0        	0        	0.15     	0.15
TGGGCACCTCAGGTGTCGGGTTGGAGATGACTAGTGCAGTCCTTGAAAACGATCCGGCTCGAAAGAGGGCATCAAACTCTGGATCCTTCTCGGCAAGATAGTCAAAGTACACATCAAAGCTAGTGATCTTCTTAGCTTGGTTTGCAATAAGAGCTTTTG

>AT3G43146.1 _Random_159nt

                                                                                                                                                               	GSM343001	GSM456945	GSM118375 (whole siliques)	GSM253624	GSM442935	GSM343002	GSM304282	Total
             AGGTAAGTCTCTTGCTCTTGGACC                                                                                                                          	0.81     	0        	0                         	0        	0        	0        	0        	0.81
                            TCTTGGACCACAAAACGCCTT                                                                                                              	0        	0.15     	0                         	0        	0        	0        	0        	0.15
                                   CCACAAAACGCCTTCACATACTT                                                                                                     	0        	0        	3.27                      	0        	0        	0        	0        	3.27
                                                    ATACTTAGCCCTTAGGAGTGAAGC                                                                                   	0        	0        	0                         	1.41     	0        	0        	0        	1.41
                                                               TTAGGAGTGAAGCTACAACCTTA                                                                         	0        	0        	0                         	0        	0.27     	0        	0        	0.27
                                                                                     AGAAGTTGCATGTTTTGAGAAGCG                                                  	0        	0        	0                         	0        	0        	0.28     	0        	0.28
                                                                                                      AGAAGCGGCTCCTAGTCTCCACCT                                 	0        	0        	0                         	0        	0        	0        	1.46     	1.46
TCAACATAGAATCAGGTAAGTCTCTTGCTCTTGGACCACAAAACGCCTTCACATACTTAGCCCTTAGGAGTGAAGCTACAACCTTAGAAGTTGCATGTTTTGAGAAGCGGCTCCTAGTCTCCACCTTACACATATGTTCCAACTTTGCCATCCTCACCT

>AT3G43360.1 _Random_159nt

                                                                                                                                                               	GSM343000	GSM343001	GSM518432	GSM442934	GSM343004	GSM343002	GSM442933	GSM442932	GSM342999	GSM253624	GSM366868	GSM343005	GSM442935	GSM253625	GSM456945	GSM366870	GSM366869	GSM304283	GSM366866	GSM304284	GSM366867	GSM304282	GSM366865	GSM642338	GSM154364	GSM118375 (whole siliques)	Total
TAGGACATGACTTAGGTTGCTTGA                                                                                                                                       	0.41     	0        	0        	0        	0        	0        	0        	0        	0        	0        	0        	0        	0        	0        	0        	0        	0        	0        	0        	0        	0        	0        	0        	0        	0        	0                         	0.41
TAGGACATGACTTAGGTTGCTT                                                                                                                                         	0        	0.81     	0.24     	0        	0        	0        	0        	0        	0        	0        	0        	0        	0        	0        	0        	0        	0        	0        	0        	0        	0        	0        	0        	0        	0        	0                         	1.05
 AGGACATGACTTAGGTTGCTTGAA                                                                                                                                      	0        	0.81     	0.24     	0        	0.3      	0        	0.29     	0.28     	0.38     	1.41     	1.44     	0.36     	0        	0        	0        	0        	0        	0        	0        	0        	0        	0        	0        	0        	0        	0                         	5.51
 AGGACATGACTTAGGTTGCTTGA                                                                                                                                       	0        	0        	0        	0.53     	0        	0.28     	0        	0        	0        	0        	1.44     	0        	0        	0        	0        	0        	0        	0        	0        	0        	0        	0        	0        	0        	0        	0                         	2.25
 AGGACATGACTTAGGTTGC                                                                                                                                           	0        	0        	0        	0        	0.3      	0        	0        	0        	0        	0        	0        	0        	0        	0        	0        	0        	0        	0        	0        	0        	0        	0        	0        	0        	0        	0                         	0.3
 AGGACATGACTTAGGTTGCTTG                                                                                                                                        	0        	0        	0.24     	0        	0        	0        	0        	0        	0        	0        	0        	0        	0        	0        	0        	0        	0        	0        	0        	0        	0        	0        	0        	0        	0        	0                         	0.24
   GACATGACTTAGGTTGCTTGAA                                                                                                                                      	0        	0        	0        	0        	0        	0        	0        	0        	0        	0        	0        	0        	0.27     	0        	0        	0        	0        	0        	0        	0        	0        	0        	0        	0        	0        	0                         	0.27
      ATGACTTAGGTTGCTTGAAGCAAA                                                                                                                                 	0        	0        	0        	0        	0        	0        	0        	0        	0        	1.41     	0        	0        	0        	0        	0        	0        	0        	0        	0        	0        	0        	0        	0        	0        	0        	0                         	1.41
                            AAAGCATTGCTTTATCGCTTGAAG                                                                                                           	0        	0        	0        	0        	0.3      	0        	0        	0        	0        	0        	0        	0        	0        	0        	0        	0        	0        	0        	0        	0        	0        	0        	0        	0        	0        	0                         	0.3
                             AAGCATTGCTTTATCGCTTGAAGA                                                                                                          	0        	0        	0        	0        	0        	0        	0        	0        	0.38     	0        	0        	0        	0        	0        	0        	0        	0        	0        	0        	0        	0        	0        	0        	0        	0        	0                         	0.38
                                    GCTTTATCGCTTGAAGAGAC                                                                                                       	0        	0.81     	0        	0        	0        	0        	0        	0        	0        	0        	0        	0        	0        	0        	0        	0        	0        	0        	0        	0        	0        	0        	0        	0        	0        	0                         	0.81
                                     CTTTATCGCTTGAAGAGACATTGT                                                                                                  	0        	0        	0        	0        	0        	0        	0        	0        	0        	0        	0        	0        	0.27     	0        	0        	0        	0        	0        	0        	0        	0        	0        	0        	0        	0        	0                         	0.27
                                     CTTTATCGCTTGAAGAGACATTG                                                                                                   	0        	0        	0        	0        	0        	0        	0        	0        	0        	0        	0        	0        	0.54     	0        	0        	0        	0        	0        	0        	0        	0        	0        	0        	0        	0        	0                         	0.54
                                      TTTATCGCTTGAAGAGACATTGTT                                                                                                 	0        	0        	0        	0.26     	0        	0.57     	0.29     	0        	0        	0        	0        	0        	0.27     	0        	0        	0        	0        	0        	0        	0        	0        	0        	0        	0        	0        	0                         	1.39
                                         ATCGCTTGAAGAGACATTGTT                                                                                                 	0        	0        	0        	0        	0        	0        	0        	0        	0        	0        	0        	0        	0.27     	0        	0        	0        	0        	0        	0        	0        	0        	0        	0        	0        	0        	0                         	0.27
                                             CTTGAAGAGACATTGTTTGTTGCA                                                                                          	0        	0        	0        	0        	0        	0.28     	0        	0        	0        	0        	0        	0        	0        	0        	0        	0        	0        	0        	0        	0        	0        	0        	0        	0        	0        	0                         	0.28
                                                  AGAGACATTGTTTGTTGCATGACT                                                                                     	0        	0        	0        	0        	0        	0        	0        	0        	0        	1.41     	0        	0        	0        	0        	0        	0        	0        	0        	0        	0        	0        	0        	0        	0        	0        	0                         	1.41
                                                                                                 AACAAACAAAGTTTCGCCTGTGGT                                      	0        	0        	0        	0        	0        	0        	0        	0        	0        	4.22     	0        	0        	0        	0        	0        	0        	0        	0        	0        	0        	0        	0        	0        	0        	0        	0                         	4.22
                                                                                                   CAAACAAAGTTTCGCCTGTGGTGC                                    	0        	0        	0        	0        	0        	0        	0        	0        	0.38     	0        	0        	0        	0        	3.24     	0        	0        	0        	0        	0        	0        	0        	0        	0        	0        	0        	0                         	3.62
                                                                                                   CAAACAAAGTTTCGCCTGTGGTG                                     	0        	0        	0        	0        	0        	0        	0        	0        	0        	0        	0        	0        	0        	0        	0.15     	0        	0        	0        	0        	0        	0        	0        	0        	0        	0        	0                         	0.15
                                                                                                    AAACAAAGTTTCGCCTGTGGTGCT                                   	0        	0.81     	0.24     	0.26     	1.21     	1.13     	0        	0        	0        	0        	0        	0.72     	0        	0        	0        	1.74     	2.53     	0        	0        	0        	0        	0        	0        	0        	0        	0                         	8.64
                                                                                                     AACAAAGTTTCGCCTGTGGTGCTG                                  	0.41     	0        	0.24     	0        	0.6      	0        	0        	0        	0.76     	0        	0        	0        	0        	0        	0        	0        	0        	0        	0        	0        	0        	0        	0        	0        	0        	0                         	2.01
                                                                                                      ACAAAGTTTCGCCTGTGGTGCTGA                                 	0        	2.01     	0.48     	0        	0        	0.57     	0        	0        	0        	0        	1.44     	0.36     	0        	0        	0        	0        	2.53     	0        	0        	0        	0        	0        	0        	0        	0        	0                         	7.39
                                                                                                      ACAAAGTTTCGCCTGTGGTGCT                                   	0        	0.4      	0        	0        	0        	0        	0        	0        	0        	0        	0        	0.36     	0        	0        	0        	0        	0        	0.68     	0        	0        	0        	0        	0        	0        	0        	0                         	1.44
                                                                                                      ACAAAGTTTCGCCTGTGGTGCTG                                  	0        	0        	0        	0        	0        	0.85     	0        	0        	0        	0        	0        	0        	0        	0        	0        	0        	0        	0        	0        	0        	0        	0        	0        	0        	0        	0                         	0.85
                                                                                                       CAAAGTTTCGCCTGTGGTGCTGAT                                	0        	0        	0.48     	0        	0.6      	2.84     	0        	0        	0.38     	0        	1.44     	0.36     	0        	0        	0        	0        	5.06     	0        	0        	0        	0        	0        	0        	0        	0        	0                         	11.16
                                                                                                       CAAAGTTTCGCCTGTGGTGC                                    	0        	0        	0        	0        	0        	0        	0        	0        	0        	0        	0        	0        	0        	3.24     	0        	0        	0        	0        	0        	0        	0        	0        	0        	0        	0        	0                         	3.24
                                                                                                       CAAAGTTTCGCCTGTGGTGCTGA                                 	0        	0        	0        	0        	0.3      	0        	0        	0        	0        	0        	0        	0        	0        	3.24     	0        	0        	0        	0        	0        	0        	0        	0        	0        	0        	0        	0                         	3.54
                                                                                                       CAAAGTTTCGCCTGTGGTGCTG                                  	0        	0        	0        	0        	0        	0        	0        	0        	0        	0        	0        	0.36     	0        	0        	0        	0        	0        	0        	0        	0        	0        	0        	0        	0        	0        	0                         	0.36
                                                                                                       CAAAGTTTCGCCTGTGGTGCT                                   	0        	0        	0        	0        	0.3      	0        	0        	0        	0        	0        	0        	0        	0        	0        	0        	0        	0        	0        	0        	0        	0        	0        	0        	0        	0        	0                         	0.3
                                                                                                       CAAAGTTTCGCCTGTGGTGCTGATTT                              	0        	0        	0        	0        	0        	0        	0        	0        	0        	0        	0        	0.36     	0        	0        	0        	0        	0        	0        	0        	0        	0        	0        	0        	0        	0        	0                         	0.36
                                                                                                        AAAGTTTCGCCTGTGGTGCTGA                                 	0        	0        	0        	0        	0        	0        	0        	0        	0        	0        	0        	0        	0        	0        	0        	0        	0        	1.36     	0.43     	0        	0        	0        	0        	0        	0        	0                         	1.79
                                                                                                        AAAGTTTCGCCTGTGGTGCTGATT                               	0.41     	0.81     	3.14     	0        	0        	3.12     	0        	0        	0.38     	7.03     	5.76     	2.15     	0        	0        	0        	0        	5.06     	0        	0.43     	7.34     	0        	0        	0        	0        	0        	0                         	35.63
                                                                                                        AAAGTTTCGCCTGTGGTGCT                                   	0        	0        	0        	0        	0        	0        	0        	0        	0        	0        	0        	0        	0        	0        	0        	0        	0        	0        	0        	0        	0.57     	0        	0        	0        	0        	0                         	0.57
                                                                                                        AAAGTTTCGCCTGTGGTGCTGAT                                	0        	0.4      	0        	0        	0        	0        	0        	0        	0        	0        	1.44     	0        	0        	0        	0        	0        	0        	0        	0        	0        	0        	0        	0        	0        	0        	0                         	1.84
                                                                                                         AAGTTTCGCCTGTGGTGCTGATTT                              	0        	0.4      	0.48     	0        	0.6      	0.57     	0        	0        	0.38     	0        	0        	0.72     	0        	0        	0        	0        	0        	0        	0        	0        	0        	0        	0        	0        	0        	0                         	3.15
                                                                                                         AAGTTTCGCCTGTGGTGCTGATT                               	0.81     	0        	1.93     	0        	0        	1.13     	0        	0        	0.76     	0        	1.44     	0        	0        	0        	0        	0        	0        	0        	0.43     	0        	0.57     	1.46     	0        	0        	0        	0                         	8.53
                                                                                                         AAGTTTCGCCTGTGGTGCTGA                                 	0        	0        	0        	0        	0        	0        	0        	0        	0        	0        	0        	0.36     	0        	0        	0        	1.74     	0        	0.68     	0        	0        	0        	0        	0        	0        	0        	0                         	2.78
                                                                                                          AGTTTCGCCTGTGGTGCTGATTTC                             	0.81     	0.4      	2.17     	0        	0.3      	1.13     	0        	0        	1.14     	0        	2.88     	3.58     	0        	0        	0        	0        	0        	0        	0        	0        	1.14     	0        	0.58     	0        	0        	0                         	14.13
                                                                                                          AGTTTCGCCTGTGGTGCTGA                                 	0        	0        	0        	0        	0        	0        	0        	0        	0        	0        	0        	0.36     	0        	0        	0        	0        	0        	0        	0        	0        	0        	0        	0        	0        	0        	0                         	0.36
                                                                                                          AGTTTCGCCTGTGGTGCTGATT                               	0        	0        	0        	0        	0        	0        	0        	0        	0.38     	0        	1.44     	0.72     	0        	0        	0        	0        	0        	0        	0        	0        	0        	0        	0        	0.15     	0        	0                         	2.69
                                                                                                          AGTTTCGCCTGTGGTGCTGATTT                              	0        	0.4      	0.72     	0        	0.3      	0.85     	0        	0        	0.38     	0        	0        	0.72     	0        	0        	0        	0        	0        	0        	0.43     	0        	0        	0        	0        	0        	0        	0                         	3.8
                                                                                                          AGTTTCGCCTGTGGTGCTGATTTCA                            	0        	0        	0        	0        	0        	0        	0        	0        	0        	0        	0        	0        	0        	0        	0        	1.74     	0        	0        	0        	0        	0        	0        	0        	0        	0        	0                         	1.74
                                                                                                           GTTTCGCCTGTGGTGCTG                                  	0        	0        	0.24     	0        	0        	0        	0        	0        	0        	0        	0        	0        	0        	0        	0        	0        	0        	0        	0        	0        	0        	0        	0        	0        	0        	0                         	0.24
                                                                                                           GTTTCGCCTGTGGTGCTGATTTCA                            	0        	0        	0.72     	0        	0.3      	0.57     	0        	0        	0.76     	0        	0        	0        	0        	0        	0        	0        	0        	0        	0        	0        	0        	0        	0        	0        	0        	0                         	2.35
                                                                                                           GTTTCGCCTGTGGTGCTGATT                               	0        	0        	0.24     	0        	0        	0        	0        	0        	0        	0        	0        	0        	0        	0        	0        	0        	0        	0        	0        	0        	0        	0        	0        	0        	0        	0                         	0.24
                                                                                                           GTTTCGCCTGTGGTGCTGATTTC                             	0.41     	0        	0        	0        	0        	0        	0        	0        	0        	0        	0        	0        	0        	0        	0        	0        	0        	0        	0        	0        	0        	0        	0        	0        	0        	0                         	0.41
                                                                                                           GTTTCGCCTGTGGTGCTGATTT                              	0        	0        	0        	0        	0        	0        	0        	0        	0.38     	0        	0        	0        	0        	0        	0        	0        	0        	0        	0        	0        	0        	0        	0        	0        	0        	0                         	0.38
                                                                                                            TTTCGCCTGTGGTGCTGATTTCAA                           	1.63     	0        	0.72     	0        	0.6      	1.13     	0        	0        	1.14     	0        	2.88     	1.43     	0        	0        	0        	0        	0        	0        	0.43     	0        	0        	0        	0        	0        	0        	0                         	9.96
                                                                                                            TTTCGCCTGTGGTGCTGATTTCA                            	0.81     	0        	0.24     	0        	0        	0.85     	0        	0        	0.38     	0        	0        	0.72     	0        	0        	0        	0        	0        	0        	0        	0        	0.57     	0        	1.74     	0        	33.9     	0                         	39.21
                                                                                                            TTTCGCCTGTGGTGCTGATTTC                             	0.41     	0        	0.48     	0        	0        	0        	0        	0        	0        	0        	0        	0        	0        	0        	0        	0        	0        	0        	0        	0        	0        	0        	0        	0        	0        	0                         	0.89
                                                                                                            TTTCGCCTGTGGTGCTGATT                               	0        	0        	0.24     	0        	0        	0        	0        	0        	0        	0        	0        	0        	0        	0        	0        	0        	0        	0        	0        	0        	0        	0        	0        	0        	0        	0                         	0.24
                                                                                                             TTCGCCTGTGGTGCTGATTTCAAC                          	0.41     	0.4      	1.93     	0        	0.6      	0.57     	0        	0        	1.52     	1.41     	0        	1.79     	0        	0        	0        	0        	0        	0        	0        	0        	0        	1.46     	0        	0        	0        	0                         	10.09
                                                                                                             TTCGCCTGTGGTGCTGATTTCAA                           	1.63     	0        	0.48     	0        	0.3      	1.13     	0        	0        	0.38     	0        	0        	0.36     	0        	0        	0        	0        	0        	0        	0        	0        	0        	0        	0        	0        	0        	0                         	4.28
                                                                                                             TTCGCCTGTGGTGCTGATTTCA                            	0.81     	0        	0.72     	0        	0        	0        	0        	0        	0        	0        	0        	0        	0        	0        	0        	0        	0        	0        	0        	0        	0        	0        	0        	0        	0        	0                         	1.53
                                                                                                             TTCGCCTGTGGTGCTGATTT                              	0        	0.4      	0        	0        	0        	0        	0        	0        	0        	0        	0        	0        	0        	0        	0        	0        	0        	0        	0        	0        	0        	0        	0        	0        	0        	0                         	0.4
                                                                                                             TTCGCCTGTGGTGCTGATT                               	0        	0        	0        	0        	0.6      	0.28     	0        	0        	0        	0        	0        	0        	0        	0        	0        	0        	0        	0        	0        	0        	0        	0        	0        	0        	0        	0                         	0.88
                                                                                                             TTCGCCTGTGGTGCTGATTTC                             	0        	0        	0        	0        	0        	0        	0        	0        	0        	0        	1.44     	0        	0        	0        	0        	0        	0        	0        	0        	0        	0        	0        	0        	0        	0        	0                         	1.44
                                                                                                              TCGCCTGTGGTGCTGATTTCAAC                          	0        	0        	0.24     	0        	0        	0        	0        	0        	0        	0        	0        	0        	0        	0        	0        	0        	0        	0        	0        	0        	0        	0        	0        	0        	0        	0                         	0.24
                                                                                                              TCGCCTGTGGTGCTGATTTCAACC                         	0        	0        	0.72     	0        	0.6      	0        	0        	0        	0        	0        	0        	1.07     	0        	0        	0        	0        	0        	0        	0        	0        	0        	0        	0        	0        	0        	0                         	2.39
                                                                                                              TCGCCTGTGGTGCTGATTTCA                            	0        	0        	0        	0        	0        	0        	0        	0        	0        	0        	0        	0        	0        	0        	0        	1.74     	0        	0        	0        	0        	0        	0        	0        	0        	0        	0                         	1.74
                                                                                                               CGCCTGTGGTGCTGATTTCAACCT                        	0.41     	0        	0        	0        	0        	0        	0        	0        	0        	0        	0        	0.72     	0        	0        	0        	0        	0        	0        	0        	0        	0        	0        	0        	0        	0        	0                         	1.13
                                                                                                               CGCCTGTGGTGCTGATTTCAAC                          	0        	0        	0        	0        	0        	0        	0        	0        	0        	0        	0        	0        	0        	0        	0        	0        	0        	0        	0        	0        	0        	0        	0        	0        	0        	3.27                      	3.27
                                                                                                               CGCCTGTGGTGCTGATTTCAACC                         	0        	0        	0        	0        	0        	0        	0        	0        	0        	0        	0        	0        	0        	0        	0        	0        	0        	0        	0        	0        	0        	0        	0        	0        	0        	3.27                      	3.27
                                                                                                                GCCTGTGGTGCTGATTTCAACCT                        	0        	0        	0        	0        	0        	0        	0        	0        	0.38     	0        	0        	0        	0        	0        	0        	0        	0        	0        	0        	0        	0        	0        	0        	0        	0        	0                         	0.38
                                                                                                                GCCTGTGGTGCTGATTTCAAC                          	0        	0        	0.24     	0        	0        	0        	0        	0        	0        	0        	0        	0        	0        	0        	0        	0        	0        	0        	0        	0        	0        	0        	0        	0        	0        	0                         	0.24
                                                                                                                  CTGTGGTGCTGATTTCAA                           	0        	0        	0        	0        	0        	0.28     	0        	0        	0        	0        	0        	0        	0        	0        	0        	0        	0        	0        	0        	0        	0        	0        	0        	0        	0        	0                         	0.28
                                                                                                                  CTGTGGTGCTGATTTCAACCTGTG                     	0.41     	0.4      	0.72     	0        	0.91     	0.57     	0        	0        	0        	0        	0        	0        	0        	0        	0        	0        	2.53     	0        	0        	0        	0        	0        	0        	0        	0        	0                         	5.54
                                                                                                                  CTGTGGTGCTGATTTCAACCTGT                      	0        	0        	0        	0        	0        	0        	0        	0        	0        	0        	0        	0.36     	0        	0        	0        	0        	0        	0        	0        	0        	0        	0        	0        	0        	0        	0                         	0.36
                                                                                                                   TGTGGTGCTGATTTCAACCTGTG                     	0        	0        	0        	0        	0        	0        	0        	0        	0        	0        	0        	0.36     	0        	0        	0        	0        	0        	0        	0        	3.67     	0        	0        	0        	0        	0        	0                         	4.03
                                                                                                                   TGTGGTGCTGATTTCAAC                          	0        	0        	0.24     	0        	0        	1.13     	0        	0        	0        	0        	0        	0        	0        	0        	0        	0        	0        	0        	0        	0        	0        	0        	0        	0        	0        	0                         	1.37
                                                                                                                       GTGCTGATTTCAACCTGTGTCTCA                	0        	0        	0        	0        	0        	0.28     	0        	0        	0        	0        	0        	0        	0        	0        	0        	0        	0        	0        	0        	0        	0        	0        	0        	0        	0        	0                         	0.28
                                                                                                                        TGCTGATTTCAACCTGTGTCTCA                	0        	0        	0        	0        	0        	0        	0        	0        	0        	0        	0        	0.72     	0        	0        	0        	0        	0        	0        	0        	0        	0        	0        	0        	0        	0        	0                         	0.72
TAGGACATGACTTAGGTTGCTTGAAGCAAAAGCATTGCTTTATCGCTTGAAGAGACATTGTTTGTTGCATGACTTTTCTATTCTTAAAAACACTTTCAACAAACAAAGTTTCGCCTGTGGTGCTGATTTCAACCTGTGTCTCATCAGCTCGAAAATTGA

>AT4G06595.1 _Random_159nt

                                                                                                                                                               	GSM442934	GSM253624	GSM518432	GSM366865	GSM343002	GSM342999	GSM343005	GSM642338	GSM343004	GSM366869	GSM304283	GSM343000	GSM343001	GSM642337	Total
    TTTCCAAAGAAGATCTCTAAACCC                                                                                                                                   	0.26     	0        	0        	0        	0        	0        	0        	0        	0        	0        	0        	0        	0        	0        	0.26
                                                      AATTTCTTATTCATATGATGTTGT                                                                                 	0        	1.41     	0        	0        	0        	0        	0        	0        	0        	0        	0        	0        	0        	0        	1.41
                                                        TTTCTTATTCATATGATGTTGTGT                                                                               	0        	0        	0.72     	0        	0        	0        	0        	0        	0        	0        	0        	0        	0        	0        	0.72
                                                         TTCTTATTCATATGATGTTGTGTT                                                                              	0        	0        	0        	0.58     	0        	0        	0        	0        	0        	0        	0        	0        	0        	0        	0.58
                                                          TCTTATTCATATGATGTTGTGT                                                                               	0        	0        	0.24     	0        	0        	0        	0        	0        	0        	0        	0        	0        	0        	0        	0.24
                                                               TTCATATGATGTTGTGTTCTT                                                                           	0        	0        	0.24     	0        	0        	0        	0        	0        	0        	0        	0        	0        	0        	0        	0.24
                                                                TCATATGATGTTGTGTTCTTTGA                                                                        	0        	0        	0        	0        	0.85     	0        	0        	0        	0        	0        	0        	0        	0        	0        	0.85
                                                                TCATATGATGTTGTGTTCTTTGAA                                                                       	0        	0        	0        	0        	0        	0.38     	0        	0        	0        	0        	0        	0        	0        	0        	0.38
                                                                 CATATGATGTTGTGTTCTTTGAAT                                                                      	0        	0        	0        	0        	0        	0        	0.72     	0        	0        	0        	0        	0        	0        	0        	0.72
                                                                  ATATGATGTTGTGTTCTTTGAA                                                                       	0        	0        	0        	0        	1.13     	0        	0.36     	0.05     	0        	0        	0.68     	0        	0.81     	0        	3.03
                                                                  ATATGATGTTGTGTTCTTTGAATA                                                                     	0        	0        	0        	0        	0.57     	1.52     	1.07     	0.25     	2.11     	2.53     	0.68     	0.41     	0        	0        	9.14
                                                                  ATATGATGTTGTGTTCTTTGA                                                                        	0        	0        	0.24     	0        	0        	0.38     	0        	0        	0        	0        	0.68     	0        	0        	0        	1.3
                                                                  ATATGATGTTGTGTTCTTTGAAT                                                                      	0        	0        	0        	0        	0.57     	0        	0        	0        	0.3      	0        	0        	0        	0        	0        	0.87
                                                                   TATGATGTTGTGTTCTTTGAATAT                                                                    	0        	0        	0        	0        	0        	0        	0        	0        	0        	0        	0        	0.41     	0        	0        	0.41
                                                                    ATGATGTTGTGTTCTTTGAATATG                                                                   	0        	0        	0        	0        	0        	0        	0        	0.1      	0        	0        	0        	0        	0        	0        	0.1
                                                                    ATGATGTTGTGTTCTTTGAAT                                                                      	0        	0        	0        	0        	0        	0        	0        	0        	0        	0        	0.68     	0        	0        	0        	0.68
                                                                    ATGATGTTGTGTTCTTTGAA                                                                       	0        	0        	0        	0        	0        	0        	0        	0        	0        	0        	1.36     	0        	0        	0        	1.36
                                                                      GATGTTGTGTTCTTTGAATATGTG                                                                 	0        	1.41     	0        	0        	0        	0        	0        	0        	0        	0        	0        	0        	0        	0        	1.41
                                                                         GTTGTGTTCTTTGAATATGTGTGA                                                              	0        	0        	0        	0        	0        	0.38     	0        	0        	0        	0        	0        	0        	0        	0        	0.38
                                                                         GTTGTGTTCTTTGAATATGTGTG                                                               	0        	0        	0        	0        	0        	0        	0.36     	0        	0        	0        	0        	0        	0        	0        	0.36
                                                                                         ATGTGTGAGTAGATCTCTAGT                                                 	0        	0        	0        	0        	0        	0        	0        	0.05     	0        	0        	0        	0        	0        	0        	0.05
                                                                                         ATGTGTGAGTAGATCTCTAGTT                                                	0        	0        	0        	0        	0        	0        	0        	0        	0        	0        	0        	0        	0        	0.26     	0.26
                                                                                         ATGTGTGAGTAGATCTCTAGTTA                                               	0        	0        	0        	0        	0        	0        	0        	0.2      	0        	0        	0        	0        	0        	0.13     	0.33
                                                                                              TGAGTAGATCTCTAGTTAAGTT                                           	0        	0        	0.48     	0        	0        	0        	0        	0        	0        	0        	0        	0        	0        	0        	0.48
TGGATTTCCAAAGAAGATCTCTAAACCCTTTTCTATACTCACTCTTTTTTATGCAATTTCTTATTCATATGATGTTGTGTTCTTTGAATATGTGTGAGTAGATCTCTAGTTAAGTTTTAGGGGGGTTTCGAAGGGCGTTCATGGGGACTTTAGAACTGA

>AT1G19430.1 _Random_159nt

                                                                                                                                                               	GSM442932	Total
                                                                                                                              TGCCAGTGGACTCCGCAAGCA            	0.28     	0.28
CTTAATATTCTGTTCATCTCCAGGAGAAGTTTACCACCTGTGATTGCGGAAGTATAAGTACTCATGACTCGAAAAGCATATTGACAATAATGACACTGTTAGAGAAACTATTACTTACCATGAGAATGCCAGTGGACTCCGCAAGCAGCACAATGAATG

>AT4G06607.1 _Random_159nt

                                                                                                                                                               	GSM518432	GSM342999	GSM343001	GSM343002	GSM343005	GSM304282	GSM343004	GSM343000	GSM442934	GSM642338	GSM304283	GSM253624	GSM154368	GSM366866	GSM121454	GSM304284	GSM642337	GSM456945	GSM118372 (whole flowers)	GSM253622	GSM442935	GSM442933	GSM304285	GSM366870	GSM154377	GSM253623	GSM253625	GSM154364	GSM366869	GSM338557	GSM366868	GSM154336	GSM366867	GSM154365	GSM366865	GSM154363	GSM149079	GSM257237	GSM118375 (whole siliques)	GSM118374 (6-day whole seedlings)	GSM118373 (rosette leaves)	GSM154361	GSM149081	GSM154362	GSM154375	GSM442932	GSM257235	GSM642335	GSM154376	Total
GGACGGATTAAGAACTGT                                                                                                                                             	0.24     	0        	0        	0        	0        	0        	0        	0        	0        	0        	0        	0        	0        	0        	0        	0        	0        	0        	0                        	0        	0        	0        	0        	0        	0        	0        	0        	0        	0        	0        	0        	0        	0        	0        	0        	0        	0        	0        	0                         	0                                	0                         	0        	0        	0        	0        	0        	0        	0        	0        	0.24
 GACGGATTAAGAACTGTACTCGAC                                                                                                                                      	0.24     	0.38     	0.81     	0.28     	0        	0        	0        	0        	0        	0        	0        	0        	0        	0        	0        	0        	0        	0        	0                        	0        	0        	0        	0        	0        	0        	0        	0        	0        	0        	0        	0        	0        	0        	0        	0        	0        	0        	0        	0                         	0                                	0                         	0        	0        	0        	0        	0        	0        	0        	0        	1.71
 GACGGATTAAGAACTGTACTCGA                                                                                                                                       	0        	0        	1.21     	0        	0        	0        	0        	0        	0        	0        	0        	0        	0        	0        	0        	0        	0        	0        	0                        	0        	0        	0        	0        	0        	0        	0        	0        	0        	0        	0        	0        	0        	0        	0        	0        	0        	0        	0        	0                         	0                                	0                         	0        	0        	0        	0        	0        	0        	0        	0        	1.21
  ACGGATTAAGAACTGTACTCGACC                                                                                                                                     	0        	0.38     	0        	0        	0.72     	1.46     	0        	0.41     	0        	0        	0        	0        	0        	0        	0        	0        	0        	0        	0                        	0        	0        	0        	0        	0        	0        	0        	0        	0        	0        	0        	0        	0        	0        	0        	0        	0        	0        	0        	0                         	0                                	0                         	0        	0        	0        	0        	0        	0        	0        	0        	2.97
  ACGGATTAAGAACTGTACTCGA                                                                                                                                       	0        	0.76     	0        	0        	0        	0        	0        	0        	0        	0        	0        	0        	0        	0        	0        	0        	0        	0        	0                        	0        	0        	0        	0        	0        	0        	0        	0        	0        	0        	0        	0        	0        	0        	0        	0        	0        	0        	0        	0                         	0                                	0                         	0        	0        	0        	0        	0        	0        	0        	0        	0.76
  ACGGATTAAGAACTGTACTCGAC                                                                                                                                      	0        	0        	0        	0        	0        	0        	0.6      	0        	0        	0        	0        	0        	0        	0        	0        	0        	0        	0        	0                        	0        	0        	0        	0        	0        	0        	0        	0        	0        	0        	0        	0        	0        	0        	0        	0        	0        	0        	0        	0                         	0                                	0                         	0        	0        	0        	0        	0        	0        	0        	0        	0.6
   CGGATTAAGAACTGTACTCGAC                                                                                                                                      	0        	0        	0.4      	0        	0        	0        	0        	0        	0        	0        	0        	0        	0        	0        	0        	0        	0        	0        	0                        	0        	0        	0        	0        	0        	0        	0        	0        	0        	0        	0        	0        	0        	0        	0        	0        	0        	0        	0        	0                         	0                                	0                         	0        	0        	0        	0        	0        	0        	0        	0        	0.4
   CGGATTAAGAACTGTACTCGACCC                                                                                                                                    	0        	0.38     	0.81     	0.57     	0.36     	0        	0        	0.41     	0        	0        	0        	0        	0        	0        	0        	0        	0        	0        	0                        	0        	0        	0        	0        	0        	0        	0        	0        	0        	0        	0        	0        	0        	0        	0        	0        	0        	0        	0        	0                         	0                                	0                         	0        	0        	0        	0        	0        	0        	0        	0        	2.53
   CGGATTAAGAACTGTACTCGA                                                                                                                                       	0        	0.38     	0        	0        	0        	0        	0        	0        	0        	0        	0        	0        	0        	0        	0        	0        	0        	0        	0                        	0        	0        	0        	0        	0        	0        	0        	0        	0        	0        	0        	0        	0        	0        	0        	0        	0        	0        	0        	0                         	0                                	0                         	0        	0        	0        	0        	0        	0        	0        	0        	0.38
     GATTAAGAACTGTACTCGACCCA                                                                                                                                   	0        	0        	0        	0        	0        	0        	0        	0        	0.26     	0        	0        	0        	0        	0        	0        	0        	0        	0        	0                        	0        	0        	0        	0        	0        	0        	0        	0        	0        	0        	0        	0        	0        	0        	0        	0        	0        	0        	0        	0                         	0                                	0                         	0        	0        	0        	0        	0        	0        	0        	0        	0.26
      ATTAAGAACTGTACTCGACCCAT                                                                                                                                  	0        	0        	0        	0        	0        	0        	0        	0        	0        	0.25     	0        	0        	0        	0        	0        	0        	0        	0        	0                        	0        	0        	0        	0        	0        	0        	0        	0        	0        	0        	0        	0        	0        	0        	0        	0        	0        	0        	0        	0                         	0                                	0                         	0        	0        	0        	0        	0        	0        	0        	0        	0.25
      ATTAAGAACTGTACTCGACCCATG                                                                                                                                 	0.24     	0        	0        	0        	0        	0        	0        	0.41     	0        	0        	0        	0        	0        	0        	0        	0        	0        	0        	0                        	0        	0        	0        	0        	0        	0        	0        	0        	0        	0        	0        	0        	0        	0        	0        	0        	0        	0        	0        	0                         	0                                	0                         	0        	0        	0        	0        	0        	0        	0        	0        	0.65
      ATTAAGAACTGTACTCGACCC                                                                                                                                    	0        	0        	0        	0        	0        	0        	0        	0        	0        	0.15     	0        	0        	0        	0        	0        	0        	0        	0        	0                        	0        	0        	0        	0        	0        	0        	0        	0        	0        	0        	0        	0        	0        	0        	0        	0        	0        	0        	0        	0                         	0                                	0                         	0        	0        	0        	0        	0        	0        	0        	0        	0.15
      ATTAAGAACTGTACTCGACCCA                                                                                                                                   	0        	0        	0        	0        	0        	0        	0        	0        	0        	0.2      	0.68     	0        	0        	0        	0        	0        	0        	0        	0                        	0        	0        	0        	0        	0        	0        	0        	0        	0        	0        	0        	0        	0        	0        	0        	0        	0        	0        	0        	0                         	0                                	0                         	0        	0        	0        	0        	0        	0        	0        	0        	0.88
       TTAAGAACTGTACTCGACCCATGT                                                                                                                                	0        	0.38     	0        	0        	0        	0        	0.6      	0.41     	0        	0        	0        	1.41     	21.32    	0        	0        	0        	0        	0        	0                        	0        	0        	0        	0        	0        	0        	0        	0        	0        	0        	0        	0        	0        	0        	0        	0        	0        	0        	0        	0                         	0                                	0                         	0        	0        	0        	0        	0        	0        	0        	0        	24.12
        TAAGAACTGTACTCGACCCATGTG                                                                                                                               	0        	0        	0.81     	0        	1.79     	0        	0.3      	0        	0        	0        	0        	0        	0        	0.43     	0        	0        	0        	0        	0                        	0        	0        	0        	0        	0        	0        	0        	0        	0        	0        	0        	0        	0        	0        	0        	0        	0        	0        	0        	0                         	0                                	0                         	0        	0        	0        	0        	0        	0        	0        	0        	3.33
         AAGAACTGTACTCGACCCATGTGGT                                                                                                                             	0        	0        	0        	0        	0        	0        	0        	0        	0        	0        	0        	2.81     	0        	0        	0        	0        	0        	0        	0                        	0        	0        	0        	0        	0        	0        	0        	0        	0        	0        	0        	0        	0        	0        	0        	0        	0        	0        	0        	0                         	0                                	0                         	0        	0        	0        	0        	0        	0        	0        	0        	2.81
         AAGAACTGTACTCGACCCATGTGG                                                                                                                              	0.24     	0.76     	1.21     	0.57     	0.72     	0        	2.11     	0.41     	0        	0        	0        	0        	0        	0.43     	83.15    	0        	0        	0        	0                        	0        	0        	0        	0        	0        	0        	0        	0        	0        	0        	0        	0        	0        	0        	0        	0        	0        	0        	0        	0                         	0                                	0                         	0        	0        	0        	0        	0        	0        	0        	0        	89.6
         AAGAACTGTACTCGACCCATGT                                                                                                                                	0        	0        	0.4      	0        	0        	0        	0        	0        	0        	0        	0        	0        	0        	0        	0        	0        	0        	0        	0                        	0        	0        	0        	0        	0        	0        	0        	0        	0        	0        	0        	0        	0        	0        	0        	0        	0        	0        	0        	0                         	0                                	0                         	0        	0        	0        	0        	0        	0        	0        	0        	0.4
         AAGAACTGTACTCGACCCATGTG                                                                                                                               	0.24     	0        	0        	0        	0        	0        	0.3      	0        	0        	0.1      	0        	0        	0        	0        	0        	3.67     	0.13     	0        	0                        	0        	0        	0        	0        	0        	0        	0        	0        	0        	0        	0        	0        	0        	0        	0        	0        	0        	0        	0        	0                         	0                                	0                         	0        	0        	0        	0        	0        	0        	0        	0        	4.44
          AGAACTGTACTCGACCCATGTGGT                                                                                                                             	0        	2.27     	0        	0.85     	0        	0        	1.51     	0.41     	0        	0        	0        	0        	0        	0        	0        	0        	0        	0        	0                        	0        	0        	0        	0        	0        	0        	0        	0        	0        	0        	0        	0        	0        	0        	0        	0        	0        	0        	0        	0                         	0                                	0                         	0        	0        	0        	0        	0        	0        	0        	0        	5.04
          AGAACTGTACTCGACCCATGTG                                                                                                                               	0.72     	0        	0        	0.28     	0.36     	0        	0        	0        	0        	0.25     	0.68     	0        	0        	0        	0        	0        	0        	0        	0                        	0        	0        	0        	0        	0        	0        	0        	0        	0        	0        	0        	0        	0        	0        	0        	0        	0        	0        	0        	0                         	0                                	0                         	0        	0        	0        	0        	0        	0        	0        	0        	2.29
           GAACTGTACTCGACCCATGTG                                                                                                                               	0        	0        	0        	0        	0        	0        	0        	0        	0        	0.15     	0        	0        	0        	0        	0        	0        	0        	0        	0                        	0        	0        	0        	0        	0        	0        	0        	0        	0        	0        	0        	0        	0        	0        	0        	0        	0        	0        	0        	0                         	0                                	0                         	0        	0        	0        	0        	0        	0        	0        	0        	0.15
           GAACTGTACTCGACCCATGTGGTC                                                                                                                            	0        	0        	0        	0        	0        	0        	0        	0.41     	0        	0        	0        	0        	0        	0        	0        	0        	0        	0        	0                        	0        	0        	0        	0        	0        	0        	0        	0        	0        	0        	0        	0        	0        	0        	0        	0        	0        	0        	0        	0                         	0                                	0                         	0        	0        	0        	0        	0        	0        	0        	0        	0.41
            AACTGTACTCGACCCATGTGGT                                                                                                                             	0.24     	0.76     	1.61     	0        	0        	0        	0.6      	0.41     	0        	0        	0        	0        	0        	0        	0        	0        	0        	0        	0                        	0        	0        	0        	0        	0        	0        	0        	0        	0        	0        	0        	0        	0        	0        	0        	0        	0        	0        	0        	0                         	0                                	0                         	0        	0        	0        	0        	0        	0        	0        	0        	3.62
             ACTGTACTCGACCCATGTGGT                                                                                                                             	0        	0        	0        	0        	0        	0        	0        	0        	0        	0.05     	0        	0        	0        	0        	0        	0        	0        	0        	0                        	0        	0        	0        	0        	0        	0        	0        	0        	0        	0        	0        	0        	0        	0        	0        	0        	0        	0        	0        	0                         	0                                	0                         	0        	0        	0        	0        	0        	0        	0        	0        	0.05
                GTACTCGACCCATGTGGTCGAGTG                                                                                                                       	0        	0        	0        	0        	0        	0        	0        	0        	0        	0        	0        	0        	0        	0        	0        	0        	0        	0.15     	0                        	0        	0        	0        	0        	0        	0        	0        	0        	0        	0        	0        	0        	0        	0        	0        	0        	0        	0        	0        	0                         	0                                	0                         	0        	0        	0        	0        	0        	0        	0        	0        	0.15
                      GACCCATGTGGTCGAGTGA                                                                                                                      	0        	0        	0        	0.57     	0        	0        	0        	0        	0        	0        	0        	0        	0        	0        	0        	0        	0        	0        	0                        	0        	0        	0        	0        	0        	0        	0        	0        	0        	0        	0        	0        	0        	0        	0        	0        	0        	0        	0        	0                         	0                                	0                         	0        	0        	0        	0        	0        	0        	0        	0        	0.57
                                        AGTGGTCGAGTGAATAGCTGGA                                                                                                 	0        	0        	0        	0        	0        	0        	0        	0        	0        	0.05     	0        	0        	0        	0        	0        	0        	0        	0        	0                        	0        	0        	0        	0        	0        	0        	0        	0        	0        	0        	0        	0        	0        	0        	0        	0        	0        	0        	0        	0                         	0                                	0                         	0        	0        	0        	0        	0        	0        	0        	0        	0.05
                                         GTGGTCGAGTGAATAGCTGGAGTC                                                                                              	0        	0        	0        	0        	0        	0        	0        	0        	0.26     	0        	0        	0        	0        	0        	0        	0        	0        	0        	0                        	0        	0        	0        	0        	0        	0        	0        	0        	0        	0        	0        	0        	0        	0        	0        	0        	0        	0        	0        	0                         	0                                	0                         	0        	0        	0        	0        	0        	0        	0        	0        	0.26
                                           GGTCGAGTGAATAGCTGGAG                                                                                                	0        	0        	0        	0.28     	0        	0        	0        	0        	0        	0        	0        	0        	0        	0        	0        	0        	0        	0        	4.86                     	0        	0        	0        	0        	0        	0        	0        	0        	0        	0        	0        	0        	0        	0        	0        	0        	0        	0        	0        	0                         	0                                	0                         	0        	0        	0        	0        	0        	0        	0        	0        	5.14
                                             TCGAGTGAATAGCTGGAGTCTT                                                                                            	0        	0        	0        	0        	0        	0        	0        	0        	0        	0        	0        	0        	0        	0        	0        	0        	0        	0.15     	0                        	0.59     	0        	0        	0        	0        	0        	0        	0        	0        	0        	0        	0        	0        	0        	0        	0        	0        	0        	0        	0                         	0                                	0                         	0        	0        	0        	0        	0        	0        	0        	0        	0.74
                                             TCGAGTGAATAGCTGGAGTCT                                                                                             	0        	0        	0        	0        	0        	0        	0        	0        	0        	0        	0        	0        	0        	0        	0        	0        	0        	0.89     	0                        	0        	0        	0        	0        	0        	0        	0        	0        	0        	0        	0        	0        	0        	0        	0        	0        	0        	0        	0        	0                         	0                                	0                         	0        	0        	0        	0        	0        	0        	0        	0        	0.89
                                             TCGAGTGAATAGCTGGAGTCTTCT                                                                                          	0        	0        	0        	0        	0        	0        	0        	0        	0.26     	0        	0        	0        	0        	0        	0        	0        	0        	0.45     	0                        	0        	0.27     	0        	0        	0        	0        	0        	0        	0        	0        	0        	0        	0        	0        	0        	0        	0        	0        	0        	0                         	0                                	0                         	0        	0        	0        	0        	0        	0        	0        	0        	0.98
                                             TCGAGTGAATAGCTGGAGTCTTC                                                                                           	0        	0        	0        	0        	0        	0        	0        	0        	0        	0        	0        	0        	0        	0        	0        	0        	0        	1.04     	0                        	0        	0.27     	0        	0        	0        	0        	0        	0        	0        	0        	0        	0        	0        	0        	0        	0        	0        	0        	0        	0                         	0                                	0                         	0        	0        	0        	0        	0        	0        	0        	0        	1.31
                                              CGAGTGAATAGCTGGAGTCTTCTT                                                                                         	0        	0        	0        	0        	0        	0        	0        	0.41     	0        	0        	0        	0        	0        	0        	0        	0        	0        	0.6      	0                        	0        	0        	0.29     	0        	0        	0        	0        	0        	0        	0        	0        	0        	0        	0        	0        	0        	0        	0        	0        	0                         	0                                	0                         	0        	0        	0        	0        	0        	0        	0        	0        	1.3
                                              CGAGTGAATAGCTGGAGTCTTC                                                                                           	0.24     	0        	0        	0        	0        	0        	0        	0        	0        	0        	0        	0        	0        	0        	0        	0        	0        	0.15     	0                        	0        	0        	0        	0        	0        	0        	0        	0        	0        	0        	0        	0        	0        	0        	0        	0        	0        	0        	0        	0                         	0                                	0                         	0        	0        	0        	0        	0        	0        	0        	0        	0.39
                                              CGAGTGAATAGCTGGAGTCT                                                                                             	0        	0.76     	0        	0        	0        	0        	0        	0        	0        	0        	0        	0        	0        	0        	0        	0        	0        	0        	0                        	0        	0        	0        	0        	0        	0        	0        	0        	0        	0        	0        	0        	0        	0        	0        	0        	0        	0        	0        	0                         	0                                	0                         	0        	0        	0        	0        	0        	0        	0        	0        	0.76
                                               GAGTGAATAGCTGGAGTCTTCTTT                                                                                        	0        	0        	0.81     	0        	0.36     	0        	0.3      	0.81     	0.26     	0        	0        	0        	0        	0        	0        	0        	0        	0.15     	0                        	0        	0.27     	0        	0        	0        	0        	0        	0        	0        	0        	0        	0        	0        	0        	0        	0        	0        	0        	0        	0                         	0                                	0                         	0        	0        	0        	0        	0        	0        	0        	0        	2.96
                                               GAGTGAATAGCTGGAGTCTTCTT                                                                                         	0        	0.38     	0        	0        	0.36     	0        	0.6      	0        	0        	0        	0        	0        	0        	0        	0        	0        	0        	0.15     	0                        	0        	0.54     	0        	0        	0        	0        	0        	0        	0        	0        	0        	0        	0        	0        	0        	0        	0        	0        	0        	0                         	0                                	0                         	0        	0        	0        	0        	0        	0        	0        	0        	2.03
                                               GAGTGAATAGCTGGAGTCTT                                                                                            	0        	0        	0        	0        	0        	0        	0        	0        	0        	0        	0        	0        	0        	0        	0        	0        	0        	0        	0                        	0        	0.27     	0        	0        	0        	0        	0        	0        	0        	0        	0        	0        	0        	0        	0        	0        	0        	0        	0        	0                         	0                                	0                         	0        	0        	0        	0        	0        	0        	0        	0        	0.27
                                               GAGTGAATAGCTGGAGTCTTCT                                                                                          	0        	0        	0        	0        	0        	0        	0        	0        	0.26     	0        	0        	0        	0        	0        	0        	0        	0        	0        	0                        	0        	0        	0        	0        	0        	0        	0        	0        	0        	0        	0        	0        	0        	0        	0        	0        	0        	0        	0        	0                         	0                                	0                         	0        	0        	0        	0        	0        	0        	0        	0        	0.26
                                               GAGTGAATAGCTGGAGTCTTC                                                                                           	0        	0        	0        	0        	0.72     	0        	0        	0        	0        	0        	0        	0        	0        	0        	0        	0        	0        	0        	0                        	0        	0        	0        	0        	0        	0        	0        	0        	0        	0        	0        	0        	0        	0        	0        	0        	0        	0        	0        	0                         	0                                	0                         	0        	0        	0        	0        	0        	0        	0        	0        	0.72
                                                AGTGAATAGCTGGAGTCTTCTT                                                                                         	0        	0        	0.4      	0        	0        	0        	0.3      	0        	0.53     	0.3      	2.04     	0        	0        	0        	0        	0        	0        	0        	0                        	0        	0.81     	0        	0        	0        	0        	0        	0        	0        	0        	0        	0        	0        	0        	0        	0        	0        	0        	0        	0                         	0                                	0                         	0        	0        	0        	0        	0        	0        	0        	0        	4.38
                                                AGTGAATAGCTGGAGTCTTCTTT                                                                                        	0        	0        	0        	0        	0        	0        	0        	0        	0        	0        	0        	0        	0        	0        	0        	0        	0        	0        	0                        	0        	0.27     	0        	0        	0        	0        	0        	0        	0        	0        	0        	0        	0        	0        	0        	0        	0        	0        	0        	0                         	0                                	0                         	0        	0        	0        	0        	0        	0        	0        	0        	0.27
                                                AGTGAATAGCTGGAGTCTTCTTTT                                                                                       	0.24     	0        	0        	0        	0.36     	0        	0        	0        	0        	0        	0.68     	0        	0        	0        	0        	0        	0        	0        	0                        	0        	0        	0        	0        	0        	0        	0        	0        	0        	0        	0        	0        	0        	0        	0        	0        	0        	0        	0        	0                         	0                                	0                         	0        	0        	0        	0        	0        	0        	0        	0        	1.28
                                                AGTGAATAGCTGGAGTCTTCT                                                                                          	0        	0        	0        	0        	0        	0        	0        	0        	0        	0        	0        	0        	0        	0        	0        	0        	0        	0        	0                        	0        	0.54     	0        	0        	0        	0        	0        	0        	0        	0        	0        	0        	0        	0        	0        	0        	0        	0        	0        	0                         	0                                	0                         	0        	0        	0        	0        	0        	0        	0        	0        	0.54
                                                 GTGAATAGCTGGAGTCTTCTTTTC                                                                                      	0        	0        	0        	0.28     	0        	0        	0        	0.41     	0        	0        	0        	0        	0        	0        	0        	0        	0        	0.15     	0                        	0        	0        	0        	0        	0        	0        	0        	0        	0        	0        	0        	0        	0        	0        	0        	0        	0        	0        	0        	0                         	0                                	0                         	0        	0        	0        	0        	0        	0        	0        	0        	0.84
                                                 GTGAATAGCTGGAGTCTTCTTT                                                                                        	0        	0        	0        	0.28     	0        	0        	0        	0        	0        	0        	0        	0        	0        	0        	0        	0        	0        	0        	0                        	0        	0        	0        	0        	0        	0        	0        	0        	0        	0        	0        	0        	0        	0        	0        	0        	0        	0        	0        	0                         	0                                	0                         	0        	0        	0        	0        	0        	0        	0        	0        	0.28
                                                 GTGAATAGCTGGAGTCTTCTTTT                                                                                       	0.24     	0        	0        	0        	0        	0        	0        	0        	0        	0        	0        	0        	0        	0        	0        	0        	0        	0        	0                        	0        	0        	0        	0        	0        	0        	0        	0        	0        	0        	0        	0        	0        	0        	0        	0        	0        	0        	0        	0                         	0                                	0                         	0        	0        	0        	0        	0        	0        	0        	0        	0.24
                                                  TGAATAGCTGGAGTCTTCTTT                                                                                        	0        	0        	0        	0        	0        	0        	0        	0        	0.53     	0        	0        	0        	0        	0        	0        	0        	0        	0.15     	0                        	0        	2.44     	0        	0        	0        	0        	0        	0        	0        	0        	0        	0        	0        	0        	0        	0        	0        	0        	0        	0                         	0                                	0                         	0        	0        	0        	0        	0        	0        	0        	0        	3.12
                                                  TGAATAGCTGGAGTCTTCTTTTC                                                                                      	0.24     	0        	0        	0        	0        	0        	0        	0        	0.26     	0        	0        	0        	0        	0        	0        	0        	0        	0        	0                        	0        	0.54     	0        	0        	0        	0        	0        	0        	0        	0        	0        	0        	0        	0        	0        	0        	0        	0        	0        	0                         	0                                	0                         	0        	0        	0        	0        	0        	0        	0        	0        	1.04
                                                  TGAATAGCTGGAGTCTTCTTTT                                                                                       	0        	0        	0        	0        	0        	0        	0        	0        	0        	0        	0        	0        	0        	0        	0        	0        	0        	0.15     	0                        	0        	1.09     	0        	0        	0        	0        	0        	0        	0        	0        	0        	0        	0        	0        	0        	0        	0        	0        	0        	0                         	0                                	0                         	0        	0        	0        	0        	0        	0        	0        	0        	1.24
                                                  TGAATAGCTGGAGTCTTCTTTTCT                                                                                     	0        	0.38     	0        	0        	0        	0        	0        	0        	0.53     	0        	0        	0        	0        	0        	0        	0        	0        	0.45     	0                        	0        	1.9      	0        	0        	0        	0        	0        	0        	0        	0        	0        	0        	0        	0        	0        	0        	0        	0        	0        	0                         	0                                	0                         	0        	0        	0        	0        	0        	0        	0        	0        	3.26
                                                  TGAATAGCTGGAGTCTTCTT                                                                                         	0        	0        	0        	0        	0        	0        	0        	0        	0        	0        	0        	0        	0        	0        	0        	0        	0        	0.15     	0                        	0        	0.27     	0        	0        	0        	0        	0        	0        	0        	0        	0        	0        	0        	0        	0        	0        	0        	0        	0        	0                         	0                                	0                         	0        	0        	0        	0        	0        	0        	0        	0        	0.42
                                                   GAATAGCTGGAGTCTTCTTTTCTT                                                                                    	0        	0        	0        	0        	0        	0        	0        	0        	0        	0        	0        	0        	0        	0        	0        	0        	0        	0.3      	0                        	0        	0        	0        	0        	0        	0        	0        	0        	0        	0        	0        	0        	0        	0        	0        	0        	0        	0        	0        	0                         	0                                	0                         	0        	0        	0        	0        	0        	0        	0        	0        	0.3
                                                   GAATAGCTGGAGTCTTCTTTTC                                                                                      	0.48     	0        	0.4      	0.57     	0        	0        	0        	0        	0        	0        	0        	0        	0        	0        	0        	0        	0        	0        	0                        	0        	0        	0        	0        	0        	0        	0        	0        	0        	0        	0        	0        	0        	0        	0        	0        	0        	0        	0        	0                         	0                                	0                         	0        	0        	0        	0        	0        	0        	0        	0        	1.45
                                                   GAATAGCTGGAGTCTTCTT                                                                                         	0        	0        	0        	0        	0.36     	0        	0        	0        	0        	0        	0        	0        	0        	0        	0        	0        	0        	0        	0                        	0        	0        	0        	0        	0        	0        	0        	0        	0        	0        	0        	0        	0        	0        	0        	0        	0        	0        	0        	0                         	0                                	0                         	0        	0        	0        	0        	0        	0        	0        	0        	0.36
                                                   GAATAGCTGGAGTCTTCT                                                                                          	0        	0        	0        	0.28     	0        	0        	0        	0        	0        	0        	0        	0        	0        	0        	0        	0        	0        	0        	0                        	0        	0        	0        	0        	0        	0        	0        	0        	0        	0        	0        	0        	0        	0        	0        	0        	0        	0        	0        	0                         	0                                	0                         	0        	0        	0        	0        	0        	0        	0        	0        	0.28
                                                    AATAGCTGGAGTCTTCTTTTCTTC                                                                                   	0        	0.38     	0        	0.28     	0.36     	1.46     	0        	0        	0        	0        	0        	0        	0        	0        	0        	0        	0        	0        	0                        	0        	0        	0        	0        	0        	0        	0        	0        	0        	0        	0        	0        	0        	0        	0        	0        	0        	0        	0        	0                         	0                                	0                         	0        	0        	0        	0        	0        	0        	0        	0        	2.48
                                                    AATAGCTGGAGTCTTCTTTTCT                                                                                     	0        	0        	0        	0        	0        	0        	0        	0        	0.26     	0        	0.68     	0        	0        	0        	0        	0        	0        	0        	0                        	0        	0        	0        	0        	0        	0        	0        	0        	0        	0        	0        	0        	0        	0        	0        	0        	0        	0        	0        	0                         	0                                	0                         	0        	0        	0        	0        	0        	0        	0        	0        	0.94
                                                    AATAGCTGGAGTCTTCTTTTCTT                                                                                    	0        	0        	0.4      	0        	1.07     	0        	0        	0        	0        	0        	0        	0        	0        	0        	0        	0        	0        	0        	0                        	0        	0        	0        	0        	0        	0        	0        	0        	0        	0        	0        	0        	0        	0        	0        	0        	0        	0        	0        	0                         	0                                	0                         	0        	0        	0        	0        	0        	0        	0        	0        	1.47
                                                    AATAGCTGGAGTCTTCTTTTC                                                                                      	0        	0        	0        	0        	0        	0        	0        	0        	0        	0        	2.04     	0        	0        	0        	0        	0        	0        	0        	0                        	0        	0        	0        	0        	0        	0        	0        	0        	0        	0        	0        	0        	0        	0        	0        	0        	0        	0        	0        	0                         	0                                	0                         	0        	0        	0        	0        	0        	0        	0        	0        	2.04
                                                     ATAGCTGGAGTCTTCTTTTC                                                                                      	0        	0        	0        	0        	0        	0        	0        	0        	0        	0        	0.68     	0        	0        	0        	0        	0        	0        	0        	0                        	0        	0        	0        	0        	0        	0        	0        	0        	0        	0        	0        	0        	0        	0        	0        	0        	0        	0        	0        	0                         	0                                	0                         	0        	0        	0        	0        	0        	0        	0        	0        	0.68
                                                     ATAGCTGGAGTCTTCTTTTCT                                                                                     	0.24     	0        	0        	0.28     	0        	0        	0.3      	2.85     	0        	0        	0.68     	0        	0        	0        	0        	0        	0        	0        	0                        	0        	0        	0        	0        	0        	0        	0        	0        	0        	0        	0        	0        	0        	0        	0        	0        	0        	0        	0        	0                         	0                                	0                         	0        	0        	0        	0        	0        	0        	0        	0        	4.35
                                                     ATAGCTGGAGTCTTCTTTTCTTC                                                                                   	0        	0        	0        	0        	0        	0        	0        	0        	0        	0        	0.68     	0        	0        	0        	0        	0        	0        	0        	0                        	0        	0        	0        	0        	0        	0        	0        	0        	0        	0        	0        	0        	0        	0        	0        	0        	0        	0        	0        	0                         	0                                	0                         	0        	0        	0        	0        	0        	0        	0        	0        	0.68
                                                     ATAGCTGGAGTCTTCTTTTCTT                                                                                    	0        	0        	0        	0.85     	0        	0        	0        	0        	0        	0        	1.36     	0        	0        	0        	0        	0        	0        	0.15     	0                        	0        	0        	0        	0        	0        	0        	0        	0        	0        	0        	0        	0        	0        	0        	0        	0        	0        	0        	0        	0                         	0                                	0                         	0        	0        	0        	0        	0        	0        	0        	0        	2.36
                                                     ATAGCTGGAGTCTTCTTTTCTTCC                                                                                  	0        	0        	0        	0        	0        	1.46     	0        	0        	0        	0        	0        	0        	0        	0        	0        	0        	0        	0        	0                        	0        	0.54     	0        	0        	0        	0        	0        	0        	0        	0        	0        	0        	0        	0        	0        	0        	0        	0        	0        	0                         	0                                	0                         	0        	0        	0        	0        	0        	0        	0        	0        	2
                                                      TAGCTGGAGTCTTCTTTTCTTC                                                                                   	0        	0        	0        	0.57     	0        	0        	0        	0.81     	0        	0        	0        	0        	0        	0        	0        	0        	0        	0        	0                        	0        	0        	0        	1.22     	0        	8.12     	0        	0        	0        	0        	0        	0        	0        	0        	0        	0        	0        	0        	0        	0                         	0                                	0                         	0        	0        	0        	0        	0        	0        	0        	0        	10.72
                                                      TAGCTGGAGTCTTCTTTTCTT                                                                                    	0        	0.38     	0        	0        	0        	0        	0        	0        	0        	0        	0        	0        	0        	0        	0        	0        	0        	0        	0                        	0        	0        	0        	0        	1.74     	0        	0        	0        	0        	0        	0        	0        	0        	0        	0        	0        	0        	0        	0        	0                         	0                                	0                         	0        	0        	0        	0        	0        	0        	0        	0        	2.12
                                                      TAGCTGGAGTCTTCTTTTCT                                                                                     	0        	0.38     	0        	0        	0        	0        	0        	0        	0        	0        	0        	0        	0        	0        	0        	0        	0        	0        	0                        	0        	0.27     	0        	0        	0        	0        	0        	0        	0        	0        	0        	0        	0        	0        	0        	0        	0        	0        	0        	0                         	0                                	0                         	0        	0        	0        	0        	0        	0        	0        	0        	0.65
                                                       AGCTGGAGTCTTCTTTTCTTCC                                                                                  	0        	0        	0        	0        	0        	0        	0        	0        	0        	0        	0        	0        	0        	0        	0        	0        	0        	0        	0                        	0        	0.27     	0        	0        	0        	0        	0        	0        	0        	0        	0        	0        	0        	0        	0        	0        	0        	0        	0        	0                         	0                                	0                         	0        	0        	0        	0        	0        	0        	0        	0        	0.27
                                                           GGAGTCTTCTTTTCTTCCTTGTGC                                                                            	0        	0        	0        	0        	0        	0        	0        	0        	0        	0        	0        	0        	0        	0        	0        	0        	0        	0        	4.86                     	0        	0        	0        	0        	0        	0        	0        	0        	0        	0        	0        	0        	0        	0        	0        	0        	0        	0        	0        	0                         	0                                	0                         	0        	0        	0        	0        	0        	0        	0        	0        	4.86
                                                            GAGTCTTCTTTTCTTCCTTGTGCT                                                                           	0        	0        	0.4      	0        	0        	0        	0        	0        	0        	0        	0        	0        	0        	0        	0        	0        	0        	0        	0                        	0        	0        	0        	0        	0        	0        	0        	0        	0        	0        	0        	0        	0        	0        	0        	0        	0        	0        	0        	0                         	0                                	0                         	0        	0        	0        	0        	0        	0        	0        	0        	0.4
                                                             AGTCTTCTTTTCTTCCTTGTGC                                                                            	0.24     	0        	0        	0        	0        	0        	0.3      	0        	0        	0        	0        	0        	0        	0        	0        	0        	0        	0        	0                        	0        	0        	0        	0        	0        	0        	0        	0        	0        	0        	0        	0        	0        	0        	0        	0        	0        	0        	0        	0                         	0                                	0                         	0        	0        	0        	0        	0        	0        	0        	0        	0.54
                                                             AGTCTTCTTTTCTTCCTTGTG                                                                             	0        	0        	0        	0        	0        	0        	0        	0        	0        	0        	0        	0        	0        	0        	0        	0        	0        	0        	0                        	0        	0        	0        	0        	0        	0        	7.32     	0        	0        	0        	0        	0        	0        	0        	0        	0        	0        	0        	0        	0                         	0                                	0                         	0        	0        	0        	0        	0        	0        	0        	0        	7.32
                                                             AGTCTTCTTTTCTTCCTTGTGCTC                                                                          	0        	0        	0        	0        	0.36     	0        	0        	0        	0        	0        	0        	0        	0        	0        	0        	0        	0        	0        	0                        	0        	0        	0        	0        	0        	0        	0        	0        	0        	0        	0        	0        	0        	0        	0        	0        	0        	0        	0        	0                         	0                                	0                         	0        	0        	0        	0        	0        	0        	0        	0        	0.36
                                                             AGTCTTCTTTTCTTCCTTGTGCT                                                                           	0.24     	0        	0        	0        	0        	0        	0        	0        	0        	0        	0        	0        	0        	0        	0        	0        	0        	0        	0                        	0        	0        	0        	0        	0        	0        	0        	0        	0        	0        	0        	0        	0        	0        	0        	0        	0        	0        	0        	0                         	0                                	0                         	0        	0        	0        	0        	0        	0        	0        	0        	0.24
                                                              GTCTTCTTTTCTTCCTTGTGC                                                                            	0.24     	0        	0        	0.57     	0        	0        	0        	0        	0        	0        	0        	0        	0        	0        	0        	0        	0        	0        	0                        	0        	0        	0        	0        	0        	0        	0        	0        	0        	0        	0        	0        	0        	0        	0        	0        	0        	0        	0        	0                         	0                                	0                         	0        	0        	0        	0        	0        	0        	0        	0        	0.81
                                                              GTCTTCTTTTCTTCCTTGTGCT                                                                           	0.72     	0        	0        	0        	0.36     	0        	0        	0        	0        	0        	0.68     	0        	0        	0        	0        	0        	0        	0        	0                        	0        	0        	0        	0        	0        	0        	0        	0        	0        	0        	0        	0        	0        	0        	0        	0        	0        	0        	0        	0                         	0                                	0                         	0        	0        	0        	0        	0        	0        	0        	0        	1.76
                                                               TCTTCTTTTCTTCCTTGTGCT                                                                           	1.21     	0        	0.81     	0.57     	1.07     	0        	0        	0        	0        	0        	0        	0        	0        	0        	0        	0        	0        	0        	0                        	0        	0        	0        	0        	1.74     	0        	0        	0        	0        	0        	0        	0        	0        	0        	0        	0        	0        	0        	0        	0                         	0                                	0                         	0        	0        	0        	0        	0        	0        	0        	0        	5.4
                                                               TCTTCTTTTCTTCCTTGTGCTCGA                                                                        	0        	0        	0        	0.57     	0.36     	0        	0.3      	0        	0        	0        	0        	0        	0        	0        	0        	0        	0        	0        	0                        	0        	0        	0        	0        	0        	0        	0        	0        	0        	0        	0        	0        	0        	0        	0        	0        	0        	0        	0        	0                         	0                                	0                         	0        	0        	0        	0        	0        	0        	0        	0        	1.23
                                                               TCTTCTTTTCTTCCTTGTGCTC                                                                          	0        	0        	0.4      	0        	0        	0        	0        	0        	0        	0        	0        	0        	0        	0        	0        	0        	0        	0        	0                        	0        	0        	0        	0        	0        	0        	0        	0        	0        	0        	0        	0        	0        	0        	0        	0        	0        	0        	0        	0                         	0                                	0                         	0        	0        	0        	0        	0        	0        	0        	0        	0.4
                                                               TCTTCTTTTCTTCCTTGTG                                                                             	0        	0        	0        	0        	0.36     	0        	0        	0        	0        	0        	0        	0        	0        	0        	0        	0        	0        	0        	0                        	0        	0        	0        	0        	0        	0        	0        	0        	0        	0        	0        	0        	0        	0        	0        	0        	0        	0        	0        	0                         	0                                	0                         	0        	0        	0        	0        	0        	0        	0        	0        	0.36
                                                                CTTCTTTTCTTCCTTGTGCTCGA                                                                        	0        	0        	0.81     	0        	0.72     	0        	0.3      	0.41     	0        	0        	1.36     	0        	0        	0        	0        	0        	0        	0        	0                        	0        	0        	0        	0        	0        	0        	0        	0        	0        	0        	0        	0        	0        	0        	0        	0        	0        	0        	0        	0                         	0                                	0                         	0        	0        	0        	0        	0        	0        	0        	0        	3.6
                                                                CTTCTTTTCTTCCTTGTGCTCG                                                                         	0        	0.38     	0        	0.57     	0        	1.46     	0        	0        	0        	0        	0        	0        	0        	0        	0        	0        	0        	0        	0                        	0        	0.27     	0        	0        	0        	0        	0        	3.24     	0        	0        	0        	0        	0        	0        	0        	0        	0        	0        	0        	0                         	0                                	0                         	0        	0        	0        	0        	0        	0        	0        	0        	5.92
                                                                CTTCTTTTCTTCCTTGTGCTCGAG                                                                       	0        	0.38     	3.62     	2.55     	1.43     	0        	1.51     	0.41     	0        	0        	0        	0        	0        	0        	0        	0        	0        	0        	0                        	0        	0        	0        	1.22     	0        	0        	0        	3.24     	33.9     	0        	0        	0        	0        	0        	0        	0        	0        	0        	0        	0                         	0                                	0                         	0        	0        	0        	0        	0        	0        	0        	0        	48.26
                                                                CTTCTTTTCTTCCTTGTGCT                                                                           	0.24     	0        	0        	0        	0        	0        	0        	0        	0        	0        	0        	0        	0        	0        	0        	0        	0        	0        	0                        	0        	0        	0        	0        	0        	0        	0        	0        	0        	0        	0        	0        	0        	0        	0        	0        	0        	0        	0        	0                         	0                                	0                         	0        	0        	0        	0        	0        	0        	0        	0        	0.24
                                                                CTTCTTTTCTTCCTTGTG                                                                             	0        	0        	0        	0        	0.36     	0        	0        	0        	0        	0        	0        	0        	0        	0        	0        	0        	0        	0        	0                        	0        	0        	0        	0        	0        	0        	0        	0        	0        	0        	0        	0        	0        	0        	0        	0        	0        	0        	0        	0                         	0                                	0                         	0        	0        	0        	0        	0        	0        	0        	0        	0.36
                                                                CTTCTTTTCTTCCTTGTGC                                                                            	0        	0        	0        	0.28     	0        	0        	0        	0        	0        	0        	0        	0        	0        	0        	0        	0        	0        	0        	0                        	0        	0        	0        	0        	0        	0        	0        	0        	0        	0        	0        	0        	0        	0        	0        	0        	0        	0        	0        	0                         	0                                	0                         	0        	0        	0        	0        	0        	0        	0        	0        	0.28
                                                                CTTCTTTTCTTCCTTGTGCTC                                                                          	0.24     	0.38     	0        	0        	0        	0        	0        	0        	0        	0        	0        	0        	0        	0        	0        	0        	0        	0        	0                        	0        	0        	0        	0        	0        	0        	0        	0        	0        	0        	0        	0        	0        	0        	0        	0        	0        	0        	0        	0                         	0                                	0                         	0        	0        	0        	0        	0        	0        	0        	0        	0.62
                                                                CTTCTTTTCTTCCTTGTGCTCGAGTGTC                                                                   	0        	0        	0        	0        	0        	0        	0        	0        	0        	0        	0        	0        	0        	0        	0        	0        	0        	0        	0                        	0        	0        	0        	0        	1.74     	0        	0        	0        	0        	0        	0        	0        	0        	0        	0        	0        	0        	0        	0        	0                         	0                                	0                         	0        	0        	0        	0        	0        	0        	0        	0        	1.74
                                                                 TTCTTTTCTTCCTTGTGCTCGAGT                                                                      	0        	0.38     	0        	0        	0.36     	0        	0        	0        	0        	0        	0        	0        	0        	0        	0        	0        	0        	0        	0                        	0        	0        	0        	0        	0        	0        	0        	0        	0        	2.53     	0        	0        	0        	0        	0        	0        	0        	0        	0        	0                         	0                                	0                         	0        	0        	0        	0        	0        	0        	0        	0        	3.27
                                                                 TTCTTTTCTTCCTTGTGCTCGAG                                                                       	0        	0.38     	0        	0        	0.36     	0        	0        	0        	0        	0        	0        	0        	0        	0        	0        	0        	0        	0        	0                        	0        	0        	0        	0        	0        	0        	0        	0        	0        	0        	0        	0        	0        	0        	0        	0        	0        	0        	0        	0                         	0                                	0                         	0        	0        	0        	0        	0        	0        	0        	0        	0.74
                                                                 TTCTTTTCTTCCTTGTGCTCGA                                                                        	0.72     	0        	2.01     	0        	0.36     	0        	0.6      	0.41     	0        	0        	0        	0        	0        	0        	0        	0        	0        	0        	0                        	0        	0        	0        	0        	0        	0        	0        	0        	0        	0        	0        	0        	0        	0        	0        	0        	0        	0        	0        	0                         	0                                	0                         	0        	0        	0        	0        	0        	0        	0        	0        	4.1
                                                                  TCTTTTCTTCCTTGTGCTCGAGTG                                                                     	0        	0.76     	0.4      	0.57     	0.72     	0        	0.3      	0        	0        	0        	0        	0        	0        	0        	0        	0        	0        	0        	0                        	0        	0        	0        	0        	0        	0        	0        	0        	0        	2.53     	125.48   	1.44     	0        	0        	0        	0        	0        	0        	0        	0                         	0                                	0                         	0        	0        	0        	0        	0        	0        	0        	0        	132.2
                                                                  TCTTTTCTTCCTTGTGCTCGAG                                                                       	0        	0.38     	0.81     	0        	0.36     	0        	0.3      	0        	0        	0        	0        	0        	0        	0        	0        	0        	0        	0        	0                        	0        	0        	0        	0        	0        	0        	0        	0        	0        	0        	0        	0        	0        	0        	0        	0        	0        	0        	0        	0                         	0                                	0                         	0        	0        	0        	0        	0        	0        	0        	0        	1.85
                                                                  TCTTTTCTTCCTTGTGCTCGAGT                                                                      	0.24     	0        	0        	0        	0        	0        	0        	0        	0        	0        	0        	0        	0        	0        	0        	3.67     	0        	0        	0                        	0        	0        	0        	0        	0        	0        	0        	0        	0        	0        	0        	0        	0        	0        	0        	0        	0        	0        	0        	0                         	0                                	0                         	0        	0        	0        	0        	0        	0        	0        	0        	3.91
                                                                  TCTTTTCTTCCTTGTGCT                                                                           	0        	0        	0        	0        	0        	0        	0.3      	0        	0        	0        	0        	0        	0        	0        	0        	0        	0        	0        	0                        	0        	0        	0        	0        	0        	0        	0        	0        	0        	0        	0        	0        	0        	0        	0        	0        	0        	0        	0        	0                         	0                                	0                         	0        	0        	0        	0        	0        	0        	0        	0        	0.3
                                                                  TCTTTTCTTCCTTGTGCTCGA                                                                        	0        	0        	0        	0        	0        	0        	0        	0.81     	0        	0        	0        	0        	0        	0        	0        	0        	0        	0        	0                        	0        	0        	0        	0        	0        	0        	0        	0        	0        	0        	0        	0        	0        	0        	0        	0        	0        	0        	0        	0                         	0                                	0                         	0        	0        	0        	0        	0        	0        	0        	0        	0.81
                                                                   CTTTTCTTCCTTGTGCTCGAGT                                                                      	0        	0.38     	0        	0.85     	1.07     	0        	0        	0.41     	0        	0        	0        	0        	0        	0        	0        	0        	0        	0        	0                        	0        	0        	0        	0        	0        	0        	0        	0        	0        	0        	0        	0        	0        	0        	0        	0        	0        	0        	0        	0                         	0                                	0                         	0        	0        	0        	0        	0        	0        	0        	0        	2.71
                                                                   CTTTTCTTCCTTGTGCTCGAGTGT                                                                    	0.96     	0        	0.4      	0.57     	1.43     	0        	0.6      	0        	0.26     	0        	0        	0        	21.32    	0.86     	0        	0        	0        	0        	0                        	0        	0        	0        	0        	0        	0        	0        	3.24     	0        	0        	0        	0        	25.45    	0        	0        	0        	0        	0        	0        	0                         	0                                	0                         	0        	0        	0        	0        	0        	0        	0        	0        	55.09
                                                                   CTTTTCTTCCTTGTGCTCGAGTG                                                                     	0        	0.38     	0        	0        	0.36     	0        	0.6      	0        	0        	0        	0        	0        	0        	0        	0        	3.67     	0        	0        	0                        	0        	0        	0        	0        	0        	0        	0        	0        	0        	0        	0        	0        	0        	0        	0        	0        	0        	0        	0        	0                         	0                                	0                         	0        	0        	0        	0        	0        	0        	0        	0        	5.01
                                                                   CTTTTCTTCCTTGTGCTCGAG                                                                       	0        	0        	0        	0        	0        	0        	0.91     	0        	0        	0        	0        	0        	0        	0        	0        	0        	0        	0        	0                        	0        	0        	0        	0        	0        	0        	0        	0        	0        	0        	0        	0        	0        	0        	0        	0        	0        	0        	0        	0                         	0                                	0                         	0        	0        	0        	0        	0        	0        	0        	0        	0.91
                                                                    TTTTCTTCCTTGTGCTCGAGTGTC                                                                   	0.96     	0.76     	0.81     	1.13     	0.72     	0        	0.91     	0        	0        	0        	0        	0        	0        	0.86     	0        	0        	0        	0        	0                        	0        	0        	0        	0        	0        	0        	0        	0        	33.9     	0        	0        	0        	0        	0.57     	0        	0        	0        	0        	0        	0                         	0                                	0                         	0        	0        	0        	0        	0        	0        	0        	0        	40.62
                                                                    TTTTCTTCCTTGTGCTCGAGTG                                                                     	0.24     	0        	0        	0        	0.72     	0        	0        	0.81     	0        	0        	0        	0        	0        	0        	0        	0        	0        	0        	0                        	0        	0        	0        	0        	0        	0        	0        	0        	0        	0        	0        	0        	0        	0        	0        	0        	0        	0        	0        	0                         	0                                	0                         	0        	0        	0        	0        	0        	0        	0        	0        	1.77
                                                                    TTTTCTTCCTTGTGCTCGAGT                                                                      	0        	0        	1.21     	0        	0        	0        	0        	0        	0        	0        	0        	0        	0        	0        	0        	0        	0        	0        	0                        	0        	0        	0        	0        	0        	0        	0        	0        	0        	0        	0        	0        	0        	0        	0        	0        	0        	0        	0        	0                         	0                                	0                         	0        	0        	0        	0        	0        	0        	0        	0        	1.21
                                                                    TTTTCTTCCTTGTGCTCGAGTGT                                                                    	0        	0        	0.4      	0        	0        	0        	0        	0        	0        	0        	0        	0        	0        	0        	0        	0        	0        	0        	0                        	0        	0        	0        	0        	0        	0        	0        	0        	0        	0        	0        	0        	0        	0        	0        	0        	0        	0        	0        	0                         	0                                	0                         	0        	0        	0        	0        	0        	0        	0        	0        	0.4
                                                                     TTTCTTCCTTGTGCTCGAGTGTCT                                                                  	3.38     	3.03     	1.21     	1.13     	5.02     	1.46     	3.02     	4.48     	0        	0        	0        	1.41     	0        	0        	0        	0        	0        	0        	0                        	0        	0        	0        	0        	0        	0        	0        	0        	0        	5.06     	31.37    	0        	12.72    	0        	50.6     	0.58     	0        	0        	0        	0                         	0                                	0                         	0        	0        	0        	0        	0        	0        	0        	0        	124.47
                                                                     TTTCTTCCTTGTGCTCGAGTGT                                                                    	0        	0.38     	0        	0.28     	0        	0        	0.6      	0        	0        	0        	0        	0        	0        	0.43     	0        	0        	0        	0        	0                        	0        	0        	0        	0        	0        	0        	0        	0        	0        	0        	0        	0        	0        	0        	0        	0        	32.98    	0        	0        	0                         	0                                	0                         	0        	0        	0        	0        	0        	0        	0        	0        	34.67
                                                                     TTTCTTCCTTGTGCTCGAGTGTC                                                                   	0        	0        	0        	0        	0.72     	0        	0        	0        	0        	0        	0        	0        	0        	0        	0        	0        	0        	0        	0                        	0        	0        	0        	0        	0        	0        	0        	0        	0        	0        	0        	0        	0        	0        	0        	0        	0        	0        	0        	0                         	0                                	0                         	0        	0        	0        	0        	0        	0        	0        	0        	0.72
                                                                     TTTCTTCCTTGTGCTCGAGTGTCTG                                                                 	0        	0        	0        	0        	0        	0        	0.3      	0        	0        	0        	0        	0        	0        	0        	0        	0        	0        	0        	0                        	0        	0        	0        	0        	0        	0        	0        	0        	0        	0        	0        	0        	0        	0        	0        	0        	0        	0        	0        	0                         	0                                	0                         	0        	0        	0        	0        	0        	0        	0        	0        	0.3
                                                                      TTCTTCCTTGTGCTCGAGTGTCTG                                                                 	0.24     	0        	0.81     	0        	0        	0        	0        	0        	0        	0        	0        	0        	0        	0        	0        	0        	0        	0        	0                        	0        	0        	0        	0        	0        	0        	0        	0        	0        	0        	0        	0        	0        	0        	0        	0        	0        	0        	0        	0                         	0                                	0                         	0        	0        	0        	0        	0        	0        	0        	0        	1.05
                                                                      TTCTTCCTTGTGCTCGAGTGTCT                                                                  	0.24     	0        	0        	0        	0        	0        	0        	0        	0        	0        	0        	0        	0        	0        	0        	3.67     	0        	0        	0                        	0        	0        	0        	0        	0        	0        	0        	0        	0        	0        	0        	0        	0        	0        	0        	0        	0        	0        	0        	0                         	0                                	0                         	0        	0        	0        	0        	0        	0        	0        	0        	3.91
                                                                      TTCTTCCTTGTGCTCGAGTGTC                                                                   	0        	0        	0.4      	0        	1.07     	0        	0        	0        	0        	0        	0        	0        	0        	0        	0        	0        	0        	0        	0                        	0        	0        	0        	0        	0        	0        	0        	0        	0        	0        	0        	0        	0        	0        	0        	0        	0        	0        	0        	0                         	0                                	0                         	0        	0        	0        	0        	0        	0        	0        	0        	1.47
                                                                      TTCTTCCTTGTGCTCGAGTGT                                                                    	0        	0        	0        	0        	0        	0        	0        	0        	0        	0        	0        	0        	0        	0        	0        	3.67     	0        	0        	0                        	0        	0        	0        	0        	0        	0        	0        	0        	0        	0        	0        	0        	0        	0        	0        	0        	0        	0        	0        	0                         	0                                	0                         	0        	0        	0        	0        	0        	0        	0        	0        	3.67
                                                                       TCTTCCTTGTGCTCGAGTGTCTGG                                                                	0.96     	0        	1.21     	0        	1.79     	0        	0.6      	0.41     	0        	0        	0        	0        	0        	0        	0        	0        	0        	0.15     	0                        	0        	0        	0.29     	0        	0        	0        	0        	0        	0        	0        	0        	0        	0        	0        	0        	0        	0        	0        	0        	0                         	0                                	0                         	0        	0        	0        	0        	0        	0        	0        	0        	5.41
                                                                       TCTTCCTTGTGCTCGAGTGTCTG                                                                 	0.48     	0        	0.4      	0        	0        	0        	0        	0        	0        	0        	0        	0        	0        	0        	0        	0        	0        	0        	0                        	0        	0        	0        	0        	0        	0        	0        	0        	0        	0        	0        	0        	0        	0        	0        	0        	0        	0        	0        	0                         	0                                	0                         	0        	0        	0        	0        	0        	0        	0        	0        	0.88
                                                                       TCTTCCTTGTGCTCGAGTGTC                                                                   	0        	0        	0.4      	0.28     	0        	0        	0.6      	0        	0        	0        	0        	0        	0        	0        	0        	0        	0        	0        	0                        	0        	0        	0        	0        	0        	0        	0        	0        	0        	0        	0        	0        	0        	0        	0        	0        	0        	0        	0        	0                         	0                                	0                         	0        	0        	0        	0        	0        	0        	0        	0        	1.28
                                                                       TCTTCCTTGTGCTCGAGTGTCT                                                                  	0.72     	1.14     	0.4      	0        	0        	0        	0.3      	0        	0        	0        	0        	0        	0        	0        	0        	3.67     	0        	0        	0                        	0        	0        	0        	0        	1.74     	0        	0        	0        	0        	0        	0        	0        	12.72    	0        	0        	0        	0        	0        	0        	0                         	0                                	0                         	0        	0        	0        	0        	0        	0        	0        	0        	20.69
                                                                       TCTTCCTTGTGCTCGAGT                                                                      	0        	0        	0        	0        	0        	0        	0.3      	0        	0        	0        	0        	0        	0        	0        	0        	0        	0        	0        	0                        	0        	0        	0        	0        	0        	0        	0        	0        	0        	0        	0        	0        	0        	0        	0        	0        	0        	0        	0        	0                         	0                                	0                         	0        	0        	0        	0        	0        	0        	0        	0        	0.3
                                                                       TCTTCCTTGTGCTCGAGTGTCTGGT                                                               	0        	0        	0        	0        	0.36     	0        	0        	0        	0        	0        	0        	0        	0        	0        	0        	0        	0        	0        	0                        	0        	0        	0        	0        	0        	0        	0        	0        	0        	0        	0        	0        	0        	0        	0        	0        	0        	0        	0        	0                         	0                                	0                         	0        	0        	0        	0        	0        	0        	0        	0        	0.36
                                                                        CTTCCTTGTGCTCGAGTGTCTG                                                                 	1.21     	0        	0        	0.28     	0        	0        	0        	0        	0        	0        	0        	0        	0        	0        	0        	0        	0        	0        	0                        	0        	0        	0        	0        	0        	0        	0        	3.24     	0        	0        	0        	0        	0        	0        	0        	0        	0        	0        	0        	0                         	0                                	0                         	0        	0        	0        	0        	0        	0        	0        	0        	4.73
                                                                        CTTCCTTGTGCTCGAGTGTCTGGT                                                               	1.69     	1.52     	0.81     	2.27     	2.87     	1.46     	1.21     	0.41     	0.26     	0        	0        	0        	0        	0        	0        	0        	0        	0.15     	0                        	0        	0        	0        	0        	0        	0        	0        	3.24     	0        	0        	0        	0        	0        	1.14     	0        	0        	0        	0        	0        	0                         	0                                	0                         	0        	0        	0        	0        	0        	0        	0        	0        	17.03
                                                                        CTTCCTTGTGCTCGAGTGTCT                                                                  	0.48     	0        	0        	0        	0        	2.91     	0        	0        	0        	0        	0        	0        	0        	0        	0        	3.67     	0        	0        	0                        	0        	0        	0        	0        	0        	0        	0        	0        	0        	0        	0        	0        	0        	0        	0        	0        	0        	0        	0        	0                         	0                                	0                         	0        	0        	0        	0        	0        	0        	0        	0        	7.06
                                                                        CTTCCTTGTGCTCGAGTGTCTGG                                                                	0        	0        	0        	0        	0        	1.46     	0        	0        	0        	0        	0        	0        	0        	0        	0        	0        	0        	0        	0                        	0        	0        	0        	0        	0        	0        	0        	0        	0        	0        	0        	1.44     	0        	0        	0        	0        	0        	0        	0        	0                         	0                                	0                         	0        	0        	0        	0        	0        	0        	0        	0        	2.9
                                                                        CTTCCTTGTGCTCGAGTGT                                                                    	0.24     	0        	0        	0        	0        	0        	0        	0        	0        	0        	0        	0        	0        	0        	0        	0        	0        	0        	0                        	0        	0        	0        	0        	0        	0        	0        	0        	0        	0        	0        	0        	0        	0        	0        	0        	0        	0        	0        	0                         	0                                	0                         	0        	0        	0        	0        	0        	0        	0        	0        	0.24
                                                                         TTCCTTGTGCTCGAGTGTCTG                                                                 	0        	0        	0.4      	0        	0        	0        	0        	0        	0        	0        	0        	0        	0        	0        	0        	0        	0        	0        	0                        	0        	0        	0        	0        	0        	0        	0        	0        	0        	0        	0        	0        	0        	0        	0        	0        	0        	0        	0        	0                         	0                                	0                         	0        	0        	0        	0        	0        	0        	0        	0        	0.4
                                                                         TTCCTTGTGCTCGAGTGTCTGG                                                                	0.72     	0.38     	0.81     	0        	0.72     	0        	0.3      	0        	0        	0        	0        	0        	0        	0        	0        	0        	0        	0        	0                        	11.29    	0        	0        	0        	0        	0        	0        	0        	0        	0        	0        	0        	0        	0        	0        	0        	0        	0        	0        	0                         	0                                	0                         	0        	0        	0        	0        	0        	0        	0        	0        	14.22
                                                                         TTCCTTGTGCTCGAGTGTCTGGTT                                                              	0.72     	0        	0        	0        	1.07     	0        	0        	0        	0        	0        	0        	0        	0        	0        	0        	0        	0        	0        	0                        	0        	0        	0        	0        	0        	0        	0        	0        	0        	0        	0        	0        	0        	0        	0        	0.58     	0        	0        	0        	0                         	0                                	0                         	0        	0        	0        	0        	0        	0        	0        	0        	2.37
                                                                          TCCTTGTGCTCGAGTGTCTGGTT                                                              	0.96     	0        	0.4      	0        	0        	0        	0.3      	0        	0.26     	0        	0        	0        	0        	0        	0        	3.67     	0        	0        	0                        	0        	0.27     	0        	0        	0        	0        	0        	0        	0        	0        	0        	0        	0        	0        	0        	0        	0        	0        	0        	0                         	0                                	0                         	0        	0        	0        	0        	0        	0        	0        	0        	5.86
                                                                          TCCTTGTGCTCGAGTGTCTGGT                                                               	4.34     	1.14     	2.01     	2.27     	4.66     	0        	1.81     	0.41     	0        	0        	0        	0        	0        	0        	0        	0        	0        	0.3      	0                        	0        	0        	0        	0        	0        	0        	0        	0        	0        	0        	0        	0        	0        	0.57     	0        	0        	0        	0        	0        	0                         	0                                	0                         	0        	0        	0        	0        	0        	0        	0        	0        	17.51
                                                                          TCCTTGTGCTCGAGTGTCTGGTTG                                                             	0.24     	0.38     	0        	0.85     	1.07     	0        	0        	0        	0.53     	0        	0        	0        	0        	0        	0        	0        	0        	0        	0                        	0        	0.27     	0        	0        	0        	0        	0        	0        	0        	0        	0        	0        	0        	0        	0        	0        	0        	0        	0        	0                         	0                                	0                         	0        	0        	0        	0        	0        	0        	0        	0        	3.34
                                                                          TCCTTGTGCTCGAGTGTCTGG                                                                	0.48     	0        	1.61     	0        	0        	0        	0        	0        	0        	0        	0        	0        	0        	0        	0        	0        	0        	0        	0                        	0.59     	0        	0        	0        	0        	0        	0        	0        	0        	0        	0        	0        	0        	1.14     	0        	0        	0        	0        	0        	0                         	0                                	0                         	0        	0        	0        	0        	0        	0        	0        	0        	3.82
                                                                          TCCTTGTGCTCGAGTGTCT                                                                  	0        	0        	0        	0        	0        	0        	0        	0        	0        	0        	0        	0        	0        	0        	0        	0        	0        	0.15     	0                        	0        	0        	0        	0        	0        	0        	0        	0        	0        	0        	0        	0        	0        	0        	0        	0        	0        	0        	0        	0                         	0                                	0                         	0        	0        	0        	0        	0        	0        	0        	0        	0.15
                                                                           CCTTGTGCTCGAGTGTCTGGTTGA                                                            	2.89     	1.52     	0.4      	1.7      	2.87     	0        	0.6      	1.63     	0        	0        	0        	0        	0        	0        	0        	3.67     	0        	0        	0                        	0        	0        	0        	0        	0        	8.12     	0        	0        	0        	2.53     	0        	1.44     	0        	0        	0        	0.58     	0        	0        	0        	0                         	0                                	0                         	0        	0        	0        	0        	0        	0        	0        	0        	27.95
                                                                           CCTTGTGCTCGAGTGTCTGGT                                                               	0.48     	0.38     	0.81     	0        	0        	1.46     	0        	0.81     	0        	0        	0        	0        	0        	0        	0        	0        	0        	0        	0                        	0        	0        	0        	0        	0        	0        	0        	0        	0        	0        	0        	0        	0        	0        	0        	0        	0        	0        	0        	0                         	0                                	0                         	0        	0        	0        	0        	0        	0        	0        	0        	3.94
                                                                           CCTTGTGCTCGAGTGTCTGGTT                                                              	0.24     	0        	1.21     	0.85     	0.72     	0        	0        	0.41     	0        	0        	0        	0        	0        	0        	0        	0        	0        	0        	0                        	0        	0        	0        	0        	0        	0        	0        	0        	0        	0        	0        	0        	0        	0        	0        	0        	0        	0        	0        	0                         	0                                	0                         	0        	0        	0        	0        	0        	0        	0        	0        	3.43
                                                                           CCTTGTGCTCGAGTGTCTGGTTG                                                             	0        	0.38     	0        	0.85     	0        	1.46     	0        	0.41     	0        	0        	0        	0        	0        	0        	0        	0        	0        	0        	0                        	0        	0        	0        	0        	0        	0        	0        	0        	0        	0        	0        	0        	0        	0        	0        	0        	0        	0        	0        	0                         	0                                	0                         	0        	0        	0        	0        	0        	0        	0        	0        	3.1
                                                                           CCTTGTGCTCGAGTGTCTGG                                                                	0.24     	0        	0        	0        	0        	0        	0        	0        	0        	0        	0        	0        	0        	0        	0        	0        	0        	0        	0                        	0        	0        	0        	0        	0        	0        	0        	0        	0        	0        	0        	0        	0        	0        	0        	0        	0        	0        	0        	0                         	0                                	0                         	0        	0        	0        	0        	0        	0        	0        	0        	0.24
                                                                            CTTGTGCTCGAGTGTCTGGTTGA                                                            	0.72     	0.38     	0        	1.13     	1.43     	1.46     	0.6      	0        	0        	0        	0        	0        	0        	0        	0        	0        	0        	0        	0                        	0        	0        	0        	0        	0        	0        	0        	0        	0        	0        	0        	0        	0        	0        	0        	0        	0        	0        	0        	0                         	0                                	0                         	0        	0        	0        	0        	0        	0        	0        	0        	5.72
                                                                            CTTGTGCTCGAGTGTCTGGTTGAG                                                           	0.24     	0.38     	0        	0        	0.36     	0        	0        	0        	0        	0        	0        	0        	0        	0.43     	0        	0        	0        	0        	0                        	0        	0        	0        	0        	0        	0        	0        	0        	0        	0        	0        	0        	0        	0        	0        	0        	0        	0        	0        	0                         	0                                	0                         	0        	0        	0        	0        	0        	0        	0        	0        	1.41
                                                                            CTTGTGCTCGAGTGTCTGG                                                                	0        	0        	0        	0        	0.72     	0        	0        	0        	0        	0        	0        	0        	0        	0        	0        	0        	0        	0        	0                        	0        	0        	0        	0        	0        	0        	0        	0        	0        	0        	0        	0        	0        	0        	0        	0        	0        	0        	0        	0                         	0                                	0                         	0        	0        	0        	0        	0        	0        	0        	0        	0.72
                                                                            CTTGTGCTCGAGTGTCTGGTTG                                                             	0.24     	0        	0        	0        	0.36     	1.46     	0.6      	0        	0        	0        	0        	0        	0        	0        	0        	0        	0        	0        	0                        	0        	0        	0        	0        	0        	0        	0        	0        	0        	0        	0        	0        	0        	0        	0        	0        	32.98    	0        	0        	0                         	0                                	0                         	0        	0        	0        	0        	0        	0        	0        	0        	35.64
                                                                            CTTGTGCTCGAGTGTCTGGTT                                                              	0        	0        	0.81     	0.28     	0        	0        	0        	0        	0        	0        	0        	0        	0        	0        	0        	0        	0        	0        	0                        	1.19     	0        	0        	0        	0        	0        	0        	0        	0        	0        	0        	0        	0        	0        	0        	0        	0        	0        	0        	0                         	0                                	0                         	0        	0        	0        	0        	0        	0        	0        	0        	2.28
                                                                            CTTGTGCTCGAGTGTCTGGT                                                               	0        	0        	0        	0        	0        	0        	0        	0        	0        	0        	0        	0        	0        	0        	0        	0        	0        	0        	0                        	33.86    	0        	0        	0        	0        	0        	0        	0        	0        	0        	0        	0        	0        	0        	0        	0        	0        	0        	0        	0                         	0                                	0                         	0        	0        	0        	0        	0        	0        	0        	0        	33.86
                                                                             TTGTGCTCGAGTGTCTGGTTGA                                                            	1.21     	1.9      	0.81     	0        	0.36     	0        	0.91     	2.04     	0        	0        	0        	0        	0        	0        	0        	0        	0        	0        	0                        	0        	0.27     	0        	0        	0        	0        	0        	0        	0        	0        	0        	0        	0        	0        	0        	0        	0        	0        	0        	0                         	0                                	0                         	0        	0        	0        	0        	0        	0        	0        	0        	7.5
                                                                             TTGTGCTCGAGTGTCTGGT                                                               	0.24     	0        	0        	0        	0        	0        	0        	0        	0        	0        	0        	0        	0        	0        	0        	0        	0        	0        	0                        	0        	0        	0        	0        	0        	0        	0        	0        	0        	0        	0        	0        	0        	0        	0        	0        	0        	0        	0        	0                         	0                                	0                         	0        	0        	0        	0        	0        	0        	0        	0        	0.24
                                                                              TGTGCTCGAGTGTCTGGTTGAG                                                           	0.24     	0        	0.4      	0        	1.07     	0        	0        	0.41     	0        	0        	0        	0        	0        	0        	0        	0        	0        	0        	0                        	0.59     	0        	0        	0        	0        	0        	0        	0        	0        	0        	0        	0        	0        	0        	0        	0        	0        	19.5     	0        	0                         	0                                	0                         	0        	0        	0        	0        	0        	0        	0        	0        	22.21
                                                                              TGTGCTCGAGTGTCTGGTTGAGTG                                                         	0.24     	0        	0        	0.28     	0        	0        	0.6      	0.41     	0        	0        	0        	5.62     	21.32    	0        	0        	0        	0        	0        	0                        	0        	0        	0        	0        	0        	0        	0        	0        	0        	0        	0        	0        	0        	0.57     	0        	0.58     	0        	0        	0        	0                         	0                                	0                         	0        	0        	0        	0        	0        	0        	0        	0        	29.62
                                                                              TGTGCTCGAGTGTCTGGTTGA                                                            	0        	0.76     	0        	0        	0        	0        	0        	0        	0        	0        	0        	0        	0        	0        	0        	0        	0        	0        	0                        	0        	0        	0        	0        	0        	0        	0        	0        	0        	0        	0        	0        	0        	0        	0        	0        	0        	0        	0        	0                         	0                                	0                         	0        	0        	0        	0        	0        	0        	0        	0        	0.76
                                                                               GTGCTCGAGTGTCTGGTTGAGTGC                                                        	0.24     	0        	0.81     	0        	0        	0        	0        	0        	0        	0        	0        	0        	21.32    	0        	0        	0        	0        	0.3      	0                        	0        	0        	0        	0        	0        	0        	0        	0        	0        	0        	0        	0        	12.72    	0        	0        	0        	0        	0        	37.44    	3.27                      	0                                	10.7                      	0        	0        	0        	0        	0        	0        	0        	0        	86.8
                                                                               GTGCTCGAGTGTCTGGTTGAGT                                                          	0        	0        	0        	0        	0.36     	0        	0        	0        	0.26     	0        	0        	1.41     	0        	0        	0        	0        	0        	0        	0                        	0        	0        	0        	0        	0        	0        	0        	0        	0        	0        	0        	0        	0        	0        	0        	0        	0        	0        	0        	0                         	0                                	0                         	0        	0        	0        	0        	0        	0        	0        	0        	2.03
                                                                               GTGCTCGAGTGTCTGGTTGAGTG                                                         	0.72     	0.76     	0        	0        	0.36     	2.91     	0.3      	0.41     	0        	0        	0        	2.81     	21.32    	0        	0        	0        	0        	0        	4.86                     	0        	0        	0        	0        	0        	0        	0        	0        	0        	0        	0        	0        	0        	0        	0        	0        	0        	38.99    	0        	0                         	5.29                             	0                         	0        	0        	0        	0        	0        	0        	0        	0        	78.73
                                                                               GTGCTCGAGTGTCTGGTT                                                              	0        	0        	0        	0        	0.72     	0        	0        	0        	0        	0        	0        	0        	0        	0        	0        	0        	0        	0        	0                        	0        	0        	0        	0        	0        	0        	0        	0        	0        	0        	0        	0        	0        	0        	0        	0        	0        	0        	0        	0                         	0                                	0                         	0        	0        	0        	0        	0        	0        	0        	0        	0.72
                                                                                TGCTCGAGTGTCTGGTTGAGTGCG                                                       	0.24     	0.38     	2.01     	0        	0        	0        	0.91     	0.41     	0        	0        	0        	0        	0        	0        	0        	0        	0        	0.3      	0                        	0        	0        	0        	0        	0        	8.12     	0        	0        	0        	0        	0        	0        	0        	0        	0        	0        	0        	0        	0        	3.27                      	5.29                             	0                         	0        	0        	0        	0        	0        	0        	0        	0        	20.93
                                                                                TGCTCGAGTGTCTGGTTGAGTG                                                         	0.96     	0        	0        	0        	0        	0        	0        	0        	0        	0        	0        	0        	0        	0        	0        	0        	0        	0        	9.73                     	2.38     	0        	0        	0        	0        	0        	0        	0        	0        	0        	0        	0        	0        	0        	0        	0        	0        	0        	0        	0                         	0                                	0                         	0        	0        	0        	0        	0        	0        	0        	0        	13.07
                                                                                TGCTCGAGTGTCTGGTTGAGTGC                                                        	0        	0        	0        	0        	0        	0        	0        	0        	0        	0        	0        	0        	0        	0        	0        	0        	0        	0        	0                        	0        	0        	0        	0        	0        	0        	0        	0        	0        	0        	0        	0        	0        	0        	0        	0        	0        	0        	0        	0                         	0                                	0                         	56.05    	0        	0        	0        	0        	0        	0        	0        	56.05
                                                                                 GCTCGAGTGTCTGGTTGAGT                                                          	0        	0        	0        	0        	0        	0        	0        	0        	0.26     	0        	0        	0        	0        	0        	0        	0        	0        	0        	0                        	0        	0        	0        	0        	0        	0        	0        	0        	0        	0        	0        	0        	0        	0        	0        	0        	0        	0        	0        	0                         	0                                	0                         	0        	0        	0        	0        	0        	0        	0        	0        	0.26
                                                                                 GCTCGAGTGTCTGGTTGAGTGC                                                        	0.24     	0        	0        	0        	0        	0        	0        	0.81     	0        	0        	0        	0        	0        	0        	0        	0        	0        	0        	4.86                     	0        	0        	0        	0        	0        	0        	0        	0        	0        	0        	0        	0        	0        	0        	0        	0        	0        	0        	0        	16.35                     	0                                	0                         	0        	0        	0        	0        	0        	0        	0        	0        	22.26
                                                                                 GCTCGAGTGTCTGGTTGAGTGCGG                                                      	0        	0        	0        	0        	0        	0        	0        	0        	0.26     	0        	0        	0        	0        	0        	0        	0        	0        	0.6      	0                        	0        	0.54     	0        	0        	0        	0        	0        	0        	0        	0        	0        	0        	0        	0        	0        	0        	0        	0        	0        	0                         	0                                	0                         	0        	0        	0        	0        	0        	0        	0        	0        	1.4
                                                                                 GCTCGAGTGTCTGGTTGAGTG                                                         	0        	0        	0        	0        	0        	0        	0        	0        	0        	0        	0        	0        	0        	0        	0        	0        	0        	0        	0                        	0        	0        	0        	0        	0        	0        	0        	0        	0        	0        	0        	0        	0        	0        	0        	0        	0        	19.5     	0        	0                         	0                                	0                         	0        	0        	0        	0        	0        	0        	0        	0        	19.5
                                                                                 GCTCGAGTGTCTGGTTGAGTGCG                                                       	0        	0        	0        	0        	0        	0        	0        	0        	0        	0        	0        	0        	0        	0        	0        	0        	0        	0        	0                        	0        	0.27     	0        	0        	0        	0        	0        	0        	0        	0        	0        	0        	0        	0        	0        	0        	0        	19.5     	0        	0                         	0                                	0                         	0        	0        	0        	0        	0        	0        	0        	0        	19.77
                                                                                 GCTCGAGTGTCTGGTTGA                                                            	0        	0        	0        	0.28     	0        	0        	0        	0        	0        	0        	0        	0        	0        	0        	0        	0        	0        	0        	0                        	0        	0        	0        	0        	0        	0        	0        	0        	0        	0        	0        	0        	0        	0        	0        	0        	0        	0        	0        	0                         	0                                	0                         	0        	0        	0        	0        	0        	0        	0        	0        	0.28
                                                                                  CTCGAGTGTCTGGTTGAGTGCGGA                                                     	0        	0.38     	0        	0        	0        	0        	0.91     	0.81     	0.26     	0        	0        	0        	0        	0        	0        	0        	0        	0        	0                        	0        	0.27     	0        	0        	0        	0        	0        	0        	0        	0        	0        	0        	0        	0        	0        	0        	0        	0        	0        	0                         	0                                	0                         	0        	0        	0        	0        	0        	0        	0        	0        	2.63
                                                                                  CTCGAGTGTCTGGTTGAGTGC                                                        	1.45     	1.14     	0.4      	0        	0        	0        	0        	0        	0        	0        	0        	0        	0        	0        	0        	0        	0        	0        	0                        	0.59     	0        	0        	0        	0        	0        	0        	0        	0        	0        	0        	0        	0        	0        	0        	0        	0        	0        	0        	0                         	0                                	0                         	0        	0        	0        	0        	0        	0        	0        	0        	3.58
                                                                                  CTCGAGTGTCTGGTTGAGTGCGG                                                      	0        	0        	0        	0        	0        	0        	0        	0        	0.26     	0        	0        	0        	0        	0        	0        	0        	0        	0.3      	0                        	0        	0        	0        	0        	0        	0        	0        	0        	0        	0        	0        	0        	0        	0        	0        	0        	0        	0        	0        	0                         	0                                	0                         	0        	0        	0        	0        	0        	0        	0        	0        	0.56
                                                                                  CTCGAGTGTCTGGTTGAGTGCG                                                       	0.24     	0.76     	0        	0        	0        	0        	0        	0        	0        	0        	0        	0        	0        	0        	0        	0        	0        	0        	0                        	19.01    	0.27     	0        	0        	0        	0        	0        	0        	0        	0        	0        	0        	0        	0        	0        	0        	0        	19.5     	0        	0                         	0                                	0                         	0        	0        	0        	0        	0        	0        	0        	0        	39.78
                                                                                   TCGAGTGTCTGGTTGAGTGCGGA                                                     	0        	0        	0        	0        	0        	0        	0.3      	0.81     	0        	0        	0        	0        	0        	0        	0        	0        	0        	0.15     	0                        	0        	0        	0        	0        	0        	0        	0        	0        	0        	0        	0        	0        	0        	0        	0        	0        	0        	0        	0        	0                         	0                                	0                         	0        	141.53   	0        	0        	0        	0        	0        	0        	142.79
                                                                                   TCGAGTGTCTGGTTGAGTGCGGAA                                                    	0        	0.38     	0.81     	0.28     	0.36     	0        	1.51     	1.22     	0        	0        	0        	0        	0        	0        	0        	0        	0        	0.45     	0                        	0.59     	0.27     	0        	0        	0        	0        	0        	0        	0        	0        	0        	0        	0        	0        	0        	0        	0        	0        	0        	0                         	0                                	0                         	0        	0        	0        	0        	0        	0        	0        	0        	5.87
                                                                                   TCGAGTGTCTGGTTGAGTGCG                                                       	0        	0.38     	0        	0        	0.36     	0        	0        	1.63     	0        	0        	0        	0        	0        	0        	0        	0        	0        	0        	0                        	14.85    	0        	0        	0        	0        	0        	0        	0        	0        	0        	0        	0        	12.72    	0        	0        	0        	0        	0        	0        	0                         	0                                	0                         	0        	0        	0        	0        	0        	0        	0        	0        	29.94
                                                                                   TCGAGTGTCTGGTTGAGTGCGG                                                      	0        	0        	0        	0        	0        	1.46     	0        	0.41     	0.26     	0        	0        	0        	0        	0        	0        	0        	0        	0        	0                        	35.64    	0.27     	0        	0        	0        	0        	0        	0        	0        	0        	0        	0        	0        	0        	0        	0        	0        	0        	0        	0                         	0                                	0                         	0        	0        	0        	0        	0        	0        	0        	0        	38.04
                                                                                   TCGAGTGTCTGGTTGAGTGC                                                        	0.24     	0        	0        	0        	0        	0        	0        	0        	0        	0        	0        	0        	0        	0        	0        	0        	0        	0        	0                        	0.59     	0        	0        	0        	0        	0        	0        	0        	0        	0        	0        	0        	0        	0        	0        	0        	0        	0        	0        	0                         	0                                	0                         	0        	0        	0        	0        	0        	0        	0        	0        	0.83
                                                                                   TCGAGTGTCTGGTTGAGTG                                                         	0        	0        	0        	0        	0        	0        	0        	0        	0        	0        	0        	0        	0        	0        	0        	0        	0        	0        	0                        	0.59     	0        	0        	0        	0        	0        	0        	0        	0        	0        	0        	0        	0        	0        	0        	0        	0        	0        	0        	0                         	0                                	0                         	0        	0        	0        	0        	0        	0        	0        	0        	0.59
                                                                                    CGAGTGTCTGGTTGAGTGCGG                                                      	0        	0        	0        	0        	0        	0        	0        	0        	0        	0        	0        	0        	0        	0        	0        	0        	0        	0.15     	0                        	7.13     	0.27     	0        	0        	0        	0        	0        	0        	0        	0        	0        	0        	0        	0        	0        	0        	0        	0        	0        	0                         	0                                	0                         	0        	0        	0        	0        	0        	0        	0        	0        	7.55
                                                                                    CGAGTGTCTGGTTGAGTGCGGAAT                                                   	0.24     	3.03     	0.81     	1.42     	0.72     	1.46     	1.81     	5.3      	0        	0        	0        	0        	0        	0        	0        	0        	0        	1.64     	0                        	0        	0        	0        	0        	0        	0        	0        	0        	0        	0        	0        	0        	12.72    	0        	0        	0        	0        	0        	0        	6.54                      	0                                	5.35                      	0        	0        	73.06    	44.51    	0.28     	0        	0        	0        	158.89
                                                                                    CGAGTGTCTGGTTGAGTGCGGAA                                                    	0        	0.38     	0        	0        	0        	0        	0        	0.41     	0        	0        	0        	0        	0        	0        	0        	0        	0        	0.15     	0                        	0.59     	0        	0        	0        	0        	0        	0        	0        	0        	0        	0        	0        	0        	0        	0        	0        	0        	0        	0        	0                         	0                                	0                         	0        	0        	0        	0        	0        	0        	0        	0        	1.53
                                                                                    CGAGTGTCTGGTTGAGTGCGGA                                                     	0        	0.38     	1.61     	0.57     	0        	0        	0.6      	1.63     	0        	0        	0        	0        	0        	0        	0        	0        	0        	0        	4.86                     	0        	0.27     	0        	0        	0        	0        	0        	0        	0        	0        	0        	0        	0        	0        	0        	0        	0        	0        	0        	0                         	0                                	0                         	0        	0        	0        	0        	0        	0        	0        	0        	9.92
                                                                                    CGAGTGTCTGGTTGAGTG                                                         	0.24     	0        	0        	0        	0        	0        	0        	0        	0        	0        	0        	0        	0        	0        	0        	0        	0        	0        	0                        	0        	0        	0        	0        	0        	0        	0        	0        	0        	0        	0        	0        	0        	0        	0        	0        	0        	0        	0        	0                         	0                                	0                         	0        	0        	0        	0        	0        	0        	0        	0        	0.24
                                                                                    CGAGTGTCTGGTTGAGTGC                                                        	0        	0        	0        	0        	0.36     	0        	0        	0        	0        	0        	0        	0        	0        	0        	0        	0        	0        	0        	0                        	0        	0        	0        	0        	0        	0        	0        	0        	0        	0        	0        	0        	0        	0        	0        	0        	0        	0        	0        	0                         	0                                	0                         	0        	0        	0        	0        	0        	0        	0        	0        	0.36
                                                                                     GAGTGTCTGGTTGAGTGCGGAAT                                                   	0        	1.52     	0        	0        	0        	0        	0        	0.81     	0.79     	0        	0        	0        	0        	0        	0        	0        	0        	0.45     	0                        	0        	0.27     	0        	0        	0        	0        	0        	0        	0        	0        	0        	0        	0        	0        	0        	0        	0        	0        	0        	0                         	0                                	0                         	0        	0        	0        	0        	0        	0        	0        	0        	3.84
                                                                                     GAGTGTCTGGTTGAGTGCGGAATG                                                  	0        	0.38     	0.4      	0.28     	1.07     	0        	0        	0.41     	0.26     	0        	0        	7.03     	0        	0        	0        	0        	0        	0.74     	0                        	0        	0        	0        	0        	0        	0        	0        	0        	0        	0        	0        	0        	0        	0        	0        	0        	0        	0        	0        	0                         	0                                	0                         	0        	0        	0        	0        	0        	0        	0        	0        	10.57
                                                                                     GAGTGTCTGGTTGAGTGCGGA                                                     	0        	0        	0        	0        	0        	0        	0        	0.81     	0.26     	0        	0        	1.41     	0        	0        	0        	0        	0        	0        	0                        	0        	0.27     	0        	0        	0        	0        	0        	0        	0        	0        	0        	0        	0        	0        	0        	0        	0        	0        	0        	0                         	0                                	0                         	0        	0        	0        	0        	0        	0        	0        	0        	2.75
                                                                                     GAGTGTCTGGTTGAGTGCGGAA                                                    	0        	1.9      	0        	0.28     	0        	0        	0.91     	0.81     	0        	0        	0        	2.81     	0        	0        	0        	0        	0        	0        	0                        	0        	0.27     	0        	0        	0        	0        	0        	0        	0        	0        	0        	0        	0        	0        	0        	0        	0        	0        	0        	0                         	0                                	0                         	0        	0        	0        	0        	0        	0        	0        	0        	6.98
                                                                                      AGTGTCTGGTTGAGTGCGGAATG                                                  	0        	0.38     	0        	0        	0.36     	0        	0.6      	0.41     	0.79     	0        	0        	0        	0        	0        	0        	0        	0        	0.6      	0                        	0        	0        	0        	0        	0        	0        	0        	0        	0        	0        	0        	0        	0        	0        	0        	0        	0        	0        	0        	0                         	0                                	0                         	0        	0        	0        	0        	0        	0        	0        	0        	3.14
                                                                                      AGTGTCTGGTTGAGTGCGGAA                                                    	0        	1.14     	0        	0.28     	0.36     	0        	0        	1.22     	0.26     	0.25     	2.73     	0        	0        	0        	0        	0        	0.13     	0.15     	0                        	0        	0.27     	0        	0        	0        	0        	0        	0        	0        	0        	0        	0        	0        	0        	0        	0        	0        	0        	0        	0                         	0                                	0                         	0        	0        	0        	0        	0        	0        	0        	0        	6.79
                                                                                      AGTGTCTGGTTGAGTGCGGAATGA                                                 	0        	0.38     	0        	0        	0.36     	0        	0        	0        	0        	0        	0        	8.43     	0        	0        	0        	0        	0.13     	0.15     	0                        	0        	0        	0        	0        	0        	0        	0        	0        	0        	0        	0        	0        	0        	0        	0        	0        	0        	0        	0        	0                         	5.29                             	0                         	0        	0        	0        	0        	0        	0        	0        	0        	14.74
                                                                                      AGTGTCTGGTTGAGTGCGGAAT                                                   	0        	0.38     	0        	0.28     	0        	0        	0.91     	1.22     	0.26     	0.4      	0        	0        	0        	0        	0        	0        	0        	0        	0                        	0        	0        	0        	0        	0        	0        	0        	0        	0        	0        	0        	0        	0        	0        	0        	0        	0        	0        	0        	0                         	0                                	0                         	0        	0        	0        	0        	0        	0        	0        	0        	3.45
                                                                                      AGTGTCTGGTTGAGTGCGGA                                                     	0        	0        	0        	0        	0        	0        	0        	0        	0.26     	0.05     	0        	0        	0        	0        	0        	0        	0        	0        	0                        	0        	0        	0        	0        	0        	0        	0        	0        	0        	0        	0        	0        	0        	0        	0        	0        	0        	0        	0        	0                         	0                                	0                         	0        	0        	0        	0        	0        	0        	0        	0        	0.31
                                                                                       GTGTCTGGTTGAGTGCGGAATG                                                  	0        	0.38     	0        	0        	0        	0        	0        	0        	0        	0        	0        	1.41     	0        	0        	0        	0        	0        	0.15     	0                        	0        	0.27     	0        	0        	0        	0        	0        	0        	0        	0        	0        	0        	0        	0        	0        	0        	0        	0        	0        	0                         	0                                	0                         	0        	0        	0        	0        	0        	0        	0        	0        	2.21
                                                                                       GTGTCTGGTTGAGTGCGGAATGA                                                 	0        	0        	0        	0        	0        	0        	0        	0        	0.26     	0        	0        	1.41     	0        	0        	0        	0        	0        	0.15     	0                        	0        	0.27     	0        	0        	0        	0        	0        	0        	0        	0        	0        	0        	0        	0        	0        	0        	0        	0        	0        	0                         	0                                	0                         	0        	0        	0        	0        	0        	0        	0        	0        	2.09
                                                                                       GTGTCTGGTTGAGTGCGGAATGAA                                                	0        	0        	0        	0        	0        	0        	0        	0        	0.26     	0        	0        	7.03     	0        	0        	0        	0        	0        	0.15     	0                        	0        	0        	0        	0        	0        	0        	0        	0        	0        	0        	0        	0        	0        	0        	0        	0        	0        	0        	0        	0                         	0                                	0                         	0        	0        	0        	0        	0        	0        	0        	0        	7.44
                                                                                       GTGTCTGGTTGAGTGCGGAAT                                                   	0        	0        	0        	0        	0        	0        	0        	0        	0.26     	0        	0        	0        	0        	0        	0        	0        	0        	0        	0                        	0        	0        	0        	0        	0        	0        	0        	0        	0        	0        	0        	0        	0        	0        	0        	0        	0        	0        	0        	0                         	0                                	0                         	0        	0        	0        	0        	0        	0        	0        	0        	0.26
                                                                                        TGTCTGGTTGAGTGCGGAATGAAG                                               	0.24     	0.76     	0        	0.28     	0        	0        	0        	0.41     	0        	0        	0        	1.41     	0        	0        	0        	0        	0        	0.15     	0                        	0        	0        	0        	0        	0        	0        	0        	0        	0        	0        	0        	0        	0        	0        	0        	0        	0        	0        	0        	0                         	0                                	0                         	0        	0        	0        	0        	0        	0        	0        	0        	3.25
                                                                                        TGTCTGGTTGAGTGCGGAATG                                                  	0        	0        	0        	0        	0        	0        	0        	0        	0        	0        	0        	0        	0        	0        	0        	0        	0        	0        	0                        	0        	0        	0        	0        	0        	0        	0        	0        	0        	0        	0        	0        	0        	0        	0        	0        	0        	0        	0        	0                         	0                                	5.35                      	0        	0        	0        	0        	0        	0        	0        	0        	5.35
                                                                                        TGTCTGGTTGAGTGCGGAATGAA                                                	0        	0        	0        	0        	0        	0        	0        	0        	0.26     	0        	0        	0        	0        	0        	0        	0        	0        	0        	0                        	0        	0        	0        	0        	0        	0        	0        	0        	0        	0        	0        	0        	0        	0        	0        	0        	0        	0        	0        	0                         	0                                	0                         	0        	0        	0        	0        	0        	0        	0        	0        	0.26
                                                                                        TGTCTGGTTGAGTGCGGAATGA                                                 	0        	0.38     	0        	0        	0        	0        	0        	0        	0        	0        	0        	0        	0        	0        	0        	0        	0        	0        	0                        	0        	0.27     	0        	0        	0        	0        	0        	0        	0        	0        	0        	0        	0        	0        	0        	0        	0        	0        	0        	0                         	0                                	0                         	0        	0        	0        	0        	0        	0        	0        	0        	0.65
                                                                                        TGTCTGGTTGAGTGCGGAA                                                    	0        	0        	0        	0        	0        	0        	0        	0.41     	0        	0        	0        	0        	0        	0        	0        	0        	0        	0        	0                        	0        	0        	0        	0        	0        	0        	0        	0        	0        	0        	0        	0        	0        	0        	0        	0        	0        	0        	0        	0                         	0                                	0                         	0        	0        	0        	0        	0        	0        	0        	0        	0.41
                                                                                         GTCTGGTTGAGTGCGGAA                                                    	0        	0        	0        	0        	0        	0        	0        	0.41     	0.26     	0        	0        	0        	0        	0        	0        	0        	0        	0        	0                        	0        	0        	0        	0        	0        	0        	0        	0        	0        	0        	0        	0        	0        	0        	0        	0        	0        	0        	0        	0                         	0                                	0                         	0        	0        	0        	0        	0        	0        	0        	0        	0.67
                                                                                         GTCTGGTTGAGTGCGGAAT                                                   	0        	0.38     	0        	0        	0        	0        	0        	0        	0.26     	0        	0        	0        	0        	0        	0        	0        	0        	0        	0                        	0        	0        	0        	0        	0        	0        	0        	0        	0        	0        	0        	0        	0        	0        	0        	0        	0        	0        	0        	0                         	0                                	0                         	0        	0        	0        	0        	0        	0        	0        	0        	0.64
                                                                                         GTCTGGTTGAGTGCGGAATGAAGA                                              	0        	0.38     	0        	0        	0        	0        	0        	0.41     	0.79     	0        	0        	1.41     	0        	0        	0        	0        	0        	0        	0                        	0        	0.27     	0        	0        	0        	0        	0        	0        	0        	0        	0        	0        	0        	0        	0        	0        	0        	0        	0        	0                         	0                                	0                         	0        	0        	0        	0        	0        	13.31    	0        	0        	16.57
                                                                                         GTCTGGTTGAGTGCGGAATGAA                                                	0        	0        	0        	0        	0        	0        	0        	0        	0        	0        	0        	0        	0        	0        	0        	0        	0        	0.15     	0                        	0        	0.27     	0        	0        	0        	0        	0        	0        	0        	0        	0        	0        	0        	0        	0        	0        	0        	0        	0        	0                         	0                                	0                         	0        	0        	0        	0        	0        	0        	0        	0        	0.42
                                                                                         GTCTGGTTGAGTGCGGAATGAAG                                               	0        	0        	0        	0        	0        	0        	0        	0        	0        	0        	0        	0        	0        	0        	0        	0        	0        	0.15     	0                        	0        	0.27     	0        	0        	0        	0        	0        	0        	0        	0        	0        	0        	0        	0        	0        	0        	0        	0        	0        	0                         	0                                	0                         	0        	0        	0        	0        	0        	0        	0        	0        	0.42
                                                                                          TCTGGTTGAGTGCGGAATGAAGAA                                             	0.24     	4.17     	1.21     	2.55     	2.51     	2.91     	4.83     	7.33     	0        	0        	0        	0        	0        	0        	0        	0        	0        	0.3      	0                        	0        	0        	0.29     	0        	0        	0        	0        	0        	0        	0        	0        	2.88     	0        	0        	0        	0        	0        	0        	18.72    	0                         	0                                	0                         	0        	0        	0        	0        	0        	0        	0        	0        	47.94
                                                                                          TCTGGTTGAGTGCGGAATGAAGA                                              	0.48     	2.27     	0        	1.13     	0.36     	0        	0.3      	0.81     	0.53     	0        	0        	0        	0        	0        	0        	3.67     	0        	0        	0                        	0        	0.81     	0.29     	0        	0        	0        	0        	0        	0        	0        	0        	0        	0        	0        	0        	0        	0        	0        	18.72    	0                         	0                                	0                         	0        	0        	0        	0        	0        	0        	0        	0        	29.37
                                                                                          TCTGGTTGAGTGCGGAATGAAG                                               	0        	1.9      	0.4      	0.85     	0.72     	1.46     	0        	0.41     	0.26     	0        	0        	0        	0        	0        	0        	0        	0        	0        	0                        	0.59     	1.09     	0        	0        	0        	0        	0        	0        	0        	0        	0        	0        	12.72    	0        	0        	0        	0        	0        	0        	0                         	0                                	0                         	0        	0        	0        	0        	0        	0        	0        	0        	20.4
                                                                                          TCTGGTTGAGTGCGGAATGAA                                                	0.24     	1.9      	0.4      	2.27     	0.72     	0        	1.21     	2.44     	0.26     	0        	0        	0        	0        	0        	0        	3.67     	0        	0        	0                        	0        	0.54     	0        	0        	0        	0        	0        	0        	0        	0        	0        	0        	0        	0        	0        	0        	0        	0        	0        	0                         	0                                	0                         	0        	0        	0        	0        	0        	0        	0        	0        	13.65
                                                                                           CTGGTTGAGTGCGGAATGAAGAA                                             	0        	0.38     	0        	1.13     	0        	1.46     	0.6      	1.63     	0        	0        	0        	0        	0        	0        	0        	0        	0        	0        	0                        	0        	0        	0        	0        	0        	0        	0        	0        	0        	0        	0        	0        	0        	0.57     	0        	0        	0        	0        	0        	0                         	0                                	0                         	0        	0        	0        	0        	0        	0        	0        	0        	5.77
                                                                                           CTGGTTGAGTGCGGAATGAAGAAG                                            	0.24     	1.9      	0        	1.42     	0        	0        	1.51     	2.04     	0        	0        	0        	0        	0        	0        	0        	0        	0        	0        	0                        	0        	0        	0        	0        	0        	0        	0        	0        	0        	0        	0        	0        	0        	0        	0        	0        	0        	0        	0        	3.27                      	0                                	0                         	0        	0        	0        	0        	0        	0        	0        	0        	10.38
                                                                                           CTGGTTGAGTGCGGAATGAAGA                                              	0        	0.38     	0        	0        	0.72     	0        	0.3      	0.81     	0        	0        	0        	0        	0        	0        	0        	0        	0        	0        	0                        	0        	0        	0        	0        	0        	0        	0        	6.47     	0        	0        	0        	0        	0        	0        	0        	0        	0        	0        	0        	0                         	0                                	0                         	0        	0        	0        	0        	0        	0        	0        	0        	8.68
                                                                                           CTGGTTGAGTGCGGAAT                                                   	0        	0        	0        	0        	0        	0        	0        	0        	0        	0        	0        	0        	0        	0        	0        	0        	0        	0        	0                        	0        	0.27     	0        	0        	0        	0        	0        	0        	0        	0        	0        	0        	0        	0        	0        	0        	0        	0        	0        	0                         	0                                	0                         	0        	0        	0        	0        	0        	0        	0        	0        	0.27
                                                                                           CTGGTTGAGTGCGGAATGAAG                                               	0        	0        	0        	0        	0        	0        	0        	0        	0        	0        	0        	0        	0        	0        	0        	0        	0        	0        	0                        	0        	0.27     	0        	0        	0        	0        	0        	0        	0        	0        	0        	0        	0        	0        	0        	0        	0        	0        	0        	0                         	0                                	0                         	0        	0        	0        	0        	0        	0        	0        	0        	0.27
                                                                                            TGGTTGAGTGCGGAATGAAGAA                                             	0.72     	5.31     	1.61     	2.27     	0.72     	0        	0.6      	3.26     	0        	0        	0        	0        	0        	0        	0        	0        	0        	0        	0                        	0        	0.27     	0        	0        	0        	0        	0        	0        	0        	0        	0        	0        	0        	0        	0        	0        	0        	0        	0        	0                         	0                                	0                         	0        	0        	0        	0        	0        	0        	0        	0        	14.76
                                                                                            TGGTTGAGTGCGGAATGAAGAAG                                            	0        	0        	0        	0        	0        	0        	0        	0        	0        	0        	0        	0        	0        	0        	0        	0        	0        	0.15     	0                        	0        	0        	0        	0        	0        	0        	0        	0        	0        	0        	0        	0        	0        	0        	0        	0        	0        	0        	0        	0                         	0                                	16.05                     	0        	0        	0        	0        	0        	0        	0        	0        	16.2
                                                                                            TGGTTGAGTGCGGAATGAAGAAGG                                           	0        	0        	0.4      	0        	0.36     	0        	0        	0        	0        	0        	0        	0        	0        	0        	0        	0        	0        	0        	0                        	0        	0        	0        	0        	0        	0        	0        	0        	0        	0        	0        	0        	0        	0        	0        	0        	0        	0        	0        	0                         	0                                	0                         	0        	0        	0        	0        	0        	0        	0        	0        	0.76
                                                                                            TGGTTGAGTGCGGAATGAAG                                               	0        	0        	0        	0        	0        	0        	0        	0        	0.26     	0        	0        	0        	0        	0        	0        	0        	0        	0        	0                        	0        	0        	0        	0        	0        	0        	0        	0        	0        	0        	0        	0        	0        	0        	0        	0        	0        	0        	0        	0                         	0                                	0                         	0        	0        	0        	0        	0        	0        	0        	0        	0.26
                                                                                             GGTTGAGTGCGGAATGAAGAAGGC                                          	0        	0.38     	0        	0        	0        	1.46     	0.3      	0        	1.06     	0        	0        	0        	0        	0        	0        	0        	0        	1.19     	0                        	0        	0        	0        	0        	0        	0        	0        	0        	0        	0        	0        	0        	0        	0        	0        	0        	0        	0        	0        	0                         	5.29                             	5.35                      	0        	0        	0        	0        	0        	0        	0        	0        	15.03
                                                                                             GGTTGAGTGCGGAATGAAGAA                                             	0        	0        	0        	0.28     	0.36     	0        	0.3      	0.41     	0        	0        	0        	0        	0        	0        	0        	0        	0        	0        	0                        	0        	0        	0        	0        	1.74     	0        	0        	0        	0        	0        	0        	0        	0        	0        	0        	0        	0        	0        	0        	0                         	0                                	0                         	0        	0        	0        	0        	0        	0        	0        	0        	3.09
                                                                                             GGTTGAGTGCGGAATGAAGAAGG                                           	0        	0        	0        	0        	0        	0        	0        	0        	0.53     	0        	0        	0        	0        	0        	0        	0        	0        	0        	0                        	0        	0        	0        	0        	0        	0        	0        	0        	0        	0        	0        	0        	0        	0        	0        	0        	0        	0        	0        	0                         	0                                	0                         	0        	0        	0        	0        	0        	0        	0        	0        	0.53
                                                                                             GGTTGAGTGCGGAATGAAGAAG                                            	0        	0.38     	0        	0        	0        	0        	0        	0        	0        	0        	0        	0        	0        	0        	0        	0        	0        	0        	0                        	0        	0        	0        	0        	0        	0        	0        	0        	0        	0        	0        	0        	0        	0        	0        	0        	0        	0        	0        	0                         	0                                	0                         	0        	0        	0        	0        	0        	0        	0        	0        	0.38
                                                                                             GGTTGAGTGCGGAATGAA                                                	0        	0        	0        	0        	0        	0        	0        	0        	0.26     	0        	0        	0        	0        	0        	0        	0        	0        	0        	0                        	0        	0        	0        	0        	0        	0        	0        	0        	0        	0        	0        	0        	0        	0        	0        	0        	0        	0        	0        	0                         	0                                	0                         	0        	0        	0        	0        	0        	0        	0        	0        	0.26
                                                                                             GGTTGAGTGCGGAATGAAGA                                              	0.24     	0        	0        	0        	0        	0        	0        	0        	0        	0        	0        	0        	0        	0        	0        	0        	0        	0        	0                        	0        	0        	0        	0        	0        	0        	0        	0        	0        	0        	0        	0        	0        	0        	0        	0        	0        	0        	0        	0                         	0                                	0                         	0        	0        	0        	0        	0        	0        	0        	0        	0.24
                                                                                              GTTGAGTGCGGAATGAAGAAGGCT                                         	0        	0.76     	0        	0.28     	0        	0        	0        	0        	0.53     	0        	0        	4.22     	0        	0        	0        	0        	0        	1.04     	0                        	0        	0.27     	0        	0        	0        	0        	0        	0        	0        	0        	0        	0        	0        	0        	0        	0        	0        	0        	0        	0                         	0                                	0                         	0        	0        	0        	0        	0.28     	0        	0        	0        	7.38
                                                                                              GTTGAGTGCGGAATGAAGAAGGC                                          	0        	0        	0        	0.85     	0        	0        	0        	0        	0        	0        	0        	0        	0        	0        	0        	0        	0        	0.3      	0                        	0        	0.27     	0        	0        	0        	0        	0        	0        	0        	0        	0        	0        	0        	0        	0        	0        	0        	0        	0        	0                         	0                                	0                         	0        	0        	0        	0        	0        	39.94    	0        	0        	41.36
                                                                                              GTTGAGTGCGGAATGAAGAA                                             	0        	0        	0        	0        	0        	0        	0.3      	0        	0        	0        	0        	1.41     	0        	0        	0        	0        	0        	0        	0                        	0        	0        	0        	0        	0        	0        	0        	0        	0        	0        	0        	0        	0        	0        	0        	0        	0        	0        	0        	0                         	0                                	0                         	0        	0        	0        	0        	0        	0        	0        	0        	1.71
                                                                                              GTTGAGTGCGGAATGAAGAAG                                            	0        	0        	0        	0        	0        	0        	0.6      	0        	0        	0        	0        	0        	0        	0        	0        	0        	0        	0        	0                        	0        	0        	0        	0        	0        	0        	0        	0        	0        	0        	0        	0        	0        	0        	0        	0        	0        	0        	0        	0                         	0                                	0                         	0        	0        	0        	0        	0        	0        	0        	0        	0.6
                                                                                               TTGAGTGCGGAATGAAGAAGGCTC                                        	0        	0        	0        	0.85     	0        	0        	0.91     	0.41     	0.53     	0        	0        	0        	0        	0        	0        	0        	0        	1.49     	0                        	0        	0.81     	0        	0        	0        	0        	0        	0        	0        	0        	0        	0        	0        	0        	0        	0        	0        	0        	0        	0                         	0                                	0                         	0        	0        	0        	0        	0        	0        	0        	0        	5
                                                                                               TTGAGTGCGGAATGAAGAAGGC                                          	0.24     	0.76     	0        	0.85     	0.36     	0        	0.3      	0        	0.26     	0        	0        	0        	0        	0        	0        	0        	0        	0        	0                        	0.59     	0.54     	0        	0        	0        	0        	0        	0        	0        	0        	0        	0        	0        	0        	0        	0        	0        	0        	0        	0                         	0                                	0                         	0        	0        	0        	0        	0        	0        	0        	0        	3.9
                                                                                               TTGAGTGCGGAATGAAGAAGGCT                                         	0        	0        	0        	0        	0        	0        	0        	0        	0.26     	0        	0        	0        	0        	0        	0        	0        	0        	0.15     	0                        	0        	0.27     	0        	0        	0        	0        	0        	0        	0        	0        	0        	0        	0        	0        	0        	0        	0        	0        	0        	0                         	0                                	0                         	0        	0        	0        	0        	0        	0        	0        	0        	0.68
                                                                                                TGAGTGCGGAATGAAGAAGGC                                          	0        	0.38     	0        	0.85     	0.36     	0        	0.91     	0        	0.53     	0        	0        	0        	0        	0        	0        	0        	0        	0        	0                        	0        	0        	0        	0        	0        	0        	0        	0        	0        	0        	0        	0        	0        	0        	0        	0        	0        	0        	0        	0                         	0                                	0                         	0        	0        	0        	0        	0        	0        	0        	0        	3.03
                                                                                                TGAGTGCGGAATGAAGAAGGCT                                         	0.24     	0.38     	0        	0        	0.36     	0        	0        	0        	0.79     	0        	0        	0        	0        	0        	0        	0        	0        	0.45     	0                        	0        	1.9      	0        	0        	0        	0        	0        	0        	0        	0        	0        	0        	0        	0        	0        	0        	0        	0        	0        	0                         	0                                	0                         	0        	0        	0        	0        	0        	0        	0        	0        	4.12
                                                                                                TGAGTGCGGAATGAAGAAGGCTC                                        	0        	0        	0        	0        	0        	0        	0        	0        	1.59     	0        	0        	0        	0        	0        	0        	0        	0        	2.23     	0                        	0        	2.17     	0        	0        	0        	0        	0        	0        	0        	0        	0        	0        	0        	0        	0        	0        	0        	0        	0        	0                         	0                                	0                         	0        	0        	0        	0        	0.28     	0        	0        	0        	6.27
                                                                                                TGAGTGCGGAATGAAGAAGGCTCT                                       	0        	0        	0        	0        	0.36     	0        	0        	0.81     	0.79     	0        	0        	0        	0        	0        	0        	0        	0        	0.74     	0                        	0        	1.9      	0        	0        	0        	0        	0        	0        	0        	2.53     	0        	0        	0        	0        	0        	0        	0        	0        	0        	0                         	0                                	0                         	0        	0        	0        	0        	0        	0        	0        	0        	7.13
                                                                                                 GAGTGCGGAATGAAGAAGGCTCTG                                      	0        	0        	0        	0.57     	0.36     	0        	0        	0        	0.53     	0        	0        	0        	0        	0        	0        	0        	0        	0.15     	0                        	0        	0        	0        	0        	0        	0        	0        	0        	0        	0        	0        	0        	0        	0        	0        	0        	0        	0        	0        	0                         	0                                	0                         	0        	0        	0        	0        	0        	0        	0        	0        	1.61
                                                                                                 GAGTGCGGAATGAAGAAGGCT                                         	0        	0        	0        	0        	0        	0        	0        	0        	0.79     	0        	0        	0        	0        	0        	0        	0        	0        	0.74     	0                        	0        	1.9      	0        	0        	0        	0        	0        	0        	0        	0        	0        	0        	0        	0        	0        	0        	0        	0        	0        	0                         	0                                	0                         	0        	0        	0        	0        	0        	0        	0        	0        	3.43
                                                                                                 GAGTGCGGAATGAAGAAGGCTC                                        	0        	0        	0.4      	0        	0        	0        	0.3      	0        	3.7      	0        	0        	0        	0        	0        	0        	0        	0        	7.29     	0                        	0        	5.43     	0        	0        	0        	0        	0        	0        	0        	0        	0        	0        	0        	0        	0        	0        	0        	0        	0        	0                         	0                                	0                         	0        	0        	0        	0        	0        	0        	0        	0        	17.12
                                                                                                 GAGTGCGGAATGAAGAAGGCTCT                                       	0        	0.76     	0        	0        	1.07     	0        	0.3      	0        	0        	0        	0        	1.41     	0        	0        	0        	0        	0        	0.45     	0                        	0        	0        	0        	0        	0        	0        	0        	0        	0        	0        	0        	0        	0        	0        	0        	0        	0        	0        	0        	0                         	0                                	0                         	0        	0        	0        	0        	0        	0        	0        	0        	3.99
                                                                                                 GAGTGCGGAATGAAGAAGGC                                          	0        	0        	0        	0        	0        	0        	0        	0        	0        	0        	0        	0        	0        	0        	0        	0        	0        	0.3      	0                        	0        	0.27     	0        	0        	0        	0        	0        	0        	0        	0        	0        	0        	0        	0        	0        	0        	0        	0        	0        	0                         	0                                	0                         	0        	0        	0        	0        	0        	0        	0        	0        	0.57
                                                                                                  AGTGCGGAATGAAGAAGGCTCTGA                                     	0        	0        	0.4      	0        	0.36     	0        	0        	0.41     	0.26     	0        	0        	0        	0        	0        	0        	0        	0        	0.3      	0                        	0        	0.54     	0        	0        	1.74     	0        	0        	0        	0        	0        	0        	0        	0        	0        	0        	0        	0        	0        	0        	0                         	0                                	0                         	0        	0        	0        	0        	0        	0        	0        	0        	4.01
                                                                                                  AGTGCGGAATGAAGAAGGCTC                                        	0        	0        	0.4      	0        	0        	0        	0        	0        	0.79     	0.1      	0        	0        	0        	0        	0        	0        	0.13     	0.6      	0                        	0        	0.54     	0.29     	0        	0        	0        	0        	0        	0        	0        	0        	0        	0        	0        	0        	0        	0        	0        	0        	0                         	0                                	0                         	0        	0        	0        	0        	0        	0        	0        	0        	2.85
                                                                                                  AGTGCGGAATGAAGAAGGCTCT                                       	0        	0        	0        	0        	0        	0        	0        	0        	0        	0        	0        	0        	0        	0        	0        	0        	0        	0        	0                        	0        	0        	0        	0        	0        	0        	0        	0        	0        	0        	0        	0        	0        	0        	0        	0        	0        	0        	0        	0                         	0                                	0                         	0        	0        	0        	0        	0        	0        	0.66     	0        	0.66
                                                                                                  AGTGCGGAATGAAGAAGGC                                          	0        	0        	0        	0        	0        	0        	0        	0        	0.26     	0        	0        	0        	0        	0        	0        	0        	0        	0        	0                        	0        	0        	0        	0        	0        	0        	0        	0        	0        	0        	0        	0        	0        	0        	0        	0        	0        	0        	0        	0                         	0                                	0                         	0        	0        	0        	0        	0        	0        	0        	0        	0.26
                                                                                                  AGTGCGGAATGAAGAAGGCT                                         	0        	0        	0        	0        	0        	0        	0        	0        	0        	0        	0        	0        	0        	0        	0        	0        	0        	0.15     	0                        	0        	0        	0        	0        	0        	0        	0        	0        	0        	0        	0        	0        	0        	0        	0        	0        	0        	0        	0        	0                         	0                                	0                         	0        	0        	0        	0        	0        	0        	0        	0        	0.15
                                                                                                   GTGCGGAATGAAGAAGGCTCTGA                                     	0        	0        	0        	0        	0.36     	0        	0        	0        	0.53     	0        	0        	0        	0        	0        	0        	0        	0        	0.15     	0                        	0        	0        	0        	0        	0        	0        	0        	0        	0        	0        	0        	0        	0        	0        	0        	0        	0        	0        	0        	0                         	0                                	0                         	0        	0        	0        	0        	0        	0        	0        	0        	1.04
                                                                                                   GTGCGGAATGAAGAAGGC                                          	0        	0        	0        	0        	0        	0        	0        	0        	0        	0        	0        	0        	0        	0        	0        	0        	0        	0.15     	0                        	0        	0.27     	0        	0        	0        	0        	0        	0        	0        	0        	0        	0        	0        	0        	0        	0        	0        	0        	0        	0                         	0                                	0                         	0        	0        	0        	0        	0        	0        	0        	0        	0.42
                                                                                                   GTGCGGAATGAAGAAGGCTC                                        	0        	0        	0        	0        	0        	0        	0        	0        	0        	0        	0        	0        	0        	0        	0        	0        	0        	0        	0                        	0        	0.27     	0        	0        	0        	0        	0        	0        	0        	0        	0        	0        	0        	0        	0        	0        	0        	0        	0        	0                         	0                                	0                         	0        	0        	0        	0        	0        	0        	0        	0        	0.27
                                                                                                   GTGCGGAATGAAGAAGGCT                                         	0        	0        	0        	0        	0        	0        	0        	0        	0        	0        	0        	0        	0        	0        	0        	0        	0        	0        	0                        	0        	0.27     	0        	0        	0        	0        	0        	0        	0        	0        	0        	0        	0        	0        	0        	0        	0        	0        	0        	0                         	0                                	0                         	0        	0        	0        	0        	0        	0        	0        	0        	0.27
                                                                                                    TGCGGAATGAAGAAGGCTCTGAAG                                   	0        	0        	0        	0.28     	0        	0        	0        	0.81     	0.26     	0        	0        	0        	0        	0        	0        	0        	0        	0.15     	0                        	0        	0.27     	0        	0        	0        	0        	0        	0        	0        	0        	0        	0        	0        	0        	0        	0        	0        	0        	0        	0                         	0                                	0                         	0        	0        	0        	0        	0        	0        	0        	0        	1.77
                                                                                                    TGCGGAATGAAGAAGGCTCTGA                                     	0        	0.38     	1.61     	0.85     	2.15     	0        	0        	0.41     	0        	0        	0        	0        	0        	0        	0        	0        	0        	0        	0                        	0.59     	0.54     	0        	0        	0        	0        	0        	0        	0        	0        	0        	0        	0        	0        	0        	0        	0        	0        	0        	0                         	0                                	0                         	0        	0        	0        	0        	0        	0        	0        	0        	6.53
                                                                                                    TGCGGAATGAAGAAGGCTCTGAA                                    	0        	0        	0        	0        	0        	0        	0        	0        	0.26     	0        	0        	0        	0        	0        	0        	0        	0        	0        	0                        	0        	0.27     	0        	0        	0        	0        	0        	0        	0        	0        	0        	0        	0        	0        	0        	0        	0        	0        	0        	0                         	0                                	0                         	0        	0        	0        	0        	0        	0        	0        	0        	0.53
                                                                                                    TGCGGAATGAAGAAGGCTCTG                                      	0        	0        	0        	0        	0        	0        	0        	0        	0        	0        	0        	0        	0        	0        	0        	0        	0        	0        	0                        	0        	0.27     	0        	0        	0        	0        	0        	0        	0        	0        	0        	0        	0        	0        	0        	0        	0        	0        	0        	0                         	0                                	0                         	0        	0        	0        	0        	0        	0        	0        	0        	0.27
                                                                                                     GCGGAATGAAGAAGGCTCTGAA                                    	0        	0        	0        	0        	0        	0        	0        	0        	0        	0        	0        	0        	0        	0        	0        	0        	0        	0.15     	0                        	0        	0        	0        	0        	0        	0        	0        	0        	0        	0        	0        	0        	0        	0        	0        	0        	0        	0        	0        	0                         	0                                	0                         	0        	0        	0        	0        	0        	0        	0        	0        	0.15
                                                                                                     GCGGAATGAAGAAGGCTCT                                       	0        	0        	0        	0        	0        	0        	0        	0        	0        	0        	0        	0        	0        	0        	0        	0        	0        	0.15     	0                        	0        	0.27     	0        	0        	0        	0        	0        	0        	0        	0        	0        	0        	0        	0        	0        	0        	0        	0        	0        	0                         	0                                	0                         	0        	0        	0        	0        	0        	0        	0        	0        	0.42
                                                                                                     GCGGAATGAAGAAGGCTCTGAAGC                                  	0        	0        	0.4      	0        	0        	0        	0        	0.81     	0.53     	0        	0        	0        	0        	0        	0        	0        	0        	0        	0                        	0        	0        	0        	0        	0        	0        	0        	0        	0        	0        	0        	0        	0        	0        	0        	0        	0        	0        	0        	0                         	0                                	0                         	0        	0        	0        	0        	0        	0        	0        	0        	1.74
                                                                                                     GCGGAATGAAGAAGGCTCTG                                      	0        	0        	0        	0        	0        	0        	0        	0        	0        	0        	0        	0        	0        	0        	0        	3.67     	0        	0        	0                        	0        	0        	0        	0        	0        	0        	0        	0        	0        	0        	0        	0        	0        	0        	0        	0        	0        	0        	0        	0                         	0                                	0                         	0        	0        	0        	0        	0        	0        	0        	0        	3.67
                                                                                                     GCGGAATGAAGAAGGC                                          	0        	0        	0        	0        	0        	0        	0        	0        	0.53     	0        	0        	0        	0        	0        	0        	0        	0        	0        	0                        	0        	0.27     	0        	0        	0        	0        	0        	0        	0        	0        	0        	0        	0        	0        	0        	0        	0        	0        	0        	0                         	0                                	0                         	0        	0        	0        	0        	0        	0        	0        	0        	0.8
                                                                                                     GCGGAATGAAGAAGGCTCTGAAGCT                                 	0        	0        	0        	0.28     	0        	0        	0        	0        	0        	0        	0        	0        	0        	0        	0        	0        	0        	0        	0                        	0        	0        	0        	0        	0        	0        	0        	0        	0        	0        	0        	0        	0        	0        	0        	0        	0        	0        	0        	0                         	0                                	0                         	0        	0        	0        	0        	0        	0        	0        	0        	0.28
                                                                                                      CGGAATGAAGAAGGCTCTGAA                                    	0        	0        	0        	0        	0        	0        	0        	0        	0.26     	0        	0        	0        	0        	0        	0        	0        	0        	0        	0                        	0        	0.54     	0        	0        	0        	0        	0        	0        	0        	0        	0        	0        	0        	0        	0        	0        	0        	0        	0        	0                         	0                                	0                         	0        	0        	0        	0        	0        	0        	0        	0        	0.8
                                                                                                      CGGAATGAAGAAGGCTCTGAAG                                   	0        	0        	0        	0        	0        	0        	0        	0        	0        	0        	0        	0        	0        	0        	0        	0        	0        	0        	0                        	0        	0.27     	0        	0        	0        	0        	0        	9.71     	0        	0        	0        	0        	0        	0        	0        	0        	0        	0        	0        	0                         	0                                	0                         	0        	0        	0        	0        	0        	0        	0        	0        	9.98
                                                                                                      CGGAATGAAGAAGGCTCTGAAGC                                  	0        	0        	0        	0        	0        	0        	0        	0        	0        	0        	0        	0        	0        	0        	0        	0        	0        	0        	4.86                     	0        	0.54     	0        	0        	0        	0        	0        	0        	0        	0        	0        	0        	0        	0        	0        	0        	0        	0        	0        	0                         	0                                	0                         	0        	0        	0        	0        	0        	0        	0        	0        	5.4
                                                                                                      CGGAATGAAGAAGGCTCTGAAGCT                                 	0.24     	0        	0        	0        	0        	0        	0        	0        	0        	0        	0        	0        	0        	0        	0        	0        	0        	0        	0                        	0        	0        	0        	0        	0        	0        	0        	0        	0        	0        	0        	0        	0        	0        	0        	0        	0        	0        	0        	0                         	0                                	0                         	0        	0        	0        	0        	0        	0        	0        	0        	0.24
                                                                                                        GAATGAAGAAGGCTCTGAAGC                                  	0        	0        	0        	0        	0        	0        	0        	0        	0        	0        	0        	0        	0        	0        	0        	0        	0        	0        	0                        	0        	0.27     	0        	0        	0        	0        	0        	0        	0        	0        	0        	0        	0        	0        	0        	0        	0        	0        	0        	0                         	0                                	0                         	0        	0        	0        	0        	0        	0        	0        	0        	0.27
                                                                                                        GAATGAAGAAGGCTCTGAAGCTT                                	0        	0        	0        	0        	0        	0        	0        	0        	0        	0        	0        	2.81     	0        	0        	0        	0        	0        	0        	0                        	0        	0        	0        	0        	0        	0        	0        	0        	0        	0        	0        	0        	0        	0        	0        	0        	0        	0        	0        	0                         	0                                	0                         	0        	0        	0        	0        	0        	0        	0        	0        	2.81
                                                                                                         AATGAAGAAGGCTCTGAAG                                   	0        	0        	0        	0        	0        	0        	0        	0        	0        	0        	0.68     	0        	0        	0        	0        	0        	0        	0        	0                        	0        	0.27     	0        	0        	0        	0        	0        	0        	0        	0        	0        	0        	0        	0        	0        	0        	0        	0        	0        	0                         	0                                	0                         	0        	0        	0        	0        	0        	0        	0        	0        	0.95
                                                                                                         AATGAAGAAGGCTCTGAAGCT                                 	0        	0        	0        	0        	0        	0        	0.6      	0        	0        	0.25     	0        	0        	0        	0        	0        	0        	0.39     	0        	0                        	0        	0        	0        	0        	0        	0        	7.32     	0        	0        	0        	0        	0        	0        	0        	0        	0        	0        	0        	0        	0                         	0                                	0                         	0        	0        	0        	0        	0        	0        	0        	0        	8.56
                                                                                                         AATGAAGAAGGCTCTGAAGCTTGT                              	0        	0        	0        	0        	0        	0        	0.3      	0.41     	0.26     	0        	0        	0        	0        	0        	0        	0        	0.13     	0.3      	0                        	0        	0        	0        	0        	0        	0        	0        	0        	0        	0        	0        	0        	0        	0        	0        	0        	0        	0        	0        	0                         	0                                	0                         	0        	0        	0        	0        	0        	0        	0        	0        	1.4
                                                                                                         AATGAAGAAGGCTCTGAAGC                                  	0        	0        	0        	0        	0        	0        	0        	0        	0        	0.2      	0        	0        	0        	0        	0        	0        	0        	0        	0                        	0        	0.27     	0        	0        	0        	0        	0        	0        	0        	0        	0        	0        	0        	0        	0        	0        	0        	0        	0        	0                         	0                                	0                         	0        	0        	0        	0        	0        	0        	0        	0        	0.47
                                                                                                         AATGAAGAAGGCTCTGAAGCTT                                	0        	0        	0        	0        	0        	0        	0        	0        	0        	0        	0        	0        	0        	0        	0        	0        	0        	0.15     	0                        	0        	0        	0        	0        	0        	0        	0        	0        	0        	0        	0        	0        	0        	0        	0        	0        	0        	0        	0        	0                         	0                                	0                         	0        	0        	0        	0        	0        	0        	0        	0        	0.15
                                                                                                          ATGAAGAAGGCTCTGAAGCTTG                               	0        	0        	0.4      	0        	1.43     	0        	0        	0        	0        	0        	2.04     	0        	0        	0        	0        	0        	0        	0        	0                        	0        	0        	0        	0        	0        	0        	0        	0        	0        	0        	0        	0        	0        	0        	0        	0        	0        	0        	0        	0                         	0                                	0                         	0        	0        	0        	0        	0        	0        	0        	0        	3.87
                                                                                                          ATGAAGAAGGCTCTGAAGCTTGT                              	0        	0        	0        	0        	0        	0        	0        	0        	0        	0.05     	0        	0        	0        	0        	0        	3.67     	0        	0        	0                        	0        	0        	0        	0        	0        	0        	0        	0        	0        	0        	0        	0        	0        	0        	0        	0        	0        	0        	0        	0                         	0                                	0                         	0        	0        	0        	0        	0        	0        	0        	0        	3.72
                                                                                                          ATGAAGAAGGCTCTGAAGCTTGTC                             	0.24     	0        	0.4      	0        	1.43     	0        	0        	0        	0        	0        	0        	0        	0        	0        	0        	0        	0        	0        	0                        	0        	0        	0        	0        	0        	0        	0        	0        	0        	0        	0        	0        	0        	0        	0        	0        	0        	0        	0        	0                         	0                                	0                         	0        	0        	0        	0        	0        	0        	0        	0        	2.07
                                                                                                          ATGAAGAAGGCTCTGAAGCTT                                	0        	0        	0.4      	0        	0        	0        	0        	0        	0        	0.95     	0        	0        	0        	0        	0        	0        	0.39     	0        	0                        	0        	0        	0        	0        	0        	0        	21.95    	0        	0        	0        	0        	0        	0        	0        	0        	0        	0        	0        	0        	0                         	0                                	0                         	0        	0        	0        	0        	0        	0        	0        	0        	23.69
                                                                                                          ATGAAGAAGGCTCTGAAGC                                  	0        	0        	0        	0        	0        	0        	0        	0        	0        	0.05     	0        	0        	0        	0        	0        	0        	0        	0        	0                        	0        	0        	0        	0        	0        	0        	0        	0        	0        	0        	0        	0        	0        	0        	0        	0        	0        	0        	0        	0                         	0                                	0                         	0        	0        	0        	0        	0        	0        	0        	0        	0.05
                                                                                                           TGAAGAAGGCTCTGAAGCTTGT                              	0.72     	0        	0        	0        	0        	0        	0.6      	0        	0        	0        	0        	0        	0        	0        	0        	0        	0        	0        	0                        	0        	0        	0        	0        	0        	0        	0        	0        	0        	0        	0        	0        	0        	0        	0        	0        	0        	0        	0        	0                         	0                                	0                         	0        	0        	0        	0        	0        	0        	0        	0        	1.32
                                                                                                           TGAAGAAGGCTCTGAAGCTTGTC                             	0        	0        	0        	0        	0.72     	0        	0        	0        	0        	0        	0        	0        	0        	0        	0        	0        	0        	0        	0                        	0        	0        	0        	0        	0        	0        	0        	0        	0        	0        	0        	0        	0        	0        	0        	0        	0        	0        	0        	0                         	0                                	0                         	0        	0        	0        	0        	0        	0        	0        	0        	0.72
                                                                                                           TGAAGAAGGCTCTGAAGCTTGTCA                            	0.24     	0        	0        	0        	0.72     	0        	0        	0        	0        	0        	0        	0        	0        	0        	0        	0        	0        	0        	0                        	0        	0        	0        	0        	0        	0        	0        	0        	0        	0        	0        	0        	0        	0        	0        	0        	0        	0        	0        	0                         	0                                	0                         	0        	0        	0        	0        	0        	0        	0        	0        	0.96
                                                                                                            GAAGAAGGCTCTGAAGCTTGTCAT                           	0.96     	1.9      	0.81     	0        	0.72     	0        	0.6      	0.41     	0        	0        	0        	0        	0        	0        	0        	0        	0        	0.3      	0                        	0        	0.27     	0.29     	0        	0        	0        	0        	0        	0        	2.53     	0        	1.44     	0        	0        	0        	0        	0        	0        	0        	0                         	0                                	0                         	0        	0        	0        	0        	0        	0        	0        	0        	10.23
                                                                                                            GAAGAAGGCTCTGAAGCTTGTC                             	0.24     	0        	0        	0        	0        	0        	0        	0        	0        	0        	0        	0        	0        	0        	0        	0        	0        	0        	0                        	0        	0        	0        	0        	0        	0        	0        	0        	0        	0        	0        	0        	0        	0        	0        	0        	0        	0        	0        	0                         	0                                	0                         	0        	0        	0        	0        	0        	0        	0        	0        	0.24
                                                                                                            GAAGAAGGCTCTGAAGCTTGTCA                            	0.72     	0        	0.4      	0.85     	0.36     	0        	0.3      	0        	0.26     	0        	0        	0        	0        	0        	0        	0        	0        	0.45     	0                        	0        	0        	0        	0        	0        	0        	0        	0        	0        	0        	0        	0        	0        	0        	0        	0        	0        	0        	0        	0                         	0                                	0                         	0        	0        	0        	0        	0        	0        	0        	0        	3.34
                                                                                                             AAGAAGGCTCTGAAGCTTGTCA                            	0        	0        	0        	1.7      	0.72     	0        	0        	0        	0        	0        	0        	0        	0        	0        	0        	0        	0        	0        	0                        	0        	0        	0        	0        	0        	0        	0        	0        	0        	0        	0        	0        	0        	0        	0        	0        	0        	0        	0        	0                         	0                                	0                         	0        	0        	0        	0        	0        	0        	0        	0        	2.42
                                                                                                             AAGAAGGCTCTGAAGCTTGTC                             	0.24     	0        	0        	0        	0        	0        	0        	0.41     	0        	0        	0.68     	0        	0        	0        	0        	0        	0        	0        	0                        	0        	0        	0        	0        	0        	0        	0        	0        	0        	0        	0        	0        	0        	0        	0        	0        	0        	0        	0        	0                         	0                                	0                         	0        	0        	0        	0        	0        	0        	0        	0        	1.33
                                                                                                             AAGAAGGCTCTGAAGCTTGTCATC                          	0        	0        	0        	0.28     	0        	0        	0        	0        	0        	0        	0        	0        	0        	0        	0        	0        	0        	0.3      	0                        	0        	0        	0        	0        	0        	0        	0        	0        	0        	0        	0        	0        	0        	0        	0        	0        	0        	0        	0        	0                         	0                                	0                         	0        	0        	0        	0        	0        	0        	0        	0        	0.58
                                                                                                             AAGAAGGCTCTGAAGCTTGTCAT                           	0        	0.38     	0        	0        	0        	0        	2.42     	0        	0        	0        	0        	0        	0        	0        	0        	0        	0        	0        	0                        	0        	0        	0        	0        	0        	0        	0        	0        	0        	0        	0        	0        	0        	0        	0        	0        	0        	0        	0        	0                         	0                                	0                         	0        	0        	0        	0        	0        	0        	0        	0        	2.8
                                                                                                              AGAAGGCTCTGAAGCTTGTCAT                           	0.24     	0.38     	0.4      	0        	0.36     	0        	0        	0        	1.32     	0        	0        	0        	0        	0        	0        	0        	0        	1.93     	0                        	0        	0.81     	0        	0        	0        	0        	0        	0        	0        	0        	0        	0        	0        	0        	0        	0        	0        	0        	0        	0                         	0                                	0                         	0        	0        	0        	0        	0        	0        	0        	0        	5.44
                                                                                                              AGAAGGCTCTGAAGCTTGTCATCG                         	0.24     	0        	0        	0        	0.72     	0        	0        	0        	0.26     	0        	0        	0        	0        	0        	0        	3.67     	0        	0.15     	0                        	0        	0        	0        	0        	0        	0        	0        	0        	0        	0        	0        	0        	0        	0        	0        	0        	0        	0        	0        	0                         	0                                	0                         	0        	0        	0        	0        	0        	0        	0        	0        	5.04
                                                                                                              AGAAGGCTCTGAAGCTTGTCA                            	0.24     	0        	0        	0        	0        	0        	0        	0        	0.26     	0        	1.36     	0        	0        	0        	0        	0        	0        	0.45     	0                        	0        	0        	0        	0        	0        	0        	0        	0        	0        	0        	0        	0        	0        	0        	0        	0        	0        	0        	0        	0                         	0                                	0                         	0        	0        	0        	0        	0        	0        	0        	0        	2.31
                                                                                                              AGAAGGCTCTGAAGCTTGTCATC                          	0        	0        	0        	0        	0        	0        	0        	0        	0        	0        	0        	0        	0        	0        	0        	0        	0        	1.49     	0                        	0        	0.27     	0        	0        	0        	0        	0        	0        	0        	0        	0        	0        	0        	0        	0        	0        	0        	0        	0        	0                         	0                                	0                         	0        	0        	0        	0        	0        	0        	0        	0        	1.76
                                                                                                               GAAGGCTCTGAAGCTTGTCATCGA                        	0        	0        	0        	0.57     	0        	0        	0        	0.41     	0        	0        	0        	0        	0        	0        	0        	0        	0        	0.15     	0                        	0        	0        	0        	0        	0        	0        	0        	0        	0        	0        	0        	0        	0        	0        	0        	0        	0        	0        	0        	0                         	0                                	0                         	0        	0        	0        	0        	0        	0        	0        	0        	1.13
                                                                                                               GAAGGCTCTGAAGCTTGTC                             	0        	0        	0        	0.28     	0        	0        	0        	0        	0        	0        	0        	0        	0        	0        	0        	0        	0        	0        	0                        	0        	0        	0        	0        	0        	0        	0        	0        	0        	0        	0        	0        	0        	0        	0        	0        	0        	0        	0        	0                         	0                                	0                         	0        	0        	0        	0        	0        	0        	0        	0        	0.28
                                                                                                               GAAGGCTCTGAAGCTTGTCATC                          	0        	0        	0        	0        	0        	0        	0        	0        	0        	0        	0        	0        	0        	0        	0        	0        	0        	0.15     	0                        	0        	0        	0        	0        	0        	0        	0        	0        	0        	0        	0        	0        	0        	0        	0        	0        	0        	0        	0        	0                         	0                                	0                         	0        	0        	0        	0        	0        	0        	0        	0        	0.15
                                                                                                                AAGGCTCTGAAGCTTGTCATCG                         	0.24     	0        	0        	0        	0        	0        	0        	0        	0        	0        	0        	0        	0        	0        	0        	0        	0        	0        	0                        	0        	0        	0        	0        	0        	0        	0        	0        	0        	0        	0        	0        	0        	0        	0        	0        	0        	0        	0        	0                         	0                                	0                         	0        	0        	0        	0        	0        	0        	0        	0        	0.24
                                                                                                                AAGGCTCTGAAGCTTGTCATC                          	0.24     	0        	0        	0        	0        	0        	0        	0        	0        	0        	0        	0        	0        	0        	0        	0        	0        	0        	0                        	0        	0        	0        	0        	0        	0        	0        	0        	0        	0        	0        	0        	0        	0        	0        	0        	0        	0        	0        	0                         	0                                	0                         	0        	0        	0        	0        	0        	0        	0        	0        	0.24
                                                                                                                AAGGCTCTGAAGCTTGTCATCGAG                       	0        	0.38     	0        	0        	0.36     	0        	0        	0        	0.26     	0        	0        	15.46    	0        	0        	0        	0        	0        	0.3      	0                        	0        	0        	0        	0        	0        	0        	0        	0        	0        	2.53     	0        	0        	0        	0        	0        	0        	0        	0        	0        	0                         	0                                	0                         	0        	0        	0        	0        	0        	0        	0        	0        	19.29
                                                                                                                AAGGCTCTGAAGCTTGTCATCGA                        	0        	0.38     	0        	0        	0        	0        	0        	0        	0        	0        	0        	0        	0        	0        	0        	0        	0        	0        	0                        	0        	0.27     	0        	0        	0        	0        	0        	0        	0        	0        	0        	0        	0        	0        	0        	0        	0        	0        	0        	0                         	0                                	0                         	0        	0        	0        	0        	0        	0        	0        	0        	0.65
                                                                                                                 AGGCTCTGAAGCTTGTCATCGA                        	0        	0        	0        	0        	0        	0        	0        	0        	0.53     	0        	1.36     	0        	0        	0        	0        	0        	0        	0.15     	0                        	0        	0        	0        	0        	0        	0        	0        	0        	0        	0        	0        	0        	0        	0        	0        	0        	0        	0        	0        	0                         	0                                	5.35                      	0        	0        	0        	0        	0        	0        	0        	0        	7.39
                                                                                                                 AGGCTCTGAAGCTTGTCATC                          	0        	0        	0.4      	0        	0        	0        	0        	0        	0        	0        	0        	0        	0        	0        	0        	0        	0        	0.15     	0                        	0        	0        	0        	0        	0        	0        	0        	0        	0        	0        	0        	0        	0        	0        	0        	0        	0        	0        	0        	0                         	0                                	0                         	0        	0        	0        	0        	0        	0        	0        	0        	0.55
                                                                                                                 AGGCTCTGAAGCTTGTCATCGAGT                      	0.24     	0        	0        	0.57     	0        	0        	0        	0        	0        	0        	0        	0        	0        	0        	0        	0        	0        	0.6      	0                        	0        	0        	0        	0        	0        	0        	0        	0        	0        	0        	0        	0        	0        	0        	0        	0        	0        	0        	0        	0                         	0                                	0                         	0        	0        	0        	0        	0        	0        	0        	0        	1.41
                                                                                                                  GGCTCTGAAGCTTGTCATCGAG                       	0        	0        	0        	0        	0        	0        	0        	0        	0.26     	0        	0        	0        	0        	0        	0        	0        	0        	0        	0                        	0        	0        	0        	0        	0        	0        	0        	0        	0        	0        	0        	0        	0        	0        	0        	0        	0        	0        	0        	0                         	0                                	0                         	0        	0        	0        	0        	0        	0        	0        	0        	0.26
                                                                                                                   GCTCTGAAGCTTGTCATCGAGTAT                    	0        	0        	0        	0        	0        	0        	0        	0        	0        	0        	0        	0        	0        	0        	0        	0        	0        	0.15     	0                        	0        	0        	0        	0        	0        	0        	0        	0        	0        	0        	0        	0        	0        	0        	0        	0        	0        	0        	0        	0                         	0                                	0                         	0        	0        	0        	0        	0        	0        	0        	0        	0.15
                                                                                                                    CTCTGAAGCTTGTCATCGAGTA                     	0        	0        	0        	0        	0        	0        	0        	0        	0        	0        	0        	0        	0        	0        	0        	0        	0        	0        	0                        	0.59     	0        	0        	0        	0        	0        	0        	0        	0        	0        	0        	0        	0        	0        	0        	0        	0        	0        	0        	0                         	0                                	0                         	0        	0        	0        	0        	0        	0        	0        	0        	0.59
                                                                                                                      CTGAAGCTTGTCATCGAGTAT                    	0        	0        	0        	0        	0        	0        	0        	0        	0.26     	0        	0        	0        	0        	0        	0        	0        	0        	0        	0                        	0        	0        	0        	0        	0        	0        	0        	0        	0        	0        	0        	0        	0        	0        	0        	0        	0        	0        	0        	0                         	0                                	0                         	0        	0        	0        	0        	0        	0        	0        	0        	0.26
                                                                                                                      CTGAAGCTTGTCATCGAGTATGCA                 	0        	0.38     	0        	0        	0        	0        	0        	0        	0        	0        	0        	0        	0        	0        	0        	0        	0        	0        	0                        	0        	0        	0        	0        	0        	0        	0        	6.47     	0        	0        	0        	0        	0        	0        	0        	0        	0        	0        	0        	0                         	0                                	0                         	0        	0        	0        	0        	0        	0        	0        	0        	6.85
                                                                                                                       TGAAGCTTGTCATCGAGTATGC                  	0.24     	0        	0        	0        	0        	0        	0        	0        	0        	0        	0        	0        	0        	0        	0        	0        	0        	0        	0                        	0        	0        	0        	0        	0        	0        	0        	0        	0        	0        	0        	0        	0        	0        	0        	0        	0        	0        	0        	0                         	0                                	0                         	0        	0        	0        	0        	0        	0        	0        	0        	0.24
                                                                                                                       TGAAGCTTGTCATCGAGTATGCA                 	0        	0.38     	0        	0        	0        	0        	0        	0        	0        	0        	0        	0        	0        	0        	0        	0        	0        	0        	0                        	0        	0        	0        	0        	0        	0        	0        	0        	0        	0        	0        	0        	0        	0        	0        	0        	0        	0        	0        	0                         	0                                	0                         	0        	0        	0        	0        	0        	0        	0        	0        	0.38
                                                                                                                        GAAGCTTGTCATCGAGTATGCAGT               	0.24     	0        	0        	0        	0        	0        	0        	0        	0        	0        	0        	2.81     	0        	0        	0        	0        	0        	0        	0                        	0        	0        	0        	0        	0        	0        	0        	0        	0        	0        	0        	0        	0        	0        	0        	0        	0        	0        	0        	0                         	0                                	0                         	0        	0        	0        	0        	0        	0        	0        	0        	3.05
                                                                                                                        GAAGCTTGTCATCGAGTATGCA                 	0        	0        	0        	0        	0.36     	0        	0        	0        	0        	0        	0        	0        	0        	0        	0        	0        	0        	0        	0                        	0        	0        	0        	0        	0        	0        	0        	0        	0        	0        	0        	0        	0        	0        	0        	0        	0        	0        	0        	0                         	0                                	0                         	0        	0        	0        	0        	0        	0        	0        	0        	0.36
                                                                                                                         AAGCTTGTCATCGAGTATGCAGTC              	0        	0        	0        	0.57     	0        	0        	0        	0        	0        	0        	0        	0        	0        	0        	0        	0        	0        	0        	0                        	0        	0        	0        	0        	0        	0        	0        	0        	0        	0        	0        	0        	0        	0        	0        	0        	0        	0        	0        	0                         	0                                	0                         	0        	0        	0        	0        	0        	0        	0        	0        	0.57
                                                                                                                          AGCTTGTCATCGAGTATGCAGTCG             	0        	0        	0.4      	0        	0        	0        	0        	0.81     	0        	0        	0        	0        	0        	0        	0        	0        	0        	0        	0                        	0        	0        	0        	0        	0        	0        	0        	0        	0        	0        	0        	0        	0        	0        	0        	0        	0        	0        	0        	0                         	0                                	0                         	0        	0        	0        	0        	0        	0        	0        	0        	1.21
                                                                                                                          AGCTTGTCATCGAGTATGCAGT               	0.24     	0        	0        	0        	0        	0        	0        	0        	0        	0        	0        	0        	0        	0        	0        	0        	0        	0        	0                        	0        	0        	0        	0        	0        	0        	0        	0        	0        	0        	0        	0        	0        	0        	0        	0        	0        	0        	0        	0                         	0                                	0                         	0        	0        	0        	0        	0        	0        	0        	0        	0.24
                                                                                                                            CTTGTCATCGAGTATGCAGTCGAG           	0        	0        	0        	0        	0        	0        	0        	0        	0        	0        	0        	0        	0        	0        	0        	0        	0        	0        	0                        	0        	0.27     	0        	0        	0        	0        	0        	0        	0        	0        	0        	0        	0        	0        	0        	0        	0        	0        	0        	0                         	0                                	0                         	0        	0        	0        	0        	0        	0        	0        	0        	0.27
                                                                                                                            CTTGTCATCGAGTATGCAGTCG             	0        	0.38     	0        	0        	0.72     	0        	0        	0.41     	0        	0        	0        	0        	0        	0        	0        	0        	0        	0.15     	0                        	0        	0        	0        	0        	0        	0        	0        	0        	0        	0        	0        	0        	0        	0        	0        	0        	0        	0        	0        	0                         	0                                	0                         	0        	0        	0        	0        	0        	0        	0        	0        	1.66
                                                                                                                            CTTGTCATCGAGTATGCAGTCGA            	0        	0        	0        	0.28     	0        	0        	0        	0        	0        	0        	0        	0        	0        	0        	0        	0        	0        	0        	0                        	0        	0        	0        	0        	0        	0        	0        	0        	0        	0        	0        	0        	0        	0        	0        	0        	0        	0        	0        	0                         	0                                	0                         	0        	0        	0        	0        	0        	0        	0        	0        	0.28
                                                                                                                            CTTGTCATCGAGTATGCAGTC              	0        	0        	0        	0        	0        	0        	0        	0        	0        	0        	0        	0        	0        	0        	0        	0        	0        	0        	0                        	0        	0        	0        	0        	0        	0        	0        	3.24     	0        	0        	0        	0        	0        	0        	0        	0        	0        	0        	0        	0                         	0                                	0                         	0        	0        	0        	0        	0        	0        	0        	0        	3.24
                                                                                                                             TTGTCATCGAGTATGCAGTCGAG           	0        	0        	0        	0        	0.36     	1.46     	0        	0        	0        	0        	0        	0        	0        	0        	0        	0        	0        	0        	0                        	0        	0        	0        	0        	0        	0        	0        	0        	0        	0        	0        	0        	0        	0        	0        	0        	0        	0        	0        	0                         	0                                	0                         	0        	0        	0        	0        	0        	0        	0        	0        	1.82
                                                                                                                             TTGTCATCGAGTATGCAGTCGA            	0        	0.76     	1.21     	0.28     	0        	0        	0        	0        	0        	0        	0        	0        	0        	0        	0        	0        	0        	0        	0                        	0        	0        	0        	0        	0        	0        	0        	0        	0        	0        	0        	0        	0        	0        	0        	0        	0        	0        	0        	0                         	0                                	0                         	0        	0        	0        	0        	0        	0        	0        	0        	2.25
                                                                                                                              TGTCATCGAGTATGCAGTCGAG           	0.72     	0.38     	0        	0        	0.36     	0        	0.6      	0        	0        	0        	0        	0        	0        	0        	0        	0        	0        	0        	0                        	0        	0        	0        	0        	0        	0        	0        	0        	0        	0        	0        	0        	0        	0        	0        	0        	0        	0        	0        	0                         	0                                	0                         	0        	0        	0        	0        	0        	0        	0        	0        	2.06
                                                                                                                              TGTCATCGAGTATGCAGTCGAGTG         	0        	0.38     	0        	0        	0.36     	0        	0        	0        	0        	0        	0        	0        	0        	0        	0        	0        	0        	0        	0                        	0        	0.27     	0        	0        	0        	0        	0        	0        	0        	0        	0        	0        	0        	0        	0        	0        	0        	0        	0        	0                         	0                                	0                         	0        	0        	0        	0        	0        	0        	0        	0        	1.01
                                                                                                                              TGTCATCGAGTATGCAGTCGAGT          	0.24     	0        	0        	0        	0        	0        	0        	0        	0        	0        	0        	0        	0        	0        	0        	0        	0        	0        	0                        	0        	0        	0        	0        	0        	0        	0        	0        	0        	0        	0        	0        	0        	0        	0        	0        	0        	0        	0        	0                         	0                                	0                         	0        	0        	0        	0        	0        	0        	0        	0        	0.24
                                                                                                                               GTCATCGAGTATGCAGTCGAGTGG        	0        	0        	0        	0        	0        	0        	0        	0        	0        	0        	0        	0        	0        	0        	0        	0        	0        	0        	0                        	0        	0        	0        	0        	0        	0        	0        	0        	0        	0        	0        	0        	0        	0        	0        	0        	0        	0        	0        	0                         	0                                	0                         	0        	0        	0        	0        	0        	13.31    	0        	0        	13.31
                                                                                                                               GTCATCGAGTATGCAGTCGAGTG         	0        	0        	0        	0        	0        	0        	0        	0        	0        	0        	0        	0        	0        	0        	0        	0        	0        	0.15     	0                        	0        	0        	0        	0        	0        	0        	0        	0        	0        	0        	0        	0        	0        	0        	0        	0        	0        	0        	0        	0                         	0                                	0                         	0        	0        	0        	0        	0        	0        	0        	0        	0.15
                                                                                                                               GTCATCGAGTATGCAGTCGAG           	0.24     	0        	0        	0        	0        	0        	0        	0        	0        	0        	0        	0        	0        	0        	0        	0        	0        	0        	0                        	0        	0        	0        	0        	0        	0        	0        	0        	0        	0        	0        	0        	0        	0        	0        	0        	0        	0        	0        	0                         	0                                	0                         	0        	0        	0        	0        	0        	0        	0        	0        	0.24
                                                                                                                                TCATCGAGTATGCAGTCGAGTGGT       	0        	0        	0.4      	0        	0        	0        	0        	0        	0.53     	0        	0        	0        	0        	0        	0        	0        	0        	0        	0                        	0        	0        	0        	0        	0        	0        	0        	0        	0        	0        	0        	0        	0        	0        	0        	0        	0        	0        	0        	0                         	0                                	0                         	0        	0        	0        	0        	0        	0        	0        	0        	0.93
                                                                                                                                TCATCGAGTATGCAGTCGAGTG         	0        	0        	0        	0        	0.36     	0        	0        	0        	0        	0        	0        	0        	0        	0        	0        	0        	0        	0        	0                        	0        	0        	0        	0        	0        	0        	0        	0        	0        	0        	0        	0        	0        	0        	0        	0        	0        	0        	0        	0                         	0                                	0                         	0        	0        	0        	0        	0        	0        	0        	0        	0.36
                                                                                                                                 CATCGAGTATGCAGTCGAGTGGT       	0        	0        	0        	0        	0        	0        	0.3      	0        	0        	0        	0        	0        	0        	0        	0        	0        	0        	0        	0                        	0        	0        	0        	0        	0        	0        	0        	0        	0        	0        	0        	0        	0        	0        	0        	0        	0        	0        	0        	0                         	0                                	0                         	0        	0        	0        	0        	0        	0        	0        	0        	0.3
                                                                                                                                 CATCGAGTATGCAGTCGAGTGGTG      	0        	0        	0        	0        	0        	0        	0        	0        	0        	0        	0        	0        	0        	0        	0        	0        	0        	0.15     	0                        	0        	0        	0        	0        	0        	0        	0        	0        	0        	0        	0        	0        	0        	0        	0        	0        	0        	0        	0        	0                         	0                                	0                         	0        	0        	0        	0        	0        	0        	0        	0        	0.15
                                                                                                                                  ATCGAGTATGCAGTCGAGTGGT       	0.24     	0        	0.81     	0        	0.72     	0        	0.3      	0        	0        	0        	0        	0        	0        	0        	0        	0        	0        	0        	0                        	1.78     	0        	0        	0        	0        	0        	0        	0        	0        	0        	0        	0        	0        	0        	0        	0        	0        	0        	0        	0                         	0                                	0                         	0        	0        	0        	0        	0        	0        	0        	0        	3.85
                                                                                                                                  ATCGAGTATGCAGTCGAGTGGTGG     	0.48     	0        	0        	0        	0        	0        	0        	0        	0        	0        	0        	5.62     	0        	0        	0        	0        	0        	0.15     	0                        	0        	0        	0        	0        	0        	0        	0        	0        	0        	0        	0        	0        	12.72    	0        	0        	0        	0        	0        	18.72    	0                         	0                                	0                         	0        	0        	0        	0        	0        	0        	0        	41.69    	79.38
                                                                                                                                  ATCGAGTATGCAGTCGAGT          	0        	0        	0        	0        	0        	0        	0        	0        	0        	0        	0.68     	0        	0        	0        	0        	0        	0        	0        	0                        	0        	0        	0        	0        	0        	0        	0        	0        	0        	0        	0        	0        	0        	0        	0        	0        	0        	0        	0        	0                         	0                                	0                         	0        	0        	0        	0        	0        	0        	0        	0        	0.68
                                                                                                                                   TCGAGTATGCAGTCGAGTGGT       	0.24     	0        	0        	0        	0        	0        	0        	0        	0        	0        	0        	0        	0        	0        	0        	0        	0        	0        	0                        	5.94     	0        	0        	0        	0        	0        	0        	0        	0        	0        	0        	0        	0        	0        	0        	0        	0        	0        	0        	0                         	0                                	0                         	0        	0        	0        	0        	0        	0        	0        	0        	6.18
                                                                                                                                   TCGAGTATGCAGTCGAGTGGTGG     	0        	0        	0        	0        	0        	0        	0        	0        	0        	0        	0        	0        	21.32    	0        	0        	0        	0        	0        	0                        	0        	0        	0        	0        	0        	0        	0        	0        	0        	0        	0        	0        	0        	0        	0        	0        	0        	0        	0        	0                         	0                                	0                         	0        	0        	0        	0        	0        	0        	0        	0        	21.32
                                                                                                                                   TCGAGTATGCAGTCGAGTGGTGGT    	0        	0        	0        	0        	0        	0        	0        	0        	0        	0        	0        	0        	0        	0        	0        	0        	0        	0        	0                        	0        	0        	0        	0        	0        	0        	0        	0        	0        	0        	0        	0        	12.72    	0        	0        	0        	0        	0        	0        	0                         	0                                	0                         	0        	0        	0        	0        	0        	0        	0        	0        	12.72
                                                                                                                                   TCGAGTATGCAGTCGAGTGGTG      	0        	0        	0        	0        	0        	0        	0        	0        	0        	0        	0        	0        	0        	0        	0        	0        	0        	0.15     	0                        	0        	0        	0        	0        	0        	0        	0        	0        	0        	0        	0        	0        	0        	0        	0        	0        	0        	0        	0        	0                         	0                                	0                         	0        	0        	0        	0        	0        	0        	0        	0        	0.15
                                                                                                                                     GAGTATGCAGTCGAGTGGT       	0        	0        	0.4      	0        	0        	0        	0        	0        	0        	0        	0        	0        	0        	0        	0        	0        	0        	0        	0                        	0        	0        	0        	0        	0        	0        	0        	0        	0        	0        	0        	0        	0        	0        	0        	0        	0        	0        	0        	0                         	0                                	0                         	0        	0        	0        	0        	0        	0        	0        	0        	0.4
                                                                                                                                     GAGTATGCAGTCGAGTGGTGGT    	0        	0        	0        	0        	0        	0        	0        	0        	0        	0        	0        	0        	0        	0        	0        	0        	0        	0        	0                        	0        	0        	0        	0        	0        	0        	0        	0        	0        	0        	0        	0        	0        	0        	0        	0        	0        	0        	0        	0                         	0                                	0                         	56.05    	47.18    	0        	0        	0        	0        	0        	0        	103.23
                                                                                                                                     GAGTATGCAGTCGAGTGGTG      	0        	0        	0        	0        	0        	0        	0        	0        	0        	0        	0        	0        	0        	0        	0        	0        	0        	0        	0                        	0        	0        	0        	0        	0        	0        	0        	3.24     	0        	0        	0        	0        	0        	0        	0        	0        	0        	0        	0        	0                         	0                                	0                         	0        	0        	0        	0        	0        	0        	0        	0        	3.24
                                                                                                                                      AGTATGCAGTCGAGTGGTGGTGAT 	0        	0        	0.4      	0        	0        	0        	0        	0        	0        	0        	0        	7.03     	0        	0        	0        	0        	0        	0        	0                        	0        	0        	0        	0        	0        	0        	0        	0        	0        	0        	0        	0        	0        	0        	0        	0        	0        	0        	0        	0                         	0                                	0                         	0        	0        	0        	0        	0        	0        	0        	0        	7.43
                                                                                                                                      AGTATGCAGTCGAGTGGTGGT    	0        	0        	0        	0        	0        	0        	0        	0        	0        	0        	0        	2.81     	0        	0        	0        	0        	0        	0        	0                        	0        	0        	0        	0        	0        	0        	0        	0        	0        	0        	0        	0        	0        	0        	0        	0        	0        	0        	0        	0                         	0                                	0                         	0        	0        	0        	0        	0        	0        	0        	0        	2.81
                                                                                                                                      AGTATGCAGTCGAGTGGTGGTG   	0        	0        	0        	0        	0        	0        	0        	0        	0        	0        	0        	0        	0        	0        	0        	0        	0        	0        	0                        	0        	0.27     	0        	0        	0        	0        	0        	0        	0        	0        	0        	0        	0        	0        	0        	0        	0        	0        	0        	0                         	0                                	0                         	0        	0        	0        	0        	0        	0        	0        	0        	0.27
                                                                                                                                       GTATGCAGTCGAGTGGTGGTGA  	0        	0        	0        	0        	0        	0        	0        	0        	0        	0        	0        	0        	0        	0        	0        	0        	0        	0        	0                        	0        	0        	0        	0        	0        	0        	0        	0        	0        	0        	0        	0        	0        	0        	0        	0        	0        	0        	0        	0                         	0                                	0                         	0        	0        	0        	0        	0        	13.31    	0        	0        	13.31
                                                                                                                                        TATGCAGTCGAGTGGTGGTGAT 	0.24     	0        	0        	0        	0.36     	1.46     	0        	0        	0        	0        	0        	0        	0        	0        	0        	0        	0        	0        	0                        	4.16     	1.63     	0        	0        	0        	0        	0        	0        	0        	0        	0        	0        	0        	0        	0        	0        	0        	0        	0        	0                         	0                                	0                         	0        	0        	0        	0        	0        	0        	0        	0        	7.85
                                                                                                                                        TATGCAGTCGAGTGGTGGTGA  	0        	0        	0        	0        	0        	1.46     	0        	0        	0.26     	0        	0        	0        	0        	0        	0        	0        	0        	0        	0                        	0        	0        	0        	0        	0        	0        	0        	0        	0        	0        	0        	0        	0        	0        	0        	0        	0        	0        	0        	0                         	0                                	0                         	0        	0        	0        	0        	0        	0        	0        	0        	1.72
                                                                                                                                         ATGCAGTCGAGTGGTGGTGAT 	0.24     	0        	0        	0        	0        	0        	0        	0        	0        	0        	0        	0        	0        	0        	0        	0        	0.13     	0        	0                        	0        	0        	0        	0        	0        	0        	0        	0        	0        	0        	0        	0        	0        	0        	0        	0        	0        	0        	0        	0                         	0                                	0                         	0        	0        	0        	0        	0        	0        	0        	0        	0.37
                                                                                                                                         ATGCAGTCGAGTGGTGGTGATG	0        	0        	0        	0        	0        	0        	0        	0        	0        	0        	0        	0        	0        	0        	0        	0        	0        	0        	0                        	0        	1.63     	0        	0        	0        	0        	0        	0        	0        	0        	0        	0        	0        	0        	0        	0        	0        	0        	0        	0                         	0                                	0                         	0        	0        	0        	0        	0        	0        	0        	0        	1.63
GGACGGATTAAGAACTGTACTCGACCCATGTGGTCGAGTGAGTGGTCGAGTGAATAGCTGGAGTCTTCTTTTCTTCCTTGTGCTCGAGTGTCTGGTTGAGTGCGGAATGAAGAAGGCTCTGAAGCTTGTCATCGAGTATGCAGTCGAGTGGTGGTGATG

>AT4G08264.1 _Random_159nt

                                                                                                                                                               	GSM257235	GSM343005	GSM366869	Total
            TGATGCGAGTTGGTTATGGCCGTC                                                                                                                           	13.31    	0        	0        	13.31
                                CGTCCTTTTCCTTGGTCTTTTTGG                                                                                                       	0        	0.36     	0        	0.36
                                  TCCTTTTCCTTGGTCTTTTTGGAT                                                                                                     	0        	0        	2.53     	2.53
                                              GTCTTTTTGGATCAACAAATTCTT                                                                                         	0        	0        	2.53     	2.53
TCCATCTTATAGTGATGCGAGTTGGTTATGGCCGTCCTTTTCCTTGGTCTTTTTGGATCAACAAATTCTTCCTCCATTATGAGCATTCCAATGTCATTTTCCTCACAAAAAGAACTAACTTCAGCCATAAAATCATCCTGTCCATCATCTCTAAGCTTT

>AT4G08850.2 _Random_159nt

                                                                                                                                                               	GSM442934	GSM253622	GSM442935	Total
  TTGTAGCTGAGATCAAGCATT                                                                                                                                        	0.26     	0        	0        	0.26
                                                                            TCTGCTCAGGTTCATGTAGTA                                                              	0        	0.59     	0        	0.59
                                                                                                                            GGGTATTTCGGAACTGAATCGG             	0.26     	0        	0        	0.26
                                                                                                                              GTATTTCGGAACTGAATCGGT            	0        	0        	0.27     	0.27
GATTGTAGCTGAGATCAAGCATTTGTAACTGAGATAGCTTTGTTAACCCCTCCGGGATGGTTTGATCCAAGTCGTTTCTGCTCAGGTTCATGTAGTAGAGCCTTGGCAAATTGTTGAGCGTTGGGGGTATTTCGGAACTGAATCGGTTTGAGGATAGAT

>AT4G14740.2 _Random_159nt

                                                                                                                                                               	GSM642338	GSM343005	Total
    ACTGTGACTACTGCTTGAGCT                                                                                                                                      	0.1      	0        	0.1
     CTGTGACTACTGCTTGAGCTTC                                                                                                                                    	0        	0.36     	0.36
CACCACTGTGACTACTGCTTGAGCTTCCATTGCTACCATTAACATTATTGCTGCTTCCTCCTGTAGAAGTGAGTCCTTTATCCATTGGTATCACTGATGCTATGTTCCACACTTCCTTCATTGCCCTTGCCTTCAATGTTTGCACTCCTCTTAAAGCTA

>AT4G16010.1 _Random_159nt

                                                                                                                                                               	GSM442935	GSM456945	GSM366868	GSM518432	GSM442933	GSM442934	GSM442932	GSM342999	GSM343005	Total
     TCCAAAGATTCTCAAGGCCTGAT                                                                                                                                   	0.27     	0        	0        	0        	0        	0        	0        	0        	0        	0.27
                  AAGGCCTGATAATCCGGTTTCTTC                                                                                                                     	0        	0.45     	0        	0        	0        	0        	0        	0        	0        	0.45
                  AAGGCCTGATAATCCGGTTTCTTCT                                                                                                                    	0        	0.15     	0        	0        	0        	0        	0        	0        	0        	0.15
                          ATAATCCGGTTTCTTCTTGTTTA                                                                                                              	0        	0        	1.44     	0        	0        	0        	0        	0        	0        	1.44
                            AATCCGGTTTCTTCTTGTTTAACA                                                                                                           	0        	0        	0        	0.24     	0        	0        	0        	0        	0        	0.24
                                                AACAGCTCAAAAGGACTTTTAGCA                                                                                       	0        	0        	0        	0        	0.29     	0        	0        	0        	0        	0.29
                                                 ACAGCTCAAAAGGACTTTTAGCAT                                                                                      	0        	0        	0        	0        	0        	0.26     	0        	0        	0        	0.26
                                                  CAGCTCAAAAGGACTTTTAGCAT                                                                                      	0        	0.15     	0        	0        	0        	0        	0.28     	0        	0        	0.43
                                                       CAAAAGGACTTTTAGCATCAGTA                                                                                 	0        	0        	0        	0        	0        	0.26     	0        	0        	0        	0.26
                                                        AAAAGGACTTTTAGCATCAGTAAG                                                                               	0.54     	0        	0        	0        	0        	0.26     	0        	0        	0        	0.8
                                                          AAGGACTTTTAGCATCAGTAAGA                                                                              	0        	0        	0        	0        	0.29     	0        	0        	0        	0        	0.29
                                                          AAGGACTTTTAGCATCAGTAAGAG                                                                             	0        	0        	0        	0        	0.29     	0        	0        	0        	0        	0.29
                                                           AGGACTTTTAGCATCAGTAAGAGC                                                                            	0        	0        	0        	0        	0.29     	0        	0        	0.38     	0        	0.67
                                                            GGACTTTTAGCATCAGTAAGAGCA                                                                           	0        	0.15     	0        	0        	0        	0        	0        	0        	0        	0.15
                                                             GACTTTTAGCATCAGTAAGAGCAG                                                                          	0        	0.15     	0        	0        	0        	0        	0        	0        	0        	0.15
                                                                    AGCATCAGTAAGAGCAGTATGAGG                                                                   	0        	0        	0        	0        	0        	0        	0        	1.52     	0        	1.52
                                                                               GAGCAGTATGAGGAAGCAGATTA                                                         	0        	0.15     	0        	0        	0        	0        	0        	0        	0        	0.15
                                                                                   AGTATGAGGAAGCAGATTACTGAG                                                    	0        	0.45     	0        	0        	0        	0        	0        	0        	0        	0.45
                                                                                    GTATGAGGAAGCAGATTACTGAGA                                                   	0        	0.15     	0        	0        	0        	0        	0        	0        	0        	0.15
                                                                                     TATGAGGAAGCAGATTACTGAGA                                                   	0        	0.15     	0        	0        	0.29     	0        	0        	0        	0        	0.44
                                                                                      ATGAGGAAGCAGATTACTGAGAA                                                  	0        	0.15     	0        	0        	0        	0        	0        	0        	0        	0.15
                                                                                         AGGAAGCAGATTACTGAGAAAGTT                                              	0        	0        	0        	0        	0.29     	0        	0        	0        	0        	0.29
                                                                                             AGCAGATTACTGAGAAAGTTTG                                            	0        	0        	0        	0        	0        	0        	0.28     	0        	0        	0.28
                                                                                             AGCAGATTACTGAGAAAGTTTGTA                                          	0        	0        	0        	0        	0        	0.26     	0        	0        	0        	0.26
                                                                                                            AAGTTTGTAGTATAAAAGGCTT                             	0        	0        	0        	0        	0        	0.26     	0        	0        	0        	0.26
                                                                                                             AGTTTGTAGTATAAAAGGCTTC                            	0        	0        	0        	0        	0        	0        	0.28     	0        	0        	0.28
                                                                                                                                       CAATGTTTTTGAGGGACTTTGCCT	0        	0        	0        	0        	0        	0        	0        	0        	0.36     	0.36
GCACATCCAAAGATTCTCAAGGCCTGATAATCCGGTTTCTTCTTGTTTAACAGCTCAAAAGGACTTTTAGCATCAGTAAGAGCAGTATGAGGAAGCAGATTACTGAGAAAGTTTGTAGTATAAAAGGCTTCTACCCAATGTTTTTGAGGGACTTTGCCT

>AT4G32460.2 _Random_159nt

                                                                                                                                                               	GSM642338	GSM642335	Total
                          ACGAGTTCGACGGCGCGACGG                                                                                                                	0.1      	0        	0.1
                                                                                                                                         ATGGAGTTTGGTGGAATCAA  	0        	1.77     	1.77
GTGCGACGGCGCTTTCTTTCCCGGCGACGAGTTCGACGGCGCGACGGCCTTGAGGAACGGAGAAATGATCGGAATCTATGTATTTGACAGCTTTAAGAGACTCGACCATCCAACCAGGTAACGGAGAGTGATCGTCGATGGAGTTTGGTGGAATCAAAA

>AT4G37120.1 _Random_159nt

                                                                                                                                                               	GSM366870	Total
ATAATGGTGTCCTTTGTCTGA                                                                                                                                          	1.74     	1.74
ATAATGGTGTCCTTTGTCTGAGTTTTCAGTTTTTCCTTTGCAACTTTAAAGTTCTTATAGAGCAATTCAGCTTGGGATGGAGCCGCTTGCATATGCATGTCATGTCCCTTGTCAAATGCTTCACATGAATGGATGTTTATCTGTTTGAACTCCAGAGCT

>AT5G06100.3 _Random_159nt

                                                                                                                                                               	GSM253625	GSM642338	GSM442933	Total
                 CAGGCGACGAGAATTCTTGCT                                                                                                                         	3.24     	0        	0        	3.24
                                                     ACCCAGGATACAACAACTCAGA                                                                                    	0        	0.1      	0        	0.1
                                                                                              GAGGGGATTGTTGGTG                                                 	0        	0        	0.29     	0.29
TGTGTTCCGGAATTGTTCAGGCGACGAGAATTCTTGCTTTATGGTACTGCTACACCCAGGATACAACAACTCAGATTCCCAAAGTCGCTTCGAGGAGGGGATTGTTGGTGTCATGAAGTTTTCATATCGAGGAGAACTTGCACAGTTACCCATATTTTT

>AT5G18340.1 _Random_159nt

                                                                                                                                                               	GSM642338	GSM257236	Total
                                                                     AGAGAGCGGAGTGAGTAACCTGGT                                                                  	0.1      	0        	0.1
                                                                         AGCGGAGTGAGTAACCTGGTGATC                                                              	0        	21.16    	21.16
CATGTTGAACAACGCTGTGACGATATTCTCTTGAAGCTCGGGATTCGAGTCTACCTCATCGCCCAAAACAGAGAGCGGAGTGAGTAACCTGGTGATCGAATCAGGGAGTTCCTTGATAAAGAAGTCACGGACATTGACAAATTTTTCGGTCTGGAGGGC

>AT5G19530.1 _Random_159nt

                                                                                                                                                               	GSM642338	GSM343004	Total
                      AAGGATTTGGTGTAGAGCTGAT                                                                                                                   	0.15     	0        	0.15
                             TGGTGTAGAGCTGATAACAAGGTC                                                                                                          	0        	0.6      	0.6
GGGTTTGAGAATGTTTTGGTAGAAGGATTTGGTGTAGAGCTGATAACAAGGTCCACCTTCCACTGGATCAGCTAAATCTCCCACTATGATATCAAACTTCTCTTCCCTTTTCTCTAATTCAGCCCTTTTTCACATTTCAAATTATATTTTTTAGAGATT

>AT1G21980.1 _Random_159nt

                                                                                                                                                               	GSM442935	Total
                                      TAGTCACAAGGGAGTTTTCGTA                                                                                                   	0.27     	0.27
GCCACCAACAGGTTTGACACAATGAACACCGTAGAATCTAGTCACAAGGGAGTTTTCGTATTGGCAGACATGTTTGTAGTAACTTGGAAGCATTCTTAGAAGAACCTGGATAGAAGAAGACAAACACTTCAGGTCAAATTTCTTTAGCTAATCACAGAC

>AT5G32241.1 _Random_159nt

                                                                                                                                                               	GSM456945	GSM366866	GSM442935	GSM642338	GSM518432	GSM343002	GSM442934	GSM343001	GSM304283	GSM118375 (whole siliques)	GSM343005	GSM342999	GSM366868	GSM343004	GSM366870	GSM343000	GSM366869	GSM442933	GSM118373 (rosette leaves)	GSM253622	GSM149080	GSM642337	GSM253624	Total
                      CCGAGTAACCATAGGGCTAGG                                                                                                                    	0.15     	0        	0        	0        	0        	0        	0        	0        	0        	0                         	0        	0        	0        	0        	0        	0        	0        	0        	0                         	0        	0        	0        	0        	0.15
                      CCGAGTAACCATAGGGCTAGGGAG                                                                                                                 	0.15     	0        	0        	0        	0        	0        	0        	0        	0        	0                         	0        	0        	0        	0        	0        	0        	0        	0        	0                         	0        	0        	0        	0        	0.15
                         AGTAACCATAGGGCTAGGGAGAAG                                                                                                              	0        	0.43     	0        	0        	0        	0        	0        	0        	0        	0                         	0        	0        	0        	0        	0        	0        	0        	0        	0                         	0        	0        	0        	0        	0.43
                             ACCATAGGGCTAGGGAGAAGGA                                                                                                            	0        	0        	0.27     	0        	0        	0        	0        	0        	0        	0                         	0        	0        	0        	0        	0        	0        	0        	0        	0                         	0        	0        	0        	0        	0.27
                             ACCATAGGGCTAGGGAGAAGG                                                                                                             	0        	0        	0        	0.1      	0        	0        	0        	0        	0        	0                         	0        	0        	0        	0        	0        	0        	0        	0        	0                         	0        	0        	0        	0        	0.1
                                 TAGGGCTAGGGAGAAGGATGC                                                                                                         	0        	0        	0        	0        	0.24     	0        	0        	0        	0        	0                         	0        	0        	0        	0        	0        	0        	0        	0        	0                         	0        	0        	0        	0        	0.24
                                  AGGGCTAGGGAGAAGGATGCTAG                                                                                                      	0.15     	0        	0.54     	0        	0        	0        	0        	0        	0        	0                         	0        	0        	0        	0        	0        	0        	0        	0        	0                         	0        	0        	0        	0        	0.69
                                  AGGGCTAGGGAGAAGGATGCTAGC                                                                                                     	0.3      	0        	0.27     	0        	0.24     	0.28     	0        	0.4      	0        	3.27                      	0.36     	0.38     	0        	0        	0        	0        	0        	0        	0                         	0        	0        	0        	0        	5.5
                                  AGGGCTAGGGAGAAGGATGCTA                                                                                                       	0.15     	0        	0.27     	0        	0        	0        	0.26     	0        	0.68     	0                         	0        	0        	0        	0        	0        	0        	0        	0        	0                         	0        	0        	0        	0        	1.36
                                  AGGGCTAGGGAGAAGGATGCT                                                                                                        	0        	0        	0        	0        	0        	0        	0.53     	0        	0        	0                         	0        	0        	0        	0        	0        	0        	0        	0        	0                         	0        	0        	0        	0        	0.53
                                   GGGCTAGGGAGAAGGATGCTA                                                                                                       	0.15     	0        	0        	0        	0        	0        	0        	0        	0        	0                         	0        	0        	0        	0        	0        	0        	0        	0        	0                         	0        	0        	0        	0        	0.15
                                   GGGCTAGGGAGAAGGATGCTAG                                                                                                      	0.15     	0        	0.27     	0        	0        	0        	0        	0        	0        	0                         	0        	0        	0        	0        	0        	0        	0        	0        	0                         	0        	0        	0        	0        	0.42
                                    GGCTAGGGAGAAGGATGCTAG                                                                                                      	0.15     	0        	0        	0        	0        	0        	0        	0        	0        	0                         	0        	0        	0        	0        	0        	0        	0        	0        	0                         	0        	0        	0        	0        	0.15
                                     GCTAGGGAGAAGGATGCTAGCT                                                                                                    	0        	0        	0        	0        	0        	0        	0        	0.81     	0        	0                         	0        	0        	0        	0        	0        	0        	0        	0        	0                         	0        	0        	0        	0        	0.81
                                        AGGGAGAAGGATGCTAGCTCGCTT                                                                                               	0.15     	0        	0        	0        	0        	0        	0        	0        	0        	0                         	0        	0        	0        	0        	0        	0        	0        	0        	0                         	0        	0        	0        	0        	0.15
                                        AGGGAGAAGGATGCTAGCTC                                                                                                   	0.3      	0        	0        	0        	0        	0        	0        	0        	0        	0                         	0        	0        	0        	0        	0        	0        	0        	0        	0                         	0        	0        	0        	0        	0.3
                                        AGGGAGAAGGATGCTAGCTCGCT                                                                                                	0        	0        	0        	0        	0        	0        	0.26     	0        	0        	0                         	0        	0        	0        	0        	0        	0        	0        	0        	0                         	0        	0        	0        	0        	0.26
                                        AGGGAGAAGGATGCTAGCTCG                                                                                                  	0.45     	0        	0        	0        	0        	0        	0        	0        	0        	0                         	0        	0        	0        	0        	0        	0        	0        	0        	0                         	0        	0        	0        	0        	0.45
                                        AGGGAGAAGGATGCTAGCT                                                                                                    	0.74     	0        	0        	0        	0        	0        	0        	0        	0        	0                         	0        	0        	0        	0        	0        	0        	0        	0        	0                         	0        	0        	0        	0        	0.74
                                        AGGGAGAAGGATGCTAGC                                                                                                     	0.15     	0        	0        	0        	0        	0        	0        	0        	0        	0                         	0        	0        	0        	0        	0        	0        	0        	0        	0                         	0        	0        	0        	0        	0.15
                                         GGGAGAAGGATGCTAGCTCGCTT                                                                                               	0        	0        	0.27     	0        	0        	0        	0        	0        	0        	0                         	0        	0        	0        	0        	0        	0        	0        	0        	0                         	0        	0        	0        	0        	0.27
                                                  ATGCTAGCTCGCTTGTCTGTAG                                                                                       	0        	0        	0        	0        	0        	0        	0        	0        	0        	0                         	0        	0        	1.44     	0        	0        	0        	0        	0        	0                         	0        	0        	0        	0        	1.44
                                                              TTGTCTGTAGAGTGCTCAAACC                                                                           	0        	0        	0        	0        	0        	0        	0        	0        	0        	0                         	0        	0        	0        	0.6      	0        	0        	0        	0        	0                         	0        	0        	0        	0        	0.6
                                                               TGTCTGTAGAGTGCTCAAAC                                                                            	0        	0        	0        	0        	0.24     	0        	0        	0        	0        	0                         	0        	0        	0        	0        	0        	0        	0        	0        	0                         	0        	0        	0        	0        	0.24
                                                               TGTCTGTAGAGTGCTCAAACC                                                                           	0        	0        	0        	0        	0        	0        	0        	0        	0        	0                         	0        	0        	0        	0        	3.47     	0        	0        	0        	0                         	0        	0        	0        	0        	3.47
                                                               TGTCTGTAGAGTGCTCAAACCT                                                                          	0        	0        	0        	0        	0        	0        	0        	0        	0        	0                         	0        	0        	0        	0        	0        	0.41     	0        	0        	0                         	0        	0        	0        	0        	0.41
                                                               TGTCTGTAGAGTGCTCAAACCTGA                                                                        	0        	0        	0        	0        	0.24     	0        	0        	0        	0        	0                         	0        	0        	0        	0.6      	0        	0        	0        	0        	0                         	0        	0        	0        	0        	0.84
                                                                GTCTGTAGAGTGCTCAAACCTGAA                                                                       	0.45     	0        	1.09     	0        	0        	0.28     	0.26     	0        	0        	0                         	0        	0        	1.44     	0        	0        	0        	0        	0        	0                         	0        	0        	0        	0        	3.52
                                                                GTCTGTAGAGTGCTCAAACCTGA                                                                        	0        	0        	0        	0        	0        	0        	0        	0        	0        	0                         	0        	0.38     	0        	0        	0        	0        	0        	0        	0                         	0        	0        	0        	0        	0.38
                                                                GTCTGTAGAGTGCTCAAAC                                                                            	0        	0        	0        	0        	0.24     	0        	0        	0        	0        	0                         	0        	0        	0        	0        	0        	0        	0        	0        	0                         	0        	0        	0        	0        	0.24
                                                                 TCTGTAGAGTGCTCAAACCTGAAC                                                                      	0.15     	0        	0.27     	0        	0        	0        	0        	0        	0        	0                         	0.36     	0.76     	0        	0        	0        	0.41     	0        	0        	0                         	0        	0        	0        	0        	1.95
                                                                 TCTGTAGAGTGCTCAAACCTGA                                                                        	0        	0        	0        	0        	0.48     	0        	0        	0        	0        	0                         	0        	0.38     	2.88     	0.6      	0        	0.81     	2.53     	0        	0                         	0        	0        	0        	0        	7.68
                                                                 TCTGTAGAGTGCTCAAACCTGAA                                                                       	0        	0        	0.27     	0        	0        	0.28     	0        	0        	0        	0                         	0        	0        	0        	0        	0        	0        	0        	0.29     	0                         	0        	0        	0        	0        	0.84
                                                                  CTGTAGAGTGCTCAAACCTGA                                                                        	0        	0        	0        	0        	0        	0.28     	0        	0        	0        	0                         	0        	0        	0        	0        	0        	0        	0        	0        	5.35                      	0        	0        	0        	0        	5.63
                                                                  CTGTAGAGTGCTCAAACCTGAACC                                                                     	0.3      	0        	0        	0        	0        	0.57     	0        	0        	0        	0                         	0        	0        	0        	0        	0        	0        	0        	0        	0                         	0        	0        	0        	0        	0.87
                                                                  CTGTAGAGTGCTCAAACCTGAA                                                                       	0.15     	0        	0.27     	0        	0        	0        	0.53     	0        	0        	0                         	0        	0        	0        	0        	0        	0        	0        	0        	0                         	0        	0        	0        	0        	0.95
                                                                   TGTAGAGTGCTCAAACCTGAA                                                                       	0        	0        	0.27     	0        	0.24     	0        	0.26     	0        	0        	0                         	0        	0.38     	0        	0        	0        	0.41     	5.06     	0        	5.35                      	2.38     	6.58     	0        	0        	20.93
                                                                    GTAGAGTGCTCAAACCTGAACCGGT                                                                  	0.15     	0        	0        	0        	0        	0        	0        	0        	0        	0                         	0        	0        	0        	0        	0        	0        	0        	0        	0                         	0        	0        	0        	0        	0.15
                                                                    GTAGAGTGCTCAAACCTGAACCGG                                                                   	1.49     	0        	0.81     	0        	0        	0        	0        	0        	0        	0                         	0        	0        	0        	0        	0        	0        	0        	0        	0                         	0        	0        	0        	0        	2.3
                                                                     TAGAGTGCTCAAACCTGAACCGGT                                                                  	0.15     	0        	0        	0        	0        	0        	0        	0        	0        	0                         	0        	0        	0        	0        	0        	0        	0        	0        	0                         	0        	0        	0        	0        	0.15
                                                                      AGAGTGCTCAAACCTGAACCGGTG                                                                 	1.64     	0        	1.9      	0        	2.65     	1.13     	0.26     	0.4      	0        	0                         	0.36     	1.14     	0        	0        	0        	0.41     	2.53     	0.29     	0                         	0        	0        	0        	0        	12.71
                                                                      AGAGTGCTCAAACCTGAACCGGTGC                                                                	0        	0        	0        	0        	0.24     	0        	0        	0        	0        	0                         	0        	0        	0        	0        	0        	0        	0        	0        	0                         	0        	0        	0        	0        	0.24
                                                                      AGAGTGCTCAAACCTGAACCGG                                                                   	1.04     	0        	0.81     	0        	0        	0        	0.26     	0        	0        	0                         	0        	0        	0        	0.3      	0        	0        	0        	0        	0                         	0        	0        	0        	0        	2.41
                                                                      AGAGTGCTCAAACCTGAACCGGT                                                                  	0        	0        	0.27     	0        	0        	0        	0        	0        	0        	0                         	0        	0        	0        	0        	0        	0        	0        	0        	0                         	0        	0        	0        	0        	0.27
                                                                      AGAGTGCTCAAACCTGAACCG                                                                    	0        	0        	0        	0.15     	0        	0        	0        	0        	0        	0                         	0        	0        	0        	0        	0        	0        	0        	0        	0                         	0        	0        	0        	0        	0.15
                                                                      AGAGTGCTCAAACCTGAAC                                                                      	0        	0        	0        	0        	0        	0        	0        	0        	0        	0                         	0.72     	0        	0        	0        	0        	0        	0        	0        	0                         	0        	0        	0        	0        	0.72
                                                                       GAGTGCTCAAACCTGAACCGGTG                                                                 	0.3      	0        	0.27     	0        	0.72     	0.28     	0        	0        	0        	0                         	0.36     	0        	0        	0        	0        	0        	0        	0        	0                         	0        	0        	0        	0        	1.93
                                                                       GAGTGCTCAAACCTGAACCGGTGC                                                                	1.19     	0        	0.81     	0        	2.41     	0        	0.79     	0        	0        	0                         	0.36     	0        	0        	0        	0        	0.41     	0        	0        	0                         	0        	0        	0        	0        	5.97
                                                                       GAGTGCTCAAACCTGAACCGG                                                                   	0.15     	0        	0        	0        	0        	0        	0        	0        	0        	0                         	0        	0        	0        	0        	0        	0        	0        	0        	0                         	0        	0        	0        	0        	0.15
                                                                       GAGTGCTCAAACCTGAACCGGT                                                                  	0.3      	0        	0        	0        	0        	0        	0        	0.81     	0        	0                         	0        	0        	1.44     	0        	0        	0.41     	0        	0        	0                         	0        	0        	0        	0        	2.96
                                                                       GAGTGCTCAAACCTGAAC                                                                      	0        	0        	0        	0        	0        	0.28     	0        	0        	0        	0                         	0        	0        	0        	0        	0        	0        	0        	0        	0                         	0        	0        	0        	0        	0.28
                                                                        AGTGCTCAAACCTGAACCGGTGCA                                                               	0        	0        	0.27     	0        	0.96     	0        	0.53     	0.4      	0        	0                         	0        	0.76     	2.88     	0        	0        	1.22     	5.06     	0        	0                         	0        	0        	0        	0        	12.08
                                                                        AGTGCTCAAACCTGAACCGGTG                                                                 	0        	0        	0        	0.55     	0.24     	0        	0.26     	0        	0.68     	0                         	0.36     	0        	0        	0.3      	0        	0        	0        	0        	0                         	0        	0        	0.13     	0        	2.52
                                                                        AGTGCTCAAACCTGAACCGGT                                                                  	0        	0        	0        	0        	0        	0        	0.26     	0        	0        	0                         	0        	0        	0        	0        	0        	0        	0        	0        	0                         	0        	0        	0        	0        	0.26
                                                                         GTGCTCAAACCTGAACCGGTGCAA                                                              	0        	0        	0.27     	0        	0        	0        	0        	0        	0        	0                         	0        	0.38     	0        	0        	0        	0        	2.53     	0        	0                         	0        	0        	0        	0        	3.18
                                                                         GTGCTCAAACCTGAACCGGTGC                                                                	0        	0        	0        	0        	0.24     	0        	0        	0        	0        	0                         	0        	0.38     	0        	0        	0        	0        	0        	0        	0                         	0        	0        	0        	0        	0.62
                                                                         GTGCTCAAACCTGAACCGGTGCA                                                               	0.15     	0        	0        	0        	0.24     	0        	0        	0        	0        	0                         	0        	0        	0        	0        	0        	0        	0        	0        	0                         	0        	0        	0        	0        	0.39
                                                                         GTGCTCAAACCTGAACCGGTG                                                                 	0        	0        	0        	0        	0        	0        	0        	0        	0        	0                         	0        	0        	0        	0        	1.74     	0        	0        	0        	0                         	0        	0        	0        	0        	1.74
                                                                          TGCTCAAACCTGAACCGGTGCAA                                                              	0.15     	0        	0        	0        	0.24     	0.28     	0        	0        	0        	0                         	0        	0        	0        	0        	0        	0        	0        	0        	0                         	0        	0        	0        	0        	0.67
                                                                          TGCTCAAACCTGAACCGGTGCA                                                               	0        	0        	0        	0        	1.45     	0        	0.26     	0.4      	0        	0                         	0.36     	0.38     	0        	0        	1.74     	1.22     	0        	0        	0                         	0        	0        	0        	0        	5.81
[truncated: 58,285 more chars]
