# Supplementary material for: Genome-Wide Identification of Reverse Complementary microRNA Genes in Plants
Source: PLoS One. 2012 Oct 23;7(10):e46991. doi: 10.1371/journal.pone.0046991 (PMC3479107; doi:10.1371/journal.pone.0046991)
Supplement: Data S6 — Random sequences possessing perfectly-matched small RNAs in rice. (TXT) [file pone.0046991.s019.txt]

>LOC_Os01g15420_Random_132nt

                                                                                                                                    	GSM278571	GSM693279	Total
TCGTCGCCGGAGCGCCATTCC                                                                                                               	0.31     	0        	0.31
                                                                                                               TTTTCGTTCTTTAGGTCGTCC	0        	0.1      	0.1
TCGTCGCCGGAGCGCCATTCCCATTGTGCGACGGTGAGAGTCGCCATGGCCGCCGCCTTCGGCCGGCGTTCCCGCCTTCTATGGCCCCTCTCTCCCTCTCTAATCTTTTCCTTTTCGTTCTTTAGGTCGTCC

>LOC_Os02g03120_Random_132nt

                                                                                                                                    	GSM520638	Total
                                                                                TATTTTGTGACGAAAGAAA                                 	0.2      	0.2
AGCTGAAAACGACACCAAATCACCATATTAATTACTTTTTTTTTGTCTAAAATAAGTTAATCTAGCATACCATATTAACTTATTTTGTGACGAAAGAAATAGGTTATGCTCTTTTCTGTTTTCTCCAACAAA

>LOC_Os11g40970_Random_132nt

                                                                                                                                    	GSM520635	Total
                                                                                                  TTTGACTGCATGGTTTTGGATGGA          	0.16     	0.16
CAAAGGAGGAGTGCATCGGTTATGAAGATAATCCAATGCAGTGGCAATGTCTCCAGCTACTCTTACCCTTGAAGCCAAACTAAACAGTTTTGGGGGGCTTTGACTGCATGGTTTTGGATGGATCCAGCTTTC

>LOC_Os11g42920_Random_132nt

                                                                                                                                    	GSM520636	GSM455965	GSM520635	GSM455964	GSM278572	GSM520638	GSM520634	GSM571077	GSM686039	GSM571078	GSM686040	GSM520640	GSM409318(Shoot Apex 3)	GSM520637	GSM693279	Total
           AAAGAACTGTTGATATTTTTACAT                                                                                                 	0.23     	0        	0        	0        	0        	0        	0        	0        	0        	0        	0        	0        	0                      	0        	0        	0.23
            AAGAACTGTTGATATTTTTACATG                                                                                                	0        	0.25     	0        	0        	0        	0        	0        	0        	0        	0        	0        	0        	0                      	0        	0        	0.25
                         ATTTTTACATGCGGACCACTTAAG                                                                                   	2.34     	0        	0.16     	0        	0        	0        	0        	0        	0        	0        	0        	0        	0                      	0        	0        	2.5
                          TTTTTACATGCGGACCACTTAAGGA                                                                                 	0        	0        	0.16     	0        	0        	0        	0        	0        	0        	0        	0        	0        	0                      	0        	0        	0.16
                            TTTACATGCGGACCACTTAAGGAG                                                                                	0        	0        	0.33     	0        	0        	0        	0        	0        	0        	0        	0        	0        	0                      	0        	0        	0.33
                            TTTACATGCGGACCACTTAAG                                                                                   	0        	0        	0        	12.33    	0        	0        	0        	0        	0        	0        	0        	0        	0                      	0        	0        	12.33
                               ACATGCGGACCACTTAAGGAG                                                                                	0        	0        	0        	0        	0.33     	0        	0        	0        	0        	0        	0        	0        	0                      	0        	0        	0.33
                                     GGACCACTTAAGGAGATTTTTGCA                                                                       	0        	0        	0        	0        	0        	0.2      	0        	0        	0        	0        	0        	0        	0                      	0        	0        	0.2
                                      GACCACTTAAGGAGATTTT                                                                           	0        	0        	0        	0        	0        	0        	0.37     	0        	0        	0        	0        	0        	0                      	0        	0        	0.37
                                      GACCACTTAAGGAGATTTTTGCAT                                                                      	0        	0        	0.16     	0        	0        	0        	0        	0        	0        	0        	0        	0        	0                      	0        	0        	0.16
                                       ACCACTTAAGGAGATTTTTGCATG                                                                     	0.23     	0        	0.16     	0        	0        	0        	0        	0.26     	0.08     	0        	0        	0        	0                      	0        	0        	0.73
                                        CCACTTAAGGAGATTTTTGCATG                                                                     	0        	0        	0        	0        	0        	0        	0        	0        	0        	0.24     	0        	0        	0                      	0        	0        	0.24
                                         CACTTAAGGAGATTTTTGCATG                                                                     	0        	0        	0        	0        	0        	0        	0        	0        	0        	0        	0.08     	0        	0                      	0        	0        	0.08
                                          ACTTAAGGAGATTTTTGCA                                                                       	0        	0        	0        	0        	0        	0        	0        	0        	0        	0        	0        	0.39     	0                      	0.22     	0        	0.61
                                          ACTTAAGGAGATTTTTGCATGCGG                                                                  	0        	0        	0        	0        	0        	0        	0        	0        	0        	0        	0        	0        	8.76                   	0        	0        	8.76
                                           CTTAAGGAGATTTTTGCATGCGGC                                                                 	0        	0.25     	1.32     	0        	0        	0        	0        	0        	0.08     	0        	0        	0        	0                      	0.22     	0        	1.87
                                            TTAAGGAGATTTTTGCATGCGGCT                                                                	0        	0        	0.16     	0        	0        	0        	0        	0        	0        	0        	0        	0        	0                      	0        	0        	0.16
                                                            ATGCGGCTCATTAAGGGGAACGCA                                                	0        	0        	0        	0        	0        	0        	0        	0        	0        	0        	0        	0        	0                      	0        	0.1      	0.1
GTGAGGAGGGAAAAGAACTGTTGATATTTTTACATGCGGACCACTTAAGGAGATTTTTGCATGCGGCTCATTAAGGGGAACGCATGCGAAAATAGTCATTAAAAAATTAATGTAAAAATATAAGAACTTCTA

>LOC_Os11g43480_Random_132nt

                                                                                                                                    	GSM455965	GSM520636	GSM686040	GSM278571	GSM520635	GSM693279	GSM686039	GSM693280	Total
   ACGCACTGTGGAGAATGATTCCTT                                                                                                         	0.25     	0        	0        	0        	0        	0        	0        	0        	0.25
                AATGATTCCTTCGACTTGACCGTG                                                                                            	0        	0.23     	0        	0        	0        	0        	0        	0        	0.23
                     TTCCTTCGACTTGACCGTGACGGC                                                                                       	0        	0        	0.08     	0        	0        	0        	0        	0        	0.08
                                                                  GCGGCCGGCGAGGAGATG                                                	0        	0        	0.08     	0        	0        	0        	0        	0        	0.08
                                                                       CGGCGAGGAGATGCTTCAGGCTCT                                     	0        	0        	0.08     	0        	0        	0        	0        	0        	0.08
                                                                                        AGGCTCTTTGGCAGCGTCGACTCG                    	0        	0        	0        	0.31     	0.16     	0        	0        	0        	0.47
                                                                                          GCTCTTTGGCAGCGTCGACTCGAA                  	0        	0        	0        	0        	0        	0.1      	0        	0        	0.1
                                                                                                TGGCAGCGTCGACTCGAACACGCA            	0        	0        	0        	0        	0        	0.1      	0        	0        	0.1
                                                                                                 GGCAGCGTCGACTCGAACACGCAT           	0        	0        	0        	0        	0        	0.2      	0        	0        	0.2
                                                                                                  GCAGCGTCGACTCGAACACGCATA          	0        	0        	0        	0        	0        	0.1      	0        	0        	0.1
                                                                                                        TCGACTCGAACACGCATACCCTGG    	0        	0        	0.08     	0        	0        	0        	0        	0        	0.08
                                                                                                         CGACTCGAACACGCATACCCTGGTC  	0        	0        	0        	0        	0        	0.1      	0        	0        	0.1
                                                                                                         CGACTCGAACACGCATACCCTGGT   	0        	0        	0.08     	0.61     	0        	0        	0.16     	0.11     	0.96
                                                                                                          GACTCGAACACGCATACCCTGGTCT 	0        	0        	0.08     	0        	0        	0        	0        	0        	0.08
                                                                                                           ACTCGAACACGCATACCCTGGTCT 	0        	0        	0.08     	0        	0        	0        	0        	0        	0.08
CATACGCACTGTGGAGAATGATTCCTTCGACTTGACCGTGACGGCATCATCACCGAGGCAGTCCACGCGGCCGGCGAGGAGATGCTTCAGGCTCTTTGGCAGCGTCGACTCGAACACGCATACCCTGGTCTG

>LOC_Os12g11530_Random_132nt

                                                                                                                                    	GSM686040	GSM520634	Total
      AAAGTATTTAGATAAGATCGGA                                                                                                        	0.08     	0        	0.08
      AAAGTATTTAGATAAGATCGGATC                                                                                                      	0        	0.37     	0.37
CCAGACAAAGTATTTAGATAAGATCGGATCATCTCCTCTCCTCCTCTCAGATCCGATCCCCTCTTCCTCCACTCCCCTCTCCTCCTTACCCTTCCTCCTCCTCCTCTCCCCTCTCCTCCCCCTCCTCTCCTC

>LOC_Os12g14030_Random_132nt

                                                                                                                                    	GSM686040	Total
                                                                                           CGACACCGTCGACCCGAAGC                     	0.08     	0.08
TCGGTCGTGACAGTCTCCTTCATCATCATCGCGAGGTCGTCGCCGTCCTCGTCCCGTTCTCCTTTTCCACCACAGATCACCGGAGCGCCGCCGACACCGTCGACCCGAAGCTCTCCACCGTCGCCGTCGGTC

>LOC_Os12g20040_Random_132nt

                                                                                                                                    	GSM520635	Total
                                              GTCGCGGAGTGTGATTGCCCCGTG                                                              	0.16     	0.16
AAATCTTTAAGCGTTGACTGTTTACCTTGAATATATTACCTGAATTGTCGCGGAGTGTGATTGCCCCGTGCAAAGAGGTATCGATGACGTTGAACGGTCGTTCCCATTTACTACACAATTTTCCGTGACCGA

>LOC_Os12g22400_Random_132nt

                                                                                                                                    	GSM278572	GSM693279	Total
                    GATCACTTGGTGTCGGCTAC                                                                                            	0.33     	0        	0.33
                            GGTGTCGGCTACACAGGAGGCG                                                                                  	0        	0.1      	0.1
                            GGTGTCGGCTACACAGGAGGCGAA                                                                                	0        	0.1      	0.1
GCCTGCAGCCGATGAAGTATGATCACTTGGTGTCGGCTACACAGGAGGCGAAGGGGGAGGAGGTGGCTAAAAAGATAAGTGTTAATTAACATCGGTTGTGATCAGAGTTAAAGAATTTAATGTAGAAAATCT

>LOC_Os12g22680_Random_132nt

                                                                                                                                    	GSM693280	GSM278571	GSM520634	GSM693279	GSM686040	GSM278572	GSM329298	Total
    CAAGAACACAGACAGAAGA                                                                                                             	0.11     	0        	0        	0        	0        	0        	0        	0.11
    CAAGAACACAGACAGAAGAAGCG                                                                                                         	0        	0.31     	0        	0        	0        	0        	0        	0.31
      AGAACACAGACAGAAGAAGCGCGA                                                                                                      	0.11     	0        	0.37     	0        	0        	0        	0        	0.48
        AACACAGACAGAAGAAGCGCG                                                                                                       	0.11     	0.31     	0        	0        	0        	0        	0        	0.42
         ACACAGACAGAAGAAGCGCGA                                                                                                      	0        	0        	0        	0.1      	0        	0        	0        	0.1
          CACAGACAGAAGAAGCGCGAT                                                                                                     	0        	0        	0        	0.1      	0        	0        	0        	0.1
           ACAGACAGAAGAAGCGCGATTGGA                                                                                                 	0.11     	0        	0        	0        	0        	0        	0        	0.11
            CAGACAGAAGAAGCGCGATTGGAC                                                                                                	0.11     	0        	0        	0        	0.08     	0        	0        	0.19
             AGACAGAAGAAGCGCGATTGGACA                                                                                               	0.22     	0        	0        	0        	0        	0        	0        	0.22
              GACAGAAGAAGCGCGATTGGACA                                                                                               	0        	0.31     	0        	0        	0        	0        	0        	0.31
              GACAGAAGAAGCGCGATTGGACAA                                                                                              	0        	0.31     	0        	0        	0        	0        	0        	0.31
               ACAGAAGAAGCGCGATTGGACAA                                                                                              	0.11     	0        	0        	0        	0        	0        	0        	0.11
               ACAGAAGAAGCGCGATTGGACAAG                                                                                             	0.11     	0        	0        	0        	0        	0        	0        	0.11
                 AGAAGAAGCGCGATTGGACAAGAT                                                                                           	0.11     	0        	0        	0        	0.08     	0        	0        	0.19
                 AGAAGAAGCGCGATTGGACAA                                                                                              	0.11     	0        	0        	0        	0        	0.33     	0        	0.44
                   AAGAAGCGCGATTGGACAAGATGA                                                                                         	0.43     	0        	0        	0        	0        	0        	0        	0.43
                    AGAAGCGCGATTGGACAAGATGAT                                                                                        	0.43     	0        	0        	0.1      	0        	0        	0        	0.53
                    AGAAGCGCGATTGGACAAGAT                                                                                           	0.22     	0        	0        	0        	0        	0.33     	0        	0.55
                      AAGCGCGATTGGACAAGATGATGC                                                                                      	0.22     	0        	0        	0        	0        	0        	0        	0.22
                      AAGCGCGATTGGACAAGATGAT                                                                                        	0.11     	0        	0        	0        	0        	0        	0        	0.11
                       AGCGCGATTGGACAAGATGAT                                                                                        	0.11     	0        	0        	0        	0        	0        	0        	0.11
                       AGCGCGATTGGACAAGATGATGCC                                                                                     	0.11     	0        	0        	0        	0        	0.33     	0        	0.44
                        GCGCGATTGGACAAGATGATGCCC                                                                                    	0.11     	0        	0        	0        	0        	0        	0        	0.11
                           CGATTGGACAAGATGATGCCC                                                                                    	0.11     	0        	0        	0        	0        	0        	0        	0.11
                               TGGACAAGATGATGCCCCCAA                                                                                	0.11     	0        	0        	0.3      	0        	0        	0        	0.41
                                                 CAAACCTAGGCCTTCTCGCCC                                                              	0        	0        	0        	0        	0        	0        	3.46     	3.46
                                                                          TGCGGCGCGCGAGCTGGATGTC                                    	0        	0        	0        	0.1      	0        	0        	0        	0.1
                                                                                 CGCGAGCTGGATGTCCTTGGG                              	0        	0        	0        	0        	0        	0        	3.46     	3.46
                                                                                     AGCTGGATGTCCTTGGGCATGATG                       	0.11     	0        	0        	0        	0        	0        	0        	0.11
                                                                                      GCTGGATGTCCTTGGGCATGAT                        	0        	0        	0        	0.1      	0        	0        	0        	0.1
                                                                                        TGGATGTCCTTGGGCATGATGGTG                    	0        	0        	0        	0.1      	0        	0        	0        	0.1
                                                                                            TGTCCTTGGGCATGATGGTGA                   	0.11     	0.31     	0        	0        	0        	0.33     	0        	0.75
                                                                                              TCCTTGGGCATGATGGTGACGCGT              	0.22     	0        	0        	0        	0        	0        	0        	0.22
                                                                                               CCTTGGGCATGATGGTGACGC                	0        	0.31     	0        	0        	0        	0        	0        	0.31
                                                                                               CCTTGGGCATGATGGTGACGCGTT             	0.11     	0        	0        	0        	0        	0        	0        	0.11
                                                                                                 TTGGGCATGATGGTGACGCGT              	0        	0        	0        	0.1      	0        	0        	0        	0.1
                                                                                                  TGGGCATGATGGTGACGCGTT             	0        	0        	0        	0.1      	0        	0        	0        	0.1
                                                                                                         GATGGTGACGCGTTTGGCATG      	0.11     	0        	0        	0        	0        	0        	0        	0.11
                                                                                                          ATGGTGACGCGTTTGGCATGGATA  	0        	0        	0        	0.1      	0        	0        	0        	0.1
                                                                                                           TGGTGACGCGTTTGGCATGGA    	0        	0        	0        	0.1      	0        	0        	0        	0.1
                                                                                                            GGTGACGCGTTTGGCATG      	0        	0        	0        	0.1      	0        	0        	0        	0.1
                                                                                                            GGTGACGCGTTTGGCATGGATAAC	0.32     	0        	0        	0        	0        	0        	0        	0.32
                                                                                                              TGACGCGTTTGGCATGGATAA 	0        	0        	0        	0.1      	0        	0        	0        	0.1
                                                                                                               GACGCGTTTGGCATGGATAA 	0.11     	0        	0        	0        	0        	0        	0        	0.11
TAGCCAAGAACACAGACAGAAGAAGCGCGATTGGACAAGATGATGCCCCCAAACCTAGGCCTTCTCGCCCCTGATGCGGCGCGCGAGCTGGATGTCCTTGGGCATGATGGTGACGCGTTTGGCATGGATAAC

>LOC_Os12g36150_Random_132nt

                                                                                                                                    	GSM520639	GSM686040	GSM520637	GSM520638	GSM455965	Total
       GTGTCGCTGCTTTGTGGGTCTGGG                                                                                                     	0.44     	0        	0        	0        	0        	0.44
                                      GAGGGTTCGCGTATTCTGC                                                                           	0        	0.08     	0        	0        	0        	0.08
                                       AGGGTTCGCGTATTCTGCTG                                                                         	0        	0.08     	0        	0        	0        	0.08
                                           TTCGCGTATTCTGCTGCGAGG                                                                    	0        	0        	0.22     	0        	0        	0.22
                                                  ATTCTGCTGCGAGGACTTCCG                                                             	0        	0        	0        	0.41     	0        	0.41
                                                            GAGGACTTCCGCTTGAGCTTTCCT                                                	0        	0        	0        	0        	0.25     	0.25
TTTCTTTGTGTCGCTGCTTTGTGGGTCTGGGCTTTTGGGAGGGTTCGCGTATTCTGCTGCGAGGACTTCCGCTTGAGCTTTCCTTTTCCCATTTTTGCGATTTTTCTTCTTGCTTGACTCAGATGTGTCCGT

>LOC_Os12g39740_Random_132nt

                                                                                                                                    	GSM455965	GSM693279	GSM520634	GSM520636	GSM520637	GSM520640	GSM520635	GSM693280	GSM520638	GSM686040	GSM571078	GSM686039	GSM329299	GSM571077	GSM329298	GSM278572	GSM520639	GSM409319(Inflorescence 1)	GSM278571	GSM455962	Total
   CTTGGTGATTTCACTGAAATCATA                                                                                                         	0.25     	0        	0        	0        	0        	0        	0        	0        	0        	0        	0        	0        	0        	0        	0        	0        	0        	0                         	0        	0        	0.25
    TTGGTGATTTCACTGAAATCA                                                                                                           	0.25     	0        	0        	0        	0        	0        	0        	0        	0        	0        	0        	0        	0        	0        	0        	0        	0        	0                         	0        	0        	0.25
             TCACTGAAATCATAATCTTTGGAC                                                                                               	0.25     	0.1      	0        	0        	0        	0        	0        	0        	0        	0        	0        	0        	0        	0        	0        	0        	0        	0                         	0        	0        	0.35
               ACTGAAATCATAATCTTTGGACTT                                                                                             	0        	0        	0.37     	0        	0.22     	0.2      	0.49     	0        	0        	0        	0        	0        	0        	0        	0        	0        	0        	0                         	0        	0        	1.28
               ACTGAAATCATAATCTTTGGACT                                                                                              	0        	0        	0        	0.23     	0        	0        	0        	0        	0        	0        	0        	0        	0        	0        	0        	0        	0        	0                         	0        	0        	0.23
                CTGAAATCATAATCTTTGGAC                                                                                               	0        	0        	0        	0        	0.22     	0        	0        	0        	0        	0        	0        	0        	0        	0        	0        	0        	0        	0                         	0        	0        	0.22
                  GAAATCATAATCTTTGGACTTATT                                                                                          	0.25     	0.1      	0        	0        	0        	0.39     	0.16     	0        	0        	0        	0        	0        	0        	0        	0        	0        	0        	0                         	0        	0        	0.9
                   AAATCATAATCTTTGGACTTA                                                                                            	0        	0.1      	0        	0        	0        	0        	0        	0        	0        	0        	0        	0        	0        	0        	0        	0        	0        	0                         	0        	0        	0.1
                     ATCATAATCTTTGGACTTATTGGA                                                                                       	0.5      	0.4      	0.37     	0        	0.22     	0        	0        	0.32     	0.2      	0.08     	0        	0        	0        	0        	0        	0        	0        	0                         	0        	0        	2.09
                      TCATAATCTTTGGACTTATTGGAG                                                                                      	0        	0.2      	0        	0        	0        	0        	0.16     	0.11     	0        	0        	0        	0        	0        	0        	0        	0        	0        	0                         	0        	0        	0.47
                      TCATAATCTTTGGACTTATTGGA                                                                                       	0        	0.1      	0        	0        	0        	0        	0        	0        	0        	0        	0        	0        	0        	0        	0        	0        	0        	0                         	0        	0        	0.1
                       CATAATCTTTGGACTTATTGGAGT                                                                                     	0        	0.1      	0        	0        	0        	0        	0        	0        	0        	0        	0.24     	0        	0        	0        	0        	0        	0        	0                         	0        	0        	0.34
                        ATAATCTTTGGACTTATTGGAGTTA                                                                                   	0        	0        	0        	0.47     	0.22     	0        	0        	0        	0        	0        	0        	0        	0        	0        	0        	0        	0        	0                         	0        	0        	0.69
                        ATAATCTTTGGACTTATTGGAGT                                                                                     	0        	0        	0        	0        	0        	0        	0.16     	0        	0        	0        	0        	0        	0        	0        	0        	0        	0        	0                         	0        	0        	0.16
                        ATAATCTTTGGACTTATTGGA                                                                                       	0        	0        	0.37     	0        	0        	0        	0        	0        	0        	0        	0        	0        	0        	0        	0        	0        	0        	0                         	0        	0        	0.37
                         TAATCTTTGGACTTATTGGAG                                                                                      	0        	0        	0        	0        	0        	0        	0        	0        	0.2      	0        	0        	0        	0        	0        	0        	0        	0        	0                         	0        	0        	0.2
                          AATCTTTGGACTTATTGGAGTTAA                                                                                  	0        	0        	0.73     	0        	0        	0        	0        	0        	0        	0        	0        	0        	0        	0        	0        	0        	0        	0                         	0        	0        	0.73
                             CTTTGGACTTATTGGAGTTAAGGT                                                                               	0.25     	0        	0        	0        	0        	0        	0        	0        	0        	0        	0        	0        	0        	0        	0        	0        	0        	0                         	0        	0        	0.25
                              TTTGGACTTATTGGAGTTAAGGTA                                                                              	0        	0.3      	0        	0        	0        	0        	0        	0        	0        	0.08     	0.24     	0.08     	0        	0        	0        	0        	0        	0                         	0        	0        	0.7
                               TTGGACTTATTGGAGTTAAGGTAG                                                                             	0        	0.1      	0        	0        	0        	0        	0.16     	0        	0        	0        	0        	0        	0        	0        	0        	0        	0        	0                         	0        	0        	0.26
                               TTGGACTTATTGGAGTTAAGGTA                                                                              	0        	0.4      	0        	0        	0        	0        	0        	0        	0        	0        	0        	0        	0        	0        	0        	0        	0        	0                         	0        	0        	0.4
                                TGGACTTATTGGAGTTAAGGTA                                                                              	0        	0        	0        	0        	0        	0        	0        	0        	0        	0.08     	0        	0        	0        	0        	0        	0        	0        	0                         	0        	0        	0.08
                                 GGACTTATTGGAGTTAAGGTAGGT                                                                           	0.25     	0.1      	0        	0        	0        	0        	0.33     	0        	0        	0        	0        	0        	0        	0        	0        	0        	0        	0                         	0        	0        	0.68
                                  GACTTATTGGAGTTAAGGTAGG                                                                            	0        	0        	0        	0        	0        	0        	0        	0        	0        	0        	0        	0.08     	0        	0        	0        	0        	0        	0                         	0        	0        	0.08
                                  GACTTATTGGAGTTAAGGTAGGTA                                                                          	0        	0        	0        	0        	0        	0        	0        	0.11     	0        	0        	0        	0        	0        	0        	0        	0        	0        	0                         	0        	0        	0.11
                                   ACTTATTGGAGTTAAGGTAGGTAA                                                                         	0.25     	0        	0.37     	0        	0        	0        	0        	0        	0        	0        	0        	0        	0        	0        	0        	0        	0        	0                         	0        	0        	0.62
                                   ACTTATTGGAGTTAAGGTAGGTAAC                                                                        	0.25     	0        	0        	0        	0        	0        	0        	0        	0        	0        	0        	0        	0        	0        	0        	0        	0        	0                         	0        	0        	0.25
                                    CTTATTGGAGTTAAGGTAGGTAAC                                                                        	0        	0        	0        	0        	0        	0.2      	0        	0        	0        	0        	0        	0        	0        	0        	0        	0        	0        	0                         	0        	0        	0.2
                                      TATTGGAGTTAAGGTAGGTAACC                                                                       	0        	0        	0        	0        	0        	0        	0        	0        	0        	0        	0        	0.08     	0        	0        	0        	0        	0        	0                         	0        	0        	0.08
                                        TTGGAGTTAAGGTAGGTAACCCGA                                                                    	0        	0.1      	0        	0        	0        	0        	0        	0        	0        	0        	0        	0        	0        	0        	0        	0        	0        	0                         	0        	0        	0.1
                                         TGGAGTTAAGGTAGGTAACCC                                                                      	0        	0.1      	0        	0        	0.22     	0        	0        	0        	0        	0        	0        	0        	0        	0        	0        	0        	0        	0                         	0        	0        	0.32
                                                      GGTAACCCGACTCCACTTAGGTAC                                                      	0        	0        	0        	0        	0        	0        	0.33     	0        	0        	0        	0        	0        	0        	0        	0        	0        	0        	0                         	0        	0        	0.33
                                                               ACTCCACTTAGGTACGATGACTAG                                             	0        	0.1      	0.73     	0        	0        	0        	0.16     	0        	0        	0        	0        	0        	0        	0        	0        	0        	0        	0                         	0        	0        	0.99
                                                                 TCCACTTAGGTACGATGACTAGGA                                           	0.25     	0        	0        	0        	0        	0        	0        	0        	0        	0        	0.24     	0        	0        	0        	0        	0        	0        	0                         	0        	0        	0.49
                                                                  CCACTTAGGTACGATGACTAGGAG                                          	0        	0.2      	0        	0        	0        	0        	0        	0.22     	0        	0        	0        	0        	10.91    	0        	0        	0        	0        	0                         	0        	0        	11.33
                                                                   CACTTAGGTACGATGACTAGGAGA                                         	0        	0.2      	0        	0        	0        	0        	0        	0        	0        	0        	0        	0.08     	0        	0        	0        	0        	0        	0                         	0        	0        	0.28
                                                                    ACTTAGGTACGATGACTAGGAGAA                                        	0        	1        	0        	0        	0        	0        	0        	0.32     	0        	0.45     	0.98     	0.47     	0        	0.53     	0        	0        	0        	0                         	0        	0        	3.75
                                                                    ACTTAGGTACGATGACTAGGA                                           	0        	0        	0        	0        	0        	0        	0        	0        	0        	0        	0.24     	0        	0        	0        	0        	0        	0        	0                         	0        	0        	0.24
                                                                    ACTTAGGTACGATGACTAGGAGA                                         	0        	0.1      	0        	0        	0        	0        	0        	0        	0        	0.08     	0        	0.16     	0        	0        	0        	0        	0        	0                         	0        	0        	0.34
                                                                    ACTTAGGTACGATGACTAGGAG                                          	0        	0.1      	0        	0        	0        	0        	0        	0        	0        	0.08     	0        	0        	0        	0        	0        	0        	0        	0                         	0        	0        	0.18
                                                                    ACTTAGGTACGATGACTAGGAGAAT                                       	0        	0        	0        	0        	0        	0        	0.16     	0        	0        	0        	0        	0        	0        	0        	0        	0        	0        	0                         	0        	0        	0.16
                                                                     CTTAGGTACGATGACTAGGAGA                                         	0        	0.1      	0        	0        	0        	0        	0        	0        	0        	0        	0        	0.08     	0        	0        	0        	0        	0        	0                         	0        	0        	0.18
                                                                     CTTAGGTACGATGACTAGGAG                                          	0        	0        	0        	0        	0.22     	0        	0        	0        	0        	0        	0        	0.16     	0        	0        	0        	0        	0        	0                         	0        	0        	0.38
                                                                     CTTAGGTACGATGACTAGGAGAA                                        	0        	0.1      	0        	0        	0        	0        	0        	0        	0        	0        	0        	0        	0        	0        	0        	0        	0        	0                         	0        	0        	0.1
                                                                     CTTAGGTACGATGACTAGGAGAAT                                       	0        	0        	0        	0        	0        	0        	0        	0        	0        	0        	0        	0.08     	0        	0        	3.46     	0        	0        	0                         	0        	0        	3.54
                                                                      TTAGGTACGATGACTAGGAGA                                         	0        	0        	0        	0        	0        	0        	0        	0        	0        	0.15     	0        	0.08     	0        	0        	0        	0        	0        	0                         	0        	0        	0.23
                                                                      TTAGGTACGATGACTAGGAGAA                                        	0        	0        	0        	0        	0        	0        	0        	0        	0        	0.3      	0        	0.08     	0        	0        	0        	0        	0        	0                         	0        	0        	0.38
                                                                      TTAGGTACGATGACTAGGAGAATC                                      	0        	0        	0        	0        	0        	0        	0        	0        	0        	0.08     	0        	0        	0        	0        	0        	0        	0        	0                         	0        	0        	0.08
                                                                       TAGGTACGATGACTAGGAGAATCC                                     	0        	0        	0        	0        	0        	0        	0        	0        	0        	0        	0        	0.16     	0        	0        	0        	0        	0        	0                         	0        	0        	0.16
                                                                       TAGGTACGATGACTAGGAGAATC                                      	0        	0        	0        	0        	0        	0        	0        	0        	0        	0.08     	0.24     	0.08     	0        	0        	0        	0        	0        	0                         	0        	0        	0.4
                                                                       TAGGTACGATGACTAGGAGAA                                        	0        	0        	0        	0        	0        	0        	0        	0        	0        	0.08     	0        	0        	0        	0        	0        	0        	0        	0                         	0        	0        	0.08
                                                                       TAGGTACGATGACTAGGAG                                          	0        	0        	0        	0        	0        	0        	0        	0        	0        	0.08     	0        	0        	0        	0        	0        	0        	0        	0                         	0        	0        	0.08
                                                                        AGGTACGATGACTAGGAGAATCC                                     	0        	0        	0        	0        	0        	0        	0.16     	0        	0        	0.08     	0        	0.23     	0        	0        	0        	0        	0        	0                         	0        	0        	0.47
                                                                        AGGTACGATGACTAGGAGAATCCA                                    	0        	0.2      	0.37     	0        	0        	0        	0.33     	0.11     	0        	1.05     	0        	0.39     	0        	0        	0        	0        	0        	0                         	0        	0        	2.45
                                                                        AGGTACGATGACTAGGAGAAT                                       	0        	0        	0        	0        	0        	0        	0        	0        	0        	0        	0        	0        	0        	0.26     	0        	0        	0        	0                         	0        	0        	0.26
                                                                        AGGTACGATGACTAGGAGAA                                        	0        	0        	0        	0        	0        	0        	0        	0        	0        	0        	0        	0.23     	0        	0        	0        	0        	0        	0                         	0        	0        	0.23
                                                                        AGGTACGATGACTAGGAG                                          	0        	0        	0        	0        	0        	0        	0        	0        	0        	0        	0        	0        	0        	0        	0        	0.33     	0        	0                         	0        	0        	0.33
                                                                         GGTACGATGACTAGGAGAATCCAA                                   	0        	0.3      	0        	0        	0        	0        	0        	0        	0        	0.68     	0        	0.47     	0        	0        	0        	0        	0        	0                         	0        	0        	1.45
                                                                         GGTACGATGACTAGGAGAATCCAAT                                  	0.25     	0.1      	0        	0        	0        	0.39     	0.66     	0        	0        	0.08     	0        	0        	0        	0        	0        	0        	0        	0                         	0        	0        	1.48
                                                                         GGTACGATGACTAGGAGAATCC                                     	0        	0        	0        	0        	0        	0        	0        	0        	0        	0.08     	0        	0.16     	0        	0        	0        	0        	0        	0                         	0        	0        	0.24
                                                                         GGTACGATGACTAGGAGAATCCA                                    	0        	0        	0        	0        	0        	0        	0        	0        	0        	0.08     	0        	0.23     	0        	0        	0        	0        	0        	0                         	0        	0        	0.31
                                                                         GGTACGATGACTAGGAGAAT                                       	0        	0        	0        	0        	0        	0        	0        	0        	0        	0        	0        	0.16     	0        	0        	0        	0        	0        	0                         	0        	0        	0.16
                                                                          GTACGATGACTAGGAGAATCCAAT                                  	0.74     	1.2      	0        	0        	0        	0.59     	6.41     	0.11     	0        	1.51     	0.24     	0.62     	10.91    	0.53     	0        	0        	0.89     	0                         	0        	0        	23.75
                                                                          GTACGATGACTAGGAGAAT                                       	0        	0.1      	0        	0        	0        	0        	0        	0        	0        	0        	0        	0        	0        	0        	0        	0        	0        	0                         	0        	0        	0.1
                                                                          GTACGATGACTAGGAGAATCCA                                    	0        	0        	0        	0        	0        	0        	0        	0        	0        	0        	0        	0.08     	0        	0        	0        	0        	0        	0                         	0        	0        	0.08
                                                                          GTACGATGACTAGGAGAATCCAA                                   	0        	0.1      	0        	0        	0        	0        	0        	0        	0        	0        	0        	0.16     	0        	0        	0        	0        	0        	0                         	0        	0        	0.26
                                                                           TACGATGACTAGGAGAATCCAAT                                  	0.25     	0        	0        	0        	0        	0        	0        	0        	0        	0        	0        	0        	0        	0        	0        	0        	0        	0                         	0        	0        	0.25
                                                                           TACGATGACTAGGAGAATCCA                                    	0        	0        	0        	0        	0        	0        	0        	0        	0        	0.15     	0        	0        	0        	0        	0        	0        	0        	0                         	0        	0        	0.15
                                                                           TACGATGACTAGGAGAATCCAATG                                 	0        	0        	0        	0        	0        	0        	0        	0        	0        	0.08     	0        	0        	0        	0        	0        	0        	0        	0                         	0        	0        	0.08
                                                                           TACGATGACTAGGAGAATC                                      	0        	0        	0        	0        	0        	0        	0        	0        	0        	0        	0        	0.08     	0        	0        	0        	0        	0        	0                         	0        	0        	0.08
                                                                           TACGATGACTAGGAGAATCCAA                                   	0        	0        	0        	0        	0        	0        	0        	0        	0        	0.15     	0        	0.16     	0        	0        	0        	0        	0        	0                         	0        	0        	0.31
                                                                            ACGATGACTAGGAGAATCCAATGT                                	0.25     	0        	0.73     	0.23     	0        	0        	0.33     	0.11     	0        	0        	0        	0        	0        	0        	0        	0        	0        	0                         	0        	0        	1.65
                                                                             CGATGACTAGGAGAATCCAATGTC                               	0        	0        	0        	0        	0        	0        	0        	0.11     	0        	0        	0        	0        	0        	0        	0        	0        	0        	0                         	0        	0        	0.11
                                                                              GATGACTAGGAGAATCCAATGTCG                              	0.25     	0.1      	0        	0        	0        	0        	0        	0        	0        	0        	0        	0        	0        	0        	0        	0        	0        	0                         	0        	0        	0.35
                                                                              GATGACTAGGAGAATCCAATGTCGC                             	0.25     	0        	0        	0        	0        	0        	0        	0        	0        	0        	0        	0        	0        	0        	0        	0        	0        	0                         	0        	0        	0.25
                                                                               ATGACTAGGAGAATCCAATGTC                               	0        	0.1      	0        	0        	0        	0        	0        	0        	0        	0        	0        	0        	0        	0        	0        	0        	0        	0                         	0        	0        	0.1
                                                                               ATGACTAGGAGAATCCAATGTCGC                             	0        	0.1      	0.37     	0        	0.44     	0        	0        	0        	0        	0        	0        	0        	0        	0        	0        	0        	0        	0                         	0        	0        	0.91
                                                                                   CTAGGAGAATCCAATGTCGCCTG                          	0        	0        	0        	0        	0        	0        	0        	0        	0        	0        	0        	0        	0        	0        	0        	0        	0        	6.86                      	0        	0        	6.86
                                                                                    TAGGAGAATCCAATGTCGCCTG                          	0        	0        	0        	0        	0.22     	0        	0        	0        	0        	0        	0        	0        	0        	0        	0        	0        	0        	0                         	0        	0        	0.22
                                                                                       GAGAATCCAATGTCGCCTGCGCA                      	0        	0        	0        	0        	0        	0        	0.16     	0        	0        	0        	0        	0        	0        	0        	0        	0        	0        	0                         	0        	0        	0.16
                                                                                         GAATCCAATGTCGCCTGCGCA                      	0        	0        	0        	0        	0        	0        	0        	0        	0.2      	0        	0        	0        	0        	0        	0        	0        	0        	0                         	0        	0        	0.2
                                                                                           ATCCAATGTCGCCTGCGCAGTGGT                 	0        	0        	0.37     	0        	0        	0        	0        	0        	0        	0        	0        	0        	0        	0        	0        	0        	0        	0                         	0        	0        	0.37
                                                                                            TCCAATGTCGCCTGCGCAG                     	0        	0        	0        	0        	0        	0        	0        	0        	0        	0        	0        	0        	0        	0        	0        	0        	0        	0                         	0.31     	0        	0.31
                                                                                              CAATGTCGCCTGCGCAGTGGTTAT              	0        	0.3      	0        	0        	0        	0        	0.16     	0        	0        	0        	0.24     	0        	0        	0        	0        	0        	0        	0                         	0        	0        	0.7
                                                                                               AATGTCGCCTGCGCAGTGGTTATG             	0        	0        	0        	0        	0        	0        	0        	0        	0        	0        	0        	0        	0        	0.26     	0        	0.33     	0        	0                         	0        	0        	0.59
                                                                                                ATGTCGCCTGCGCAGTGGTTA               	0        	0        	0        	0        	0        	0        	0        	0        	0        	0        	0        	0.08     	0        	0        	0        	0        	0        	0                         	0        	0        	0.08
                                                                                                 TGTCGCCTGCGCAGTGGTTATGTA           	0        	0.1      	0        	0        	0        	0        	0        	0        	0        	0        	0        	0        	0        	0        	0        	0        	0        	0                         	0        	0        	0.1
                                                                                                  GTCGCCTGCGCAGTGGTTATGTAG          	0.25     	0        	0        	0        	0        	0        	0        	0        	0        	0        	0        	0        	0        	0        	0        	0        	0        	0                         	0        	0        	0.25
                                                                                                       CTGCGCAGTGGTTATGTAGCGT       	0        	0.1      	0        	0        	0        	0        	0        	0        	0        	0        	0        	0        	0        	0        	0        	0        	0        	0                         	0        	0        	0.1
                                                                                                        TGCGCAGTGGTTATGTAGCGTT      	0        	0        	0        	0        	0.22     	0        	0        	0        	0.2      	0        	0        	0        	0        	0        	0        	0        	0        	0                         	0        	0        	0.42
                                                                                                        TGCGCAGTGGTTATGTAGCGT       	0        	0.1      	0        	0        	0        	0        	0        	0        	0.2      	0        	0        	0        	0        	0        	0        	0        	0        	0                         	0        	0        	0.3
                                                                                                         GCGCAGTGGTTATGTAGCGTTA     	0        	0        	0        	0        	0        	0        	0        	0        	0        	0.15     	0        	0        	0        	0        	0        	0        	0        	0                         	0        	0        	0.15
                                                                                                          CGCAGTGGTTATGTAGCGTTAGTA  	0        	0        	0        	0        	0        	0        	0.16     	0        	0        	0        	0        	0        	0        	0        	0        	0        	0        	0                         	0        	0        	0.16
                                                                                                           GCAGTGGTTATGTAGCGTTAGTAC 	0        	0        	0        	0        	0.22     	0        	0        	0        	0        	0        	0.24     	0        	0        	0        	0        	0        	0        	0                         	0        	0        	0.46
                                                                                                               TGGTTATGTAGCGTTAGTAC 	0        	0        	0        	0        	0        	0        	0        	0        	0        	0        	0        	0        	0        	0        	0        	0        	0        	0                         	0        	2.37     	2.37
GGCCTTGGTGATTTCACTGAAATCATAATCTTTGGACTTATTGGAGTTAAGGTAGGTAACCCGACTCCACTTAGGTACGATGACTAGGAGAATCCAATGTCGCCTGCGCAGTGGTTATGTAGCGTTAGTACT

>LOC_Os02g33980_Random_132nt

                                                                                                                                    	GSM686040	GSM455965	GSM520637	Total
                                                                                            CGAGCTCTGCGCCGCTGCGATGGT                	0.08     	0        	0        	0.08
                                                                                             GAGCTCTGCGCCGCTGCGATGGTG               	0        	0.25     	0        	0.25
                                                                                                 TCTGCGCCGCTGCGATGGTGGGGA           	0        	0        	0.22     	0.22
GGCAGCGTTGCGGGGAGGGCGTAGGAAAGGGAAGGGGAAGGGGGTGGCTGCAGCAGCGCTAGCGTGTCCAATTTCTTCAACTCCGCTGTGCCCGAGCTCTGCGCCGCTGCGATGGTGGGGAAGGAGGATCCC

>LOC_Os12g41910_Random_132nt

                                                                                                                                    	GSM686040	Total
                                                                  GAAGAACTCATGTTAGCACTTGGC                                          	0.08     	0.08
GATGGCAATTTTCATGTGGGTTTCAGGTATGAAAGAATGGAAACAAGTGCAAATGATGACTTGTCTGAAGAACTCATGTTAGCACTTGGCACATGGCTTTTCGGTATGATGATATGATCAATTGTCAGCTCA

>LOC_Os12g43280_Random_132nt

                                                                                                                                    	GSM571078	GSM520634	GSM693279	GSM520635	GSM686039	GSM278571	Total
                                           AAGTTCTCTGGCCTCGTGCAGTTG                                                                 	0.24     	0        	0        	0        	0        	0        	0.24
                                            AGTTCTCTGGCCTCGTGCAGTTGA                                                                	0        	0.37     	0        	0        	0        	0        	0.37
                                                 TCTGGCCTCGTGCAGTTGACTCCT                                                           	0        	0        	0.1      	0        	0        	0        	0.1
                                                  CTGGCCTCGTGCAGTTGACTCCTG                                                          	0        	0        	0.1      	0        	0        	0        	0.1
                                                   TGGCCTCGTGCAGTTGACTCCTGG                                                         	0        	0        	0.1      	0.16     	0        	0        	0.26
                                                    GGCCTCGTGCAGTTGACTCC                                                            	0        	0        	0.1      	0        	0        	0        	0.1
                                                    GGCCTCGTGCAGTTGACTCCTGGT                                                        	0        	0        	0.1      	0        	0        	0        	0.1
                                                       CTCGTGCAGTTGACTCCTGGTGGC                                                     	0        	0        	0.2      	0        	0.08     	0        	0.28
                                                           TGCAGTTGACTCCTGGTGGCTT                                                   	0        	0        	0        	0        	0.08     	0        	0.08
                                                                        TGGTGGCTTCGAGGGTTCCAAGA                                     	0        	0        	0.1      	0        	0        	0        	0.1
                                                                                           AAGATGAGGAACTAGTCTCTCTAG                 	0        	0        	0.1      	0        	0        	0        	0.1
                                                                                                GAGGAACTAGTCTCTCTAGGGTTG            	0        	0        	0.1      	0        	0        	0        	0.1
                                                                                                     ACTAGTCTCTCTAGGGTTGCGGTT       	0        	0        	0        	0        	0        	0.31     	0.31
GCTCAGCAATCCGATCCCTCAGATCGTGTTCATTCTTCTTGGCAAGTTCTCTGGCCTCGTGCAGTTGACTCCTGGTGGCTTCGAGGGTTCCAAGATGAGGAACTAGTCTCTCTAGGGTTGCGGTTTTCGCCT

>LOC_Os02g35930_Random_132nt

                                                                                                                                    	GSM409324(Leaf 3)	GSM686039	GSM520635	GSM693279	GSM693280	GSM278571	GSM278572	Total
                                    AGGGCCACCGTGGCTGTCGTGCGC                                                                        	27.11            	0        	0        	0        	0        	0        	0        	27.11
                                                                              TGCCGTCGCCGGAGGAAAGAGTG                               	0                	0.08     	0        	0        	0        	0        	0        	0.08
                                                                               GCCGTCGCCGGAGGAAAGAGTGGG                             	0                	0        	0.16     	0        	0        	0        	0        	0.16
                                                                               GCCGTCGCCGGAGGAAAG                                   	0                	0        	0        	0.1      	0        	0        	0        	0.1
                                                                                 CGTCGCCGGAGGAAAGAGTGGGAA                           	0                	0        	0        	0.1      	0.11     	0        	0        	0.21
                                                                                    CGCCGGAGGAAAGAGTGGGAAGA                         	0                	0        	0        	0.1      	0        	0        	0        	0.1
                                                                                       CGGAGGAAAGAGTGGGAAGATGAG                     	0                	0        	0        	0        	0.11     	0        	0        	0.11
                                                                                        GGAGGAAAGAGTGGGAAGATGAGG                    	0                	0        	0        	0.1      	0        	0        	0        	0.1
                                                                                          AGGAAAGAGTGGGAAGATGAGGAC                  	0                	0        	0        	0.1      	0        	0        	0        	0.1
                                                                                          AGGAAAGAGTGGGAAGATGAGGA                   	0                	0        	0        	0        	0        	0.31     	0        	0.31
                                                                                             AAAGAGTGGGAAGATGAGGACTT                	0                	0        	0        	0        	0        	0        	0.33     	0.33
                                                                                                GAGTGGGAAGATGAGGACTTAGTG            	0                	0        	0.16     	0        	0        	0        	0        	0.16
                                                                                                     GGAAGATGAGGACTTAGTGGGAGA       	0                	0        	0        	0        	0.11     	0.31     	0        	0.42
                                                                                                            GAGGACTTAGTGGGAGAGAGAGAG	0                	0        	0        	0.1      	0        	0        	0        	0.1
CGCCGTGCGCCTCCTCCGCCGGCCTCCGCGCGGGGGAGGGCCACCGTGGCTGTCGTGCGCCTCCTCCGCCCTCCCCGCTGCCGTCGCCGGAGGAAAGAGTGGGAAGATGAGGACTTAGTGGGAGAGAGAGAG

>LOC_Os02g36220_Random_132nt

                                                                                                                                    	GSM693280	Total
                  CATATATCTAGTTGACATTCTTGG                                                                                          	0.11     	0.11
TTAGTATATTTGATATCTCATATATCTAGTTGACATTCTTGGTCACTTGCTTGGGCAGGGGGGTGGGGGGGGGGGAGCACACCTGGGCCATCGAGCTTGCTTACAAGTGAATCCAAGTAACAGAGGGCACTA

>LOC_Os02g38400_Random_132nt

                                                                                                                                    	GSM520638	Total
                                               ACCAGCAGGTTGGATGCCGGC                                                                	0.41     	0.41
CTGTAGTACTGCACACCGTGGCCACGCGGGCGGGCGGCGCGCGCAGCACCAGCAGGTTGGATGCCGGCCGGACTAGGCCGGTCGCCACTCACTGCGCCAGCGAAGCGGCACGTTGTCCTCTCCTCTCAGGCT

>LOC_Os02g49690_Random_132nt

                                                                                                                                    	GSM693279	Total
                                                                                     TCGGCGAGCACGGCGAACACCTCC                       	0.1      	0.1
GGTTTCCTTGTTGCGGAGGAAGATGAGGCAGCCGAGGTGGACGCGGTGCATCCACGCGCGGCCCTCCACAACACCACAGTCCATGTCGGCGAGCACGGCGAACACCTCCGAGATGAGCCCCGTCCGGCCGGC

>LOC_Os02g53730_Random_132nt

                                                                                                                                    	GSM686039	Total
                                                                                                           TTCGTGAGGATGGGTTCCCCGGAC 	0.08     	0.08
CCTCTACACCGAACATACTAGTACGTAACATGGGTCGTGTCCGATACTCTCCGGTCCAATCAATGGTACACGGCACACCACGTTACTACTAGGCTGTTTTGAGTGTTTTCGTGAGGATGGGTTCCCCGGACG

>LOC_Os02g55340_Random_132nt

                                                                                                                                    	GSM455965	Total
                                                                                                         TTCCTTTAGGTACGCCATCAT      	0.25     	0.25
GATTTTCTCTAGTACGTATGCCTGGAACTGAACTTGATAAACTCCCATGCCGGTCAGATCCCAAATTTGCATGTAGTGCTGTCCCTTGCATGGAGTATAATGGTATTCCTTTAGGTACGCCATCATAAAAGG

>LOC_Os03g12879_Random_132nt

                                                                                                                                    	GSM686040	GSM329299	GSM329296	Total
                                                                           AGGCGGATCTGGCGGCGAGGA                                    	0.08     	0        	0        	0.08
                                                                              CGGATCTGGCGGCGAGGA                                    	0.08     	0        	0        	0.08
                                                                                                         CTGCTCCCCTCCCCTCCGGCG      	0        	10.91    	0        	10.91
                                                                                                            CTCCCCTCCCCTCCGGCG      	0        	0        	4.07     	4.07
CCCCTCTCCGGCGCGAGGTCGACGGCGGGGAGCAGCGGTGGCGACGGGTCTGGCGGCGGCGAGGAGCAGCAGTGGAGGCGGATCTGGCGGCGAGGAGCTCGCCGGCTGCTCCCCTCCCCTCCGGCGCGGGCT

>LOC_Os03g17084_Random_132nt

                                                                                                                                    	GSM520635	GSM278572	GSM520637	GSM520640	GSM520634	GSM520638	GSM455965	GSM520636	GSM686040	GSM686039	GSM571077	GSM571078	GSM278571	GSM329298	GSM693279	GSM693280	Total
                     ATTGGAGTGAGGAATAAGTTTGGC                                                                                       	0.16     	0        	0        	0        	0        	0        	0        	0        	0        	0        	0        	0        	0        	0        	0        	0        	0.16
                       TGGAGTGAGGAATAAGTTTGGCTT                                                                                     	0        	0.33     	0        	0        	0        	0        	0        	0        	0        	0        	0        	0        	0        	0        	0        	0        	0.33
                         GAGTGAGGAATAAGTTTGGCTTGC                                                                                   	0        	0        	0.22     	0        	0        	0        	0        	0        	0        	0        	0        	0        	0        	0        	0        	0        	0.22
                                 AATAAGTTTGGCTTGCTAAATC                                                                             	0        	0        	0        	0.2      	0        	0        	0        	0        	0        	0        	0        	0        	0        	0        	0        	0        	0.2
                                 AATAAGTTTGGCTTGCTAAATCGA                                                                           	0        	0        	0        	0.2      	0        	0        	0        	0        	0        	0        	0        	0        	0        	0        	0        	0        	0.2
                                  ATAAGTTTGGCTTGCTAAATCGAC                                                                          	0        	0        	0        	0.2      	0        	0        	0        	0        	0        	0        	0        	0        	0        	0        	0        	0        	0.2
                                               GCTAAATCGACTGAAAGCTGACTA                                                             	0        	0        	0        	0.2      	0        	0        	0        	0        	0        	0        	0        	0        	0        	0        	0        	0        	0.2
                                                  AAATCGACTGAAAGCTGACTATAT                                                          	0        	0        	0        	0        	0.37     	0        	0.25     	0        	0        	0        	0        	0        	0        	0        	0        	0        	0.62
                                                  AAATCGACTGAAAGCTGACTATATG                                                         	0        	0        	0        	0.2      	0        	0.2      	0        	0        	0        	0        	0        	0        	0        	0        	0        	0        	0.4
                                                   AATCGACTGAAAGCTGACT                                                              	0        	0        	0.22     	0        	0        	0        	0        	0        	0        	0        	0        	0        	0        	0        	0        	0        	0.22
                                                    ATCGACTGAAAGCTGACTATATGG                                                        	0.16     	0        	0        	0        	0        	0        	0        	0.23     	0        	0        	0        	0        	0        	0        	0        	0        	0.39
                                                        ACTGAAAGCTGACTATATGGGTAT                                                    	0        	0        	0        	0        	0        	0        	0        	0        	0.08     	0        	0        	0        	0        	0        	0        	0        	0.08
                                                         CTGAAAGCTGACTATATGGGTATT                                                   	0.16     	0        	0        	0        	0        	0        	0        	0        	0        	0        	0        	0        	0        	0        	0        	0        	0.16
                                                           GAAAGCTGACTATATGGGTATTTA                                                 	0.33     	0        	0        	0        	0        	0        	0        	0        	0        	0        	0        	0        	0        	0        	0        	0        	0.33
                                                           GAAAGCTGACTATATGGGTA                                                     	0        	0        	0        	0.2      	0        	0        	0        	0        	0        	0        	0        	0        	0        	0        	0        	0        	0.2
                                                            AAAGCTGACTATATGGGTATTTAG                                                	0        	0        	0        	0        	0        	0        	0        	0        	0        	0.08     	0        	0        	0        	0        	0        	0        	0.08
                                                              AGCTGACTATATGGGTATTTAGAG                                              	0.66     	0        	0        	0        	0.37     	0        	0.25     	0.47     	0        	0        	0        	0        	0        	0        	0        	0        	1.75
                                                                     TATATGGGTATTTAGAGAGTTTAA                                       	0        	0        	0        	0        	0        	0        	0.25     	0        	0        	0        	0        	0        	0        	0        	0        	0        	0.25
                                                                      ATATGGGTATTTAGAGAG                                            	0        	0        	0        	0        	0        	0        	0        	0        	0        	0.08     	0        	0        	0        	0        	0        	0        	0.08
                                                                        ATGGGTATTTAGAGAGTTTAATTT                                    	0        	0        	0        	0        	0        	0        	0        	0.47     	0        	0        	0        	0        	0        	0        	0        	0        	0.47
                                                                           GGTATTTAGAGAGTTTAATTTGGA                                 	0.16     	0        	0        	0        	0        	0        	0        	0        	0        	0        	0        	0        	0        	0        	0        	0        	0.16
                                                                                      AGTTTAATTTGGAGAGACAGTTGG                      	0        	0        	0.22     	0        	0        	0        	0        	0        	0        	0        	0        	0        	0        	0        	0        	0        	0.22
                                                                                       GTTTAATTTGGAGAGACAGTTGGA                     	0.33     	0        	0        	0        	0        	0        	0        	0        	0        	0        	0        	0        	0        	0        	0        	0        	0.33
                                                                                          TAATTTGGAGAGACAGTTGGAG                    	0        	0        	0        	0        	0        	0        	0        	0        	0        	0.08     	0        	0        	0        	0        	0        	0        	0.08
                                                                                          TAATTTGGAGAGACAGTTGGAGAT                  	0.16     	0        	0        	0        	0        	0        	0        	0        	0        	0        	0        	0        	0        	0        	0        	0        	0.16
                                                                                            ATTTGGAGAGACAGTTGGAGATG                 	0        	0        	0        	0        	0        	0        	0        	0        	0        	0.08     	0        	0        	0        	0        	0        	0        	0.08
                                                                                            ATTTGGAGAGACAGTTGGAGATGC                	0        	0        	0        	0        	0        	0        	0        	0        	0        	0        	0.26     	0.24     	0        	0        	0        	0        	0.5
                                                                                             TTTGGAGAGACAGTTGGAGAT                  	0        	0        	0        	0        	0        	0.2      	0        	0        	0        	0        	0        	0.24     	0        	0        	0        	0        	0.44
                                                                                                GGAGAGACAGTTGGAGATGCTCT             	0        	0        	0        	0        	0        	0        	0.25     	0        	0        	0        	0        	0        	0.31     	0        	0        	0        	0.56
                                                                                                GGAGAGACAGTTGGAGATG                 	0        	0        	0        	0        	0        	0        	0.25     	0        	0        	0        	0        	0        	0        	0        	0        	0        	0.25
                                                                                                  AGAGACAGTTGGAGATGCTCT             	0        	0        	0        	0.2      	0        	0        	0        	0        	0        	0        	0        	0        	0        	0        	0        	0        	0.2
                                                                                                   GAGACAGTTGGAGATGCTCTTAGGT        	0.16     	0        	0        	0        	0        	0        	0        	0        	0        	0        	0        	0        	0        	0        	0        	0        	0.16
                                                                                                   GAGACAGTTGGAGATGCTCTT            	0        	0        	0        	0        	0        	0.2      	0        	0        	0        	0        	0        	0        	0        	0        	0        	0        	0.2
                                                                                                   GAGACAGTTGGAGATGCTCTTAGG         	0.33     	0        	0        	0        	0        	0.2      	0        	0        	0        	0        	0        	0        	0        	3.46     	0        	0        	3.99
                                                                                                    AGACAGTTGGAGATGCTCTTA           	0.16     	0        	0        	0        	0        	0        	0        	0        	0        	0        	0        	0        	0        	0        	0        	0        	0.16
                                                                                                    AGACAGTTGGAGATGCTCT             	0        	0        	0        	0        	0.37     	0        	0        	0        	0        	0        	0        	0        	0        	0        	0        	0        	0.37
                                                                                                    AGACAGTTGGAGATGCTCTTAGGT        	0.82     	0        	0.22     	0        	0.37     	0        	0        	0        	0        	0        	0        	0        	0        	0        	0        	0        	1.41
                                                                                                    AGACAGTTGGAGATGCTCTTAGG         	0        	0        	0.22     	0        	0        	0        	0        	0        	0        	0        	0        	0        	0        	0        	0        	0        	0.22
                                                                                                     GACAGTTGGAGATGCTCTTAGGTA       	0.66     	0        	0        	0        	0        	0        	0        	0        	0        	0        	0        	0        	0        	0        	0        	0        	0.66
                                                                                                      ACAGTTGGAGATGCTCTTAGGTAA      	0.82     	0        	0.22     	0.39     	1.1      	0        	0.5      	4.68     	0        	0.08     	0        	0        	0        	0        	0.2      	0.11     	8.1
                                                                                                      ACAGTTGGAGATGCTCTTAGGTAAT     	0        	0        	0        	0        	0.37     	0        	0        	0        	0        	0        	0        	0        	0        	0        	0        	0        	0.37
                                                                                                      ACAGTTGGAGATGCTCTTAGGT        	0        	0        	0.22     	0        	0        	0        	0        	0        	0        	0        	0        	0        	0        	0        	0        	0        	0.22
                                                                                                      ACAGTTGGAGATGCTCTTAGGTA       	0.16     	0        	0        	0        	0        	0        	0        	0        	0        	0        	0        	0        	0        	0        	0        	0        	0.16
                                                                                                       CAGTTGGAGATGCTCTTAGGTAAT     	0.16     	0        	0        	0        	0        	0        	0.25     	0        	0        	0        	0        	0        	0        	0        	0        	0        	0.41
                                                                                                       CAGTTGGAGATGCTCTTAGGTAA      	0        	0        	0        	0.2      	0        	0        	0        	0        	0        	0        	0        	0        	0        	0        	0        	0        	0.2
                                                                                                         GTTGGAGATGCTCTTAGGTAATGTG  	0.16     	0        	0        	0        	0        	0        	0        	0        	0        	0        	0        	0        	0        	0        	0        	0        	0.16
                                                                                                         GTTGGAGATGCTCTTAGGTAAT     	0.16     	0        	0        	0        	0        	0        	0        	0        	0        	0        	0        	0        	0        	0        	0        	0        	0.16
                                                                                                           TGGAGATGCTCTTAGGTAATGTGT 	0.16     	0        	0        	0        	0        	0        	0        	0        	0.08     	0        	0        	0        	0        	0        	0        	0        	0.24
                                                                                                           TGGAGATGCTCTTAGGTAA      	0        	0        	0.22     	0        	0        	0        	0        	0        	0        	0        	0        	0        	0        	0        	0        	0        	0.22
                                                                                                            GGAGATGCTCTTAGGTAATGTGTT	0.16     	0        	0        	0        	0        	0        	0        	0        	0        	0        	0        	0        	0        	0        	0        	0        	0.16
                                                                                                               GATGCTCTTAGGTAATGTGTT	0        	0        	0        	0.2      	0        	0        	0        	0        	0        	0        	0        	0        	0        	0        	0        	0        	0.2
AAGAGTGTAGATGAAAAGAATATTGGAGTGAGGAATAAGTTTGGCTTGCTAAATCGACTGAAAGCTGACTATATGGGTATTTAGAGAGTTTAATTTGGAGAGACAGTTGGAGATGCTCTTAGGTAATGTGTT

>LOC_Os01g22309_Random_132nt

                                                                                                                                    	Run2(adult stress kinase)	GSM407072	GSM520635	Total
                                CCACTTCTCCGCCTCCGGCCGCCT                                                                            	8.25                     	8.25     	0        	16.5
                                                                                 GACGTCGCCACCACCTTCCTCGGC                           	0                        	0        	0.16     	0.16
                                                                                            CACCTTCCTCGGCTCCACGACGCC                	0                        	0        	0.16     	0.16
CGCGTCCTCGCCGGCGTCCAGTGGCGTCGCCACCACTTCTCCGCCTCCGGCCGCCTCTGCCACGTCCCCGGAGCGCCGGCCGACGTCGCCACCACCTTCCTCGGCTCCACGACGCCGCTCTCATCCCCGGCA

>LOC_Os03g19050_Random_132nt

                                                                                                                                    	GSM520635	GSM409320(Inflorescence 2)	GSM686040	GSM686039	GSM520638	GSM693279	GSM520636	GSM329297	GSM329296	GSM278571	GSM520634	GSM693280	GSM455965	GSM309693	GSM520640	GSM520639	GSM520637	GSM278572	GSM571077	GSM329299	GSM571078	GSM309691	GSM409319(Inflorescence 1)	GSM407072	Run2(adult stress kinase)	GSM409313(Root Apex 1)	GSM329298	Total
GCATCCGGTCGAAGGTCACCCTCT                                                                                                            	0.16     	0                         	0        	0        	0        	0        	0        	0        	0        	0        	0        	0        	0        	0        	0        	0        	0        	0        	0        	0        	0        	0        	0                         	0        	0                        	0                     	0        	0.16
  ATCCGGTCGAAGGTCACCCTCTGC                                                                                                          	0.16     	0                         	0        	0        	0        	0        	0        	0        	0        	0        	0        	0        	0        	0        	0        	0        	0        	0        	0        	0        	0        	0        	0                         	0        	0                        	0                     	0        	0.16
       GTCGAAGGTCACCCTCTGCTCAAC                                                                                                     	0        	12.29                     	0        	0        	0        	0        	0        	0        	0        	0        	0        	0        	0        	0        	0        	0        	0        	0        	0        	0        	0        	0        	0                         	0        	0                        	0                     	0        	12.29
           AAGGTCACCCTCTGCTCAACGTCA                                                                                                 	0        	0                         	0.15     	0.08     	0        	0        	0        	0        	0        	0        	0        	0        	0        	0        	0        	0        	0        	0        	0        	0        	0        	0        	0                         	0        	0                        	0                     	0        	0.23
              GTCACCCTCTGCTCAACGTCAGTC                                                                                              	0.16     	0                         	0        	0        	0        	0        	0        	0        	0        	0        	0        	0        	0        	0        	0        	0        	0        	0        	0        	0        	0        	0        	0                         	0        	0                        	0                     	0        	0.16
               TCACCCTCTGCTCAACGTCAG                                                                                                	0        	0                         	0        	0        	0.2      	0        	0        	0        	0        	0        	0        	0        	0        	0        	0        	0        	0        	0        	0        	0        	0        	0        	0                         	0        	0                        	0                     	0        	0.2
                CACCCTCTGCTCAACGTCAGTCAA                                                                                            	0        	0                         	0        	0        	0        	0.1      	0        	0        	0        	0        	0        	0        	0        	0        	0        	0        	0        	0        	0        	0        	0        	0        	0                         	0        	0                        	0                     	0        	0.1
                 ACCCTCTGCTCAACGTCAGTCAAG                                                                                           	0.16     	0                         	0        	0.08     	0        	0        	0.23     	0        	0        	0        	0        	0        	0        	0        	0        	0        	0        	0        	0        	0        	0        	0        	0                         	0        	0                        	0                     	0        	0.47
                      CTGCTCAACGTCAGTCAAGTGCAA                                                                                      	0        	0                         	0        	0.08     	0        	0        	0        	4.09     	4.07     	0        	0        	0        	0        	0        	0        	0        	0        	0        	0        	0        	0        	0        	0                         	0        	0                        	0                     	0        	8.24
                      CTGCTCAACGTCAGTCAAGT                                                                                          	0        	0                         	0        	0        	0        	0        	0        	4.09     	0        	0        	0        	0        	0        	0        	0        	0        	0        	0        	0        	0        	0        	0        	0                         	0        	0                        	0                     	0        	4.09
                       TGCTCAACGTCAGTCAAGTGC                                                                                        	0        	0                         	0        	0        	0        	0        	0        	0        	0        	0.31     	0        	0        	0        	0        	0        	0        	0        	0        	0        	0        	0        	0        	0                         	0        	0                        	0                     	0        	0.31
                          TCAACGTCAGTCAAGTGCAAACCT                                                                                  	0        	0                         	0        	0        	0        	0        	0        	0        	0        	0.31     	0        	0        	0        	0        	0        	0        	0        	0        	0        	0        	0        	0        	0                         	0        	0                        	0                     	0        	0.31
                           CAACGTCAGTCAAGTGCAAACCTC                                                                                 	0        	0                         	0        	0        	0        	0        	0        	0        	0        	0.31     	0        	0        	0        	0        	0        	0        	0        	0        	0        	0        	0        	0        	0                         	0        	0                        	0                     	0        	0.31
                            AACGTCAGTCAAGTGCAAACCTCT                                                                                	0.16     	0                         	0        	0        	0        	0        	0        	0        	0        	0        	0.37     	0        	0        	0        	0        	0        	0        	0        	0        	0        	0        	0        	0                         	0        	0                        	0                     	0        	0.53
                             ACGTCAGTCAAGTGCAAACCTCT                                                                                	0.16     	0                         	0        	0        	0        	0        	0        	0        	0        	0        	0        	0        	0        	0        	0        	0        	0        	0        	0        	0        	0        	0        	0                         	0        	0                        	0                     	0        	0.16
                              CGTCAGTCAAGTGCAAACCTC                                                                                 	0        	0                         	0        	0        	0        	0        	0        	0        	0        	0        	0        	0.22     	0        	0        	0        	0        	0        	0        	0        	0        	0        	0        	0                         	0        	0                        	0                     	0        	0.22
                                  AGTCAAGTGCAAACCTCTGTTCAA                                                                          	0        	0                         	0.08     	0        	0        	0        	0        	0        	0        	0        	0        	0        	0.25     	0        	0        	0        	0        	0        	0        	0        	0        	0        	0                         	0        	0                        	0                     	0        	0.33
                                      AAGTGCAAACCTCTGTTCAACCTC                                                                      	0        	0                         	0        	0        	0        	0        	0        	0        	0        	0        	0.37     	0        	0        	0        	0        	0        	0        	0        	0        	0        	0        	0        	0                         	0        	0                        	0                     	0        	0.37
                                          GCAAACCTCTGTTCAACCTCACTT                                                                  	0        	0                         	0        	0.08     	0        	0        	0        	0        	0        	0        	0        	0        	0        	0        	0        	0        	0        	0        	0        	0        	0        	0        	0                         	0        	0                        	0                     	0        	0.08
                                            AAACCTCTGTTCAACCTCACTTGG                                                                	0        	0                         	0        	0        	0        	0        	0        	0        	0        	0        	0.37     	0.11     	0        	0        	0        	0        	0        	0        	0        	0        	0        	0        	0                         	0        	0                        	0                     	0        	0.48
                                            AAACCTCTGTTCAACCTCACTTGGA                                                               	0.16     	0                         	0        	0        	0        	0        	0        	0        	0        	0        	0        	0        	0        	0        	0        	0        	0        	0        	0        	0        	0        	0        	0                         	0        	0                        	0                     	0        	0.16
                                            AAACCTCTGTTCAACCTCACTTGGACT                                                             	0        	0                         	0        	0        	0        	0        	0        	0        	0        	0        	0        	0        	0        	6.05     	0        	0        	0        	0        	0        	0        	0        	0        	0                         	0        	0                        	0                     	0        	6.05
                                             AACCTCTGTTCAACCTCACTTGGA                                                               	0.16     	0                         	0        	0        	0        	0        	0.23     	0        	0        	0        	2.57     	0        	0        	0        	0        	0        	0        	0        	0        	0        	0        	0        	0                         	0        	0                        	0                     	0        	2.96
                                              ACCTCTGTTCAACCTCACTTGGAC                                                              	0.33     	0                         	0        	0        	0        	0        	0        	0        	0        	0        	0        	0        	0        	0        	0        	0        	0        	0        	0        	0        	0        	0        	0                         	0        	0                        	0                     	0        	0.33
                                                   TGTTCAACCTCACTTGGACTGCGG                                                         	0        	0                         	0        	0        	0        	0        	0        	0        	0        	0        	0        	0.11     	0        	0        	0        	0        	0        	0        	0        	0        	0        	0        	0                         	0        	0                        	0                     	0        	0.11
                                                    GTTCAACCTCACTTGGACTGCGGT                                                        	0.16     	0                         	0        	0        	0        	0        	0        	0        	0        	0        	0        	0        	0.5      	0        	0.2      	0.44     	0        	0        	0        	0        	0        	0        	0                         	0        	0                        	0                     	0        	1.3
                                                     TTCAACCTCACTTGGACTGCGGTG                                                       	0        	0                         	0        	0        	0        	0        	0        	0        	0        	0        	0        	0.11     	0        	0        	0        	0        	0        	0        	0        	0        	0        	0        	0                         	0        	0                        	0                     	0        	0.11
                                                     TTCAACCTCACTTGGACTGCGG                                                         	0        	0                         	0        	0        	0        	0        	0        	0        	0        	0        	0        	0        	0        	0        	0        	0        	0.22     	0        	0        	0        	0        	0        	0                         	0        	0                        	0                     	0        	0.22
                                                      TCAACCTCACTTGGACTGCGGTGA                                                      	0        	0                         	0        	0        	0        	0.1      	0        	0        	0        	0        	0        	0        	0        	0        	0        	0        	0        	0        	0        	0        	0        	0        	0                         	0        	0                        	0                     	0        	0.1
                                                      TCAACCTCACTTGGACTGCGGTG                                                       	0        	0                         	0.08     	0.23     	0        	0        	0        	0        	0        	0        	0        	0        	0        	0        	0        	0        	0        	0        	0        	0        	0        	0        	0                         	0        	0                        	0                     	0        	0.31
                                                       CAACCTCACTTGGACTGCGGTGAT                                                     	0.16     	0                         	0.9      	0.31     	0        	0.8      	0        	0        	0        	0        	0        	0.11     	0        	0        	0        	0        	0        	0.33     	0.26     	10.91    	0        	0        	0                         	0        	0                        	0                     	0        	13.78
                                                       CAACCTCACTTGGACTGCGGTG                                                       	0        	0                         	0.23     	0        	0        	0        	0        	0        	0        	0        	0        	0        	0        	0        	0        	0        	0        	0        	0        	0        	0        	0        	0                         	0        	0                        	0                     	0        	0.23
                                                       CAACCTCACTTGGACTGCGGTGA                                                      	0        	0                         	0        	0.08     	0        	0        	0        	0        	0        	0        	0        	0        	0        	0        	0        	0        	0        	0        	0.26     	0        	0        	0        	0                         	0        	0                        	0                     	0        	0.34
                                                       CAACCTCACTTGGACTGCGGTGATA                                                    	0        	0                         	0.08     	0        	0        	0        	0        	0        	0        	0        	0        	0        	0        	0        	0        	0        	0        	0        	0        	0        	0        	0        	0                         	0        	0                        	0                     	0        	0.08
                                                        AACCTCACTTGGACTGCGGTGAT                                                     	0        	0                         	0        	0        	0        	0.1      	0        	0        	0        	0        	0        	0        	0        	0        	0        	0        	0        	0        	0        	0        	0        	0        	0                         	0        	0                        	0                     	0        	0.1
                                                        AACCTCACTTGGACTGCGGTGATA                                                    	0        	0                         	0.38     	0.08     	0        	0.2      	0        	0        	0        	0.61     	0        	0.11     	0        	0        	0        	0        	0        	0.33     	0        	0        	0        	0        	0                         	0        	0                        	0                     	0        	1.71
                                                         ACCTCACTTGGACTGCGGTGATAT                                                   	0        	0                         	0.08     	0        	0        	0        	0        	0        	0        	0        	0        	0        	0        	0        	0        	0        	0.22     	0        	0        	0        	0        	0        	0                         	0        	0                        	0                     	0        	0.3
                                                         ACCTCACTTGGACTGCGGTGATA                                                    	0        	0                         	0        	0.08     	0        	0.1      	0        	0        	0        	0        	0        	0        	0        	0        	0        	0        	0        	0        	0        	0        	0        	0        	0                         	0        	0                        	0                     	0        	0.18
                                                          CCTCACTTGGACTGCGGTGATATC                                                  	0        	0                         	0        	0        	0        	0.1      	0        	0        	0        	0.61     	0        	0        	0        	0        	0        	0        	0        	0        	0        	0        	0        	0        	0                         	0        	0                        	0                     	0        	0.71
                                                          CCTCACTTGGACTGCGGTGATA                                                    	0        	0                         	0        	0        	0        	0.1      	0        	0        	0        	0        	0        	0        	0        	0        	0        	0        	0        	0        	0        	0        	0        	0        	0                         	0        	0                        	0                     	0        	0.1
                                                           CTCACTTGGACTGCGGTGATATC                                                  	0        	0                         	0.08     	0.08     	0        	0.2      	0        	0        	0        	0        	0        	0        	0        	0        	0        	0        	0        	0        	0        	0        	0        	0        	0                         	0        	0                        	0                     	0        	0.36
                                                           CTCACTTGGACTGCGGTGATATCG                                                 	0        	0                         	0        	0        	0        	0        	0        	0        	0        	0        	0        	0.11     	0        	0        	0        	0        	0        	0        	0        	0        	0        	0        	0                         	0        	0                        	0                     	0        	0.11
                                                           CTCACTTGGACTGCGGTGATATCGG                                                	0        	0                         	0        	0        	0        	0        	0        	0        	0        	0        	0        	0.11     	0        	0        	0        	0        	0        	0        	0        	0        	0        	0        	0                         	0        	0                        	0                     	0        	0.11
                                                            TCACTTGGACTGCGGTGATATC                                                  	0        	0                         	0        	0.08     	0        	0        	0        	0        	0        	0        	0        	0        	0        	0        	0        	0        	0        	0        	0        	0        	0        	0        	0                         	0        	0                        	0                     	0        	0.08
                                                            TCACTTGGACTGCGGTGATATCGG                                                	0        	0                         	0.08     	0        	0        	0.7      	0        	0        	0        	0        	0        	0.11     	0        	0        	0        	0        	0        	0        	0        	0        	0        	0        	0                         	0        	0                        	0                     	0        	0.89
                                                            TCACTTGGACTGCGGTGATATCGGC                                               	0        	0                         	0.08     	0        	0        	0        	0        	0        	0        	0.31     	0        	0        	0        	0        	0        	0        	0        	0        	0        	0        	0        	0        	0                         	0        	0                        	0                     	0        	0.39
                                                             CACTTGGACTGCGGTGATATCGGC                                               	0        	0                         	0.23     	0.23     	0        	0.1      	0        	0        	0        	0.31     	0        	0        	0        	0        	0.2      	0        	0        	0.33     	0        	0        	0.24     	0        	0                         	0        	0                        	0                     	0        	1.64
                                                             CACTTGGACTGCGGTGATATCGG                                                	0        	0                         	0.08     	0        	0        	0.2      	0        	0        	0        	0        	0        	0        	0        	0        	0        	0        	0        	0        	0        	0        	0        	10.12    	0                         	0        	0                        	0                     	0        	10.4
                                                             CACTTGGACTGCGGTGATATCG                                                 	0        	0                         	0.08     	0        	0        	0        	0        	0        	0        	0        	0        	0        	0        	0        	0        	0        	0        	0        	0        	0        	0        	0        	0                         	0        	0                        	0                     	0        	0.08
                                                              ACTTGGACTGCGGTGATATCGGCAC                                             	0        	0                         	0        	0        	0        	0        	0        	0        	0        	0        	0        	0        	0        	0        	0        	0        	0        	0        	0        	0        	0.24     	0        	0                         	0        	0                        	0                     	0        	0.24
                                                              ACTTGGACTGCGGTGATATCGGCA                                              	0.33     	0                         	0.68     	0        	0        	0.8      	0        	0        	0        	1.23     	0.37     	0        	0        	0        	0        	0        	0        	0.33     	0        	0        	0.24     	0        	0                         	0        	0                        	0                     	0        	3.98
                                                              ACTTGGACTGCGGTGATATCGGC                                               	0.16     	0                         	0        	0        	0        	0        	0        	0        	0        	0        	0        	0        	0        	0        	0        	0        	0        	0        	0        	0        	0        	0        	0                         	0        	0                        	0                     	0        	0.16
                                                              ACTTGGACTGCGGTGATATC                                                  	0        	0                         	0        	0        	0        	0.1      	0        	0        	0        	0        	0        	0        	0        	0        	0        	0        	0        	0        	0        	0        	0        	0        	0                         	0        	0                        	0                     	0        	0.1
                                                               CTTGGACTGCGGTGATATCGGCAC                                             	0        	0                         	0.08     	0.08     	0        	0.5      	0        	0        	0        	0        	0        	0.11     	0        	0        	0.2      	0        	0.22     	0        	0        	0        	0        	0        	0                         	0        	0                        	0                     	0        	1.19
                                                               CTTGGACTGCGGTGATATCGGC                                               	0        	0                         	0.15     	0.08     	0        	0        	0        	0        	0        	0.61     	0        	0        	0        	0        	0        	0        	0        	0        	0        	0        	0        	0        	0                         	0        	0                        	0                     	0        	0.84
                                                               CTTGGACTGCGGTGATATCGGCA                                              	0        	0                         	0        	0        	0        	0        	0        	0        	0        	0        	0        	0        	0        	0        	0        	0        	0        	0.33     	0        	0        	0        	0        	0                         	0        	0                        	0                     	0        	0.33
                                                                TTGGACTGCGGTGATATCGGCACT                                            	0        	0                         	0        	0        	0        	0        	0.23     	0        	0        	0        	0        	0        	0.5      	0        	0        	0        	0        	0        	0        	0        	0        	0        	0                         	0        	0                        	0                     	0        	0.73
                                                                TTGGACTGCGGTGATATCGGCAC                                             	0        	0                         	0.08     	0        	0        	0.1      	0        	0        	0        	0        	0        	0        	0        	0        	0        	0        	0        	0        	0        	0        	0        	0        	0                         	0        	0                        	0                     	0        	0.18
                                                                TTGGACTGCGGTGATATCGGC                                               	0        	0                         	0.15     	0        	0        	0        	0        	0        	0        	0        	0        	0        	0        	0        	0        	0        	0        	0        	0        	0        	0        	0        	0                         	0        	0                        	0                     	0        	0.15
                                                                 TGGACTGCGGTGATATCGGCACT                                            	0        	0                         	0        	0        	0        	0        	0        	0        	0        	0.31     	0        	0        	0        	0        	0        	0        	0.22     	0        	0        	0        	0        	0        	0                         	0        	0                        	0                     	0        	0.53
                                                                 TGGACTGCGGTGATATCGGCAC                                             	0        	0                         	0.75     	0.23     	0.41     	0.3      	0        	0        	0        	0        	0        	0.11     	0        	0        	0.39     	0        	0        	0        	0        	0        	0        	0        	0                         	0        	0                        	0                     	0        	2.19
                                                                 TGGACTGCGGTGATATCGGCA                                              	0        	0                         	0        	0        	0        	0        	0        	0        	0        	0        	0        	0.11     	0        	0        	0        	0.44     	0        	0        	0        	0        	0.24     	0        	0                         	0        	0                        	0                     	0        	0.79
                                                                 TGGACTGCGGTGATATCGGCACTG                                           	0        	0                         	0        	0        	0        	0.1      	0        	0        	0        	0        	0        	0        	0        	0        	0        	0        	0        	0        	0        	0        	0        	0        	0                         	0        	0                        	0                     	0        	0.1
                                                                  GGACTGCGGTGATATCGGCAC                                             	0        	0                         	0        	0        	0        	0        	0        	0        	0        	0.31     	0        	0        	0        	0        	0        	0        	0        	0        	0        	0        	0        	0        	0                         	0        	0                        	0                     	0        	0.31
                                                                  GGACTGCGGTGATATCGGCACTGA                                          	0.49     	0                         	0        	0        	0        	0.1      	0        	0        	0        	0        	0        	0        	0        	0        	0        	0        	0        	0        	0        	0        	0        	0        	0                         	0        	0                        	0                     	0        	0.59
                                                                   GACTGCGGTGATATCGGCACTGAT                                         	0.49     	0                         	0        	0        	0        	0.2      	0        	0        	0        	0        	0        	0        	0.25     	0        	0        	0        	0        	0        	0        	0        	0        	0        	0                         	0        	0                        	0                     	0        	0.94
                                                                    ACTGCGGTGATATCGGCACTGAT                                         	0        	0                         	0        	0        	0.2      	0        	0        	0        	0        	0        	0        	0        	0        	0        	0        	0        	0        	0        	0        	0        	0        	0        	0                         	0        	0                        	0                     	0        	0.2
                                                                       GCGGTGATATCGGCACTGATATC                                      	0        	0                         	0        	0        	0.2      	0        	0        	0        	0        	0        	0        	0        	0        	0        	0        	0        	0        	0        	0        	0        	0        	0        	0                         	0        	0                        	0                     	0        	0.2
                                                                         GGTGATATCGGCACTGATA                                        	0        	0                         	0.08     	0        	0        	0        	0        	0        	0        	0        	0        	0        	0        	0        	0        	0        	0        	0        	0        	0        	0        	0        	0                         	0        	0                        	0                     	0        	0.08
                                                                            GATATCGGCACTGATATCCCGTGC                                	1.15     	0                         	0        	0        	0        	0        	0        	0        	0        	0        	0        	0        	0.25     	0        	0        	0.66     	0        	0        	0        	0        	0        	0        	0                         	0        	0                        	0                     	0        	2.06
                                                                            GATATCGGCACTGATATCCCGTG                                 	0        	0                         	0        	0        	0        	0        	0        	0        	0        	0        	0        	0        	0.25     	0        	0        	0        	0        	0        	0        	0        	0        	0        	0                         	0        	0                        	0                     	0        	0.25
                                                                             ATATCGGCACTGATATCCC                                    	0        	0                         	0        	0        	0.2      	0        	0        	0        	0        	0        	0        	0        	0        	0        	0        	0        	0        	0        	0        	0        	0        	0        	0                         	0        	0                        	0                     	0        	0.2
                                                                               ATCGGCACTGATATCCCGTGCGG                              	0        	0                         	0        	0        	0        	0.2      	0        	0        	0        	0        	0        	0        	0        	0        	0        	0        	0        	0        	0        	0        	0        	0        	0                         	0        	0                        	0                     	0        	0.2
                                                                               ATCGGCACTGATATCCCGTGC                                	0        	0                         	0        	0        	0        	0        	0        	0        	0        	0        	0        	0.11     	0        	0        	0.2      	0        	0        	0        	0        	0        	0        	0        	0                         	0        	0                        	0                     	0        	0.31
                                                                               ATCGGCACTGATATCCCGTGCG                               	0        	0                         	0        	0        	0        	0.1      	0        	0        	0        	0        	0        	0        	0        	0        	0        	0        	0        	0        	0        	0        	0        	0        	0                         	0        	0                        	0                     	0        	0.1
                                                                               ATCGGCACTGATATCCCGTG                                 	0        	0                         	0        	0        	0        	0        	0        	0        	0        	0        	0        	0        	0.25     	0        	0        	0        	0.22     	0        	0        	0        	0        	0        	0                         	0        	0                        	0                     	0        	0.47
                                                                               ATCGGCACTGATATCCCGTGCGGC                             	0        	0                         	1.43     	0.86     	0        	0        	0        	0        	0        	0.31     	0.73     	0        	0        	0        	0        	0.44     	0.22     	0        	0.79     	0        	0.98     	0        	0                         	0        	0                        	0                     	0        	5.76
                                                                               ATCGGCACTGATATCCCGTGCGGCA                            	0        	0                         	0        	0        	0.2      	0        	0        	0        	0        	0        	0        	0        	0        	0        	0        	0        	0        	0        	0        	0        	0        	0        	0                         	0        	0                        	0                     	0        	0.2
                                                                                TCGGCACTGATATCCCGTGCGGCA                            	0        	0                         	0.08     	0        	0        	0.2      	0        	0        	0        	0        	0        	0        	0        	0        	0        	0        	0        	0.33     	0.53     	0        	0        	0        	0                         	0        	0                        	0                     	0        	1.14
                                                                                TCGGCACTGATATCCCGTGC                                	0        	0                         	0        	0        	0.2      	0        	0        	0        	0        	0        	0        	0        	0        	0        	0        	0        	0        	0        	0        	0        	0        	0        	0                         	0        	0                        	0                     	0        	0.2
                                                                                 CGGCACTGATATCCCGTGCGGCAT                           	0        	0                         	0        	0.16     	0        	0        	0        	0        	0        	0        	0        	0.32     	0        	0        	0        	0        	0        	0        	0        	0        	0        	0        	0                         	0        	0                        	0                     	0        	0.48
                                                                                  GGCACTGATATCCCGTGCGGCAT                           	0        	0                         	0        	0.08     	0        	0        	0        	0        	0        	0        	0        	0        	0        	0        	0        	0        	0        	0        	0        	0        	0        	0        	0                         	0        	0                        	0                     	0        	0.08
                                                                                        GATATCCCGTGCGGCATCAGCCT                     	0.16     	0                         	0        	0        	0        	0        	0        	0        	0        	0        	0        	0        	0        	0        	0        	0        	0        	0        	0        	0        	0        	0        	0                         	0        	0                        	0                     	0        	0.16
                                                                                         ATATCCCGTGCGGCATCAGCCT                     	0        	0                         	0        	0        	0        	0        	0        	0        	4.07     	0        	0        	0        	0        	0        	0        	0        	0        	0        	0        	0        	0        	0        	0                         	0        	0                        	0                     	0        	4.07
                                                                                         ATATCCCGTGCGGCATCAGCCTAT                   	0        	0                         	0        	0        	0        	0.1      	0        	0        	0        	0        	0        	0        	0        	0        	0        	0        	0        	0        	0        	0        	0        	0        	0                         	0        	0                        	0                     	0        	0.1
                                                                                         ATATCCCGTGCGGCATCAGCCTATG                  	0        	0                         	0        	0        	0        	0.1      	0        	0        	0        	0        	0        	0        	0        	0        	0        	0        	0        	0        	0        	0        	0        	0        	0                         	0        	0                        	0                     	0        	0.1
                                                                                                GTGCGGCATCAGCCTATGCAAGA             	0        	0                         	0        	0        	0        	0        	0        	0        	0        	0        	0        	0        	0.25     	0        	0        	0        	0        	0        	0        	0        	0        	0        	0                         	0        	0                        	0                     	0        	0.25
                                                                                                   CGGCATCAGCCTATGCAAGATGGA         	0        	0                         	0        	0        	0        	0        	0        	0        	0        	0        	0        	0        	0        	0        	0        	0.44     	0        	0        	0        	0        	0        	0        	6.86                      	0        	0                        	0                     	0        	7.3
                                                                                                   CGGCATCAGCCTATGCAAGAT            	0        	0                         	0        	0.08     	0        	0        	0        	0        	0        	0        	0        	0        	0        	0        	0        	0        	0        	0        	0        	0        	0        	0        	0                         	0        	0                        	0                     	0        	0.08
                                                                                                    GGCATCAGCCTATGCAAGATGGAA        	0        	0                         	0        	0        	0        	0        	0        	0        	0        	0        	0        	0        	0        	0        	0        	0        	0        	0        	0        	0        	0        	0        	0                         	8.25     	8.25                     	0                     	0        	16.5
                                                                                                     GCATCAGCCTATGCAAGATGGAAA       	0        	0                         	0        	0        	0        	0        	0        	0        	0        	0        	0        	0        	0        	0        	0        	0        	0        	0        	0        	0        	0        	0        	0                         	0        	0                        	10.05                 	0        	10.05
                                                                                                       ATCAGCCTATGCAAGATGGAA        	0        	0                         	0        	0        	0.2      	0        	0        	0        	0        	0        	0        	0        	0        	0        	0        	0        	0        	0        	0        	0        	0        	0        	0                         	0        	0                        	0                     	0        	0.2
                                                                                                       ATCAGCCTATGCAAGATGGAAATA     	0        	0                         	0        	0        	0        	0        	0.23     	0        	0        	0        	0        	0        	0        	0        	0        	0        	0        	0        	0        	0        	0        	0        	0                         	0        	0                        	0                     	0        	0.23
                                                                                                        TCAGCCTATGCAAGATGGAAAT      	0        	0                         	0        	0        	0        	0        	0        	0        	0        	0        	0        	0        	0        	0        	0        	0        	0        	0        	0        	0        	0        	0        	0                         	8.25     	8.25                     	0                     	0        	16.5
                                                                                                        TCAGCCTATGCAAGATGGAAATAAC   	0        	0                         	0        	0        	0        	0        	0        	0        	0        	0        	0        	0        	0        	0        	0        	0        	0        	0        	0        	0        	0        	0        	0                         	0        	0                        	0                     	3.46     	3.46
GCATCCGGTCGAAGGTCACCCTCTGCTCAACGTCAGTCAAGTGCAAACCTCTGTTCAACCTCACTTGGACTGCGGTGATATCGGCACTGATATCCCGTGCGGCATCAGCCTATGCAAGATGGAAATAACAAA

>LOC_Os03g22650_Random_132nt

                                                                                                                                    	GSM686039	GSM686040	GSM693279	GSM571077	Total
             TAGCTGGATGAGGGGGAGCGACAG                                                                                               	0.08     	0        	0        	0        	0.08
                                      GGTGGCGCAGACGCGGCGACGGTG                                                                      	0        	0.15     	0        	0        	0.15
                                             CAGACGCGGCGACGGTGACGACGG                                                               	0        	0.08     	0        	0        	0.08
                                              AGACGCGGCGACGGTGACGACGGT                                                              	0.08     	0        	0        	0        	0.08
                                              AGACGCGGCGACGGTGACGACGG                                                               	0        	0.08     	0        	0        	0.08
                                                 CGCGGCGACGGTGACGACGGTG                                                             	0        	0        	0.1      	0        	0.1
                                                  GCGGCGACGGTGACGACGGTGGA                                                           	0        	0        	0.1      	0        	0.1
                                                     GCGACGGTGACGACGGTGGAGGAA                                                       	0        	0.08     	0        	0        	0.08
                                                      CGACGGTGACGACGGTGGAGGAAG                                                      	0        	0        	0        	0.26     	0.26
                                                         CGGTGACGACGGTGGAGGAAGCGA                                                   	0        	0        	0.1      	0        	0.1
                                                         CGGTGACGACGGTGGAGGAAGCGAC                                                  	0        	0        	0.1      	0        	0.1
                                                         CGGTGACGACGGTGGAGGAAGC                                                     	0        	0.08     	0        	0        	0.08
                                                          GGTGACGACGGTGGAGGAAGCGAC                                                  	0.08     	0.08     	0.3      	0        	0.46
                                                           GTGACGACGGTGGAGGAAGCGACA                                                 	0        	0.08     	0.2      	0        	0.28
                                                            TGACGACGGTGGAGGAAGCGACA                                                 	0.08     	0        	0.1      	0        	0.18
                                                             GACGACGGTGGAGGAAGCGACAGT                                               	0        	0        	0.3      	0        	0.3
                                                             GACGACGGTGGAGGAAGCGACA                                                 	0.08     	0        	0        	0        	0.08
TTCCCCCTCTCTCTAGCTGGATGAGGGGGAGCGACAGTGGTGGCGCAGACGCGGCGACGGTGACGACGGTGGAGGAAGCGACAGTGGCGGCTACTCCCTCCTTCCCCGCTCCTAGATCCGGCCGGACGAAGG

>LOC_Os03g27160_Random_132nt

                                                                                                                                    	GSM520637	GSM693280	GSM571078	GSM409321(Inflorescence 3)	GSM409319(Inflorescence 1)	GSM571077	GSM693279	GSM409313(Root Apex 1)	GSM686039	GSM520635	GSM278571	GSM520638	GSM278572	GSM455965	GSM686040	GSM520640	GSM309692	GSM520636	GSM329297	GSM520634	GSM520639	GSM409315(Root Apex 3)	GSM409316(Shoot Apex 1)	GSM409317(Shoot Apex 2)	GSM409320(Inflorescence 2)	GSM329298	GSM455964	GSM309691	GSM329296	GSM407071	Run1(Aerial  Leaf Seedling)	Total
    ACATGTTGGTGAACATGTTGTTG                                                                                                         	0.22     	0        	0        	0                         	0                         	0        	0        	0                     	0        	0        	0        	0        	0        	0        	0        	0        	0        	0        	0        	0        	0        	0                     	0                      	0                      	0                         	0        	0        	0        	0        	0        	0                          	0.22
     CATGTTGGTGAACATGTTGTTGGA                                                                                                       	0        	0.22     	0        	7.33                      	0                         	0.26     	0.1      	0                     	0        	0        	0        	0        	0        	0        	0        	0        	0        	0        	0        	0        	0        	0                     	0                      	0                      	0                         	0        	0        	0        	0        	0        	0                          	7.91
     CATGTTGGTGAACATGTTGTTGG                                                                                                        	0        	0        	0.49     	0                         	13.71                     	0        	0        	10.05                 	0.16     	0        	0        	0        	0        	0        	0        	0        	0        	0        	0        	0        	0        	0                     	0                      	0                      	0                         	0        	0        	0        	0        	0        	0                          	24.41
     CATGTTGGTGAACATGTTGTTGGAT                                                                                                      	0        	0        	0        	0                         	0                         	0        	0        	0                     	0        	0.16     	0        	0        	0        	0        	0        	0        	0        	0        	0        	0        	0        	0                     	0                      	0                      	0                         	0        	0        	0        	0        	0        	0                          	0.16
      ATGTTGGTGAACATGTTGTTGGAT                                                                                                      	0.22     	0.22     	2.44     	0                         	0                         	1.06     	0.5      	0                     	0.31     	0        	0.31     	0.2      	0.33     	0.25     	0        	0        	0        	0        	0        	0        	0        	0                     	0                      	0                      	0                         	0        	0        	0        	0        	0        	0                          	5.84
      ATGTTGGTGAACATGTTGTTGGA                                                                                                       	0        	0        	0        	0                         	6.86                      	0.26     	0        	0                     	0        	0        	0        	0        	0        	0        	0        	0        	0        	0        	0        	0        	0        	0                     	0                      	0                      	0                         	0        	0        	0        	0        	0        	0                          	7.12
      ATGTTGGTGAACATGTTGTTGG                                                                                                        	0        	0        	0        	0                         	0                         	0        	0        	0                     	0        	0        	0        	0        	0        	0        	0.08     	0        	0        	0        	0        	0        	0        	0                     	0                      	0                      	0                         	0        	0        	0        	0        	0        	0                          	0.08
       TGTTGGTGAACATGTTGTTGGATA                                                                                                     	0        	0        	0        	0                         	0                         	0        	0        	0                     	0        	0.16     	0        	0        	0        	0.25     	0        	0        	0        	0        	0        	0        	0        	0                     	0                      	0                      	0                         	0        	0        	0        	0        	0        	0                          	0.41
       TGTTGGTGAACATGTTGTTGGAT                                                                                                      	0        	0        	0        	0                         	0                         	0        	0        	0                     	0        	0        	0        	0        	0        	0        	0        	0.59     	0        	0        	0        	0        	0        	0                     	0                      	0                      	0                         	0        	0        	0        	0        	0        	0                          	0.59
        GTTGGTGAACATGTTGTTGGATAG                                                                                                    	0.22     	0        	0.24     	0                         	0                         	0.79     	0.9      	10.05                 	0.16     	6.91     	0.31     	0.2      	0        	0        	0        	0.79     	19.98    	0.47     	8.19     	0.37     	0        	0                     	0                      	0                      	0                         	0        	0        	0        	0        	0        	0                          	49.58
        GTTGGTGAACATGTTGTTGGATAGA                                                                                                   	0        	0        	0        	0                         	0                         	0.26     	0        	0                     	0        	0        	0        	0.2      	0        	0        	0        	0        	0        	0        	0        	0        	0        	0                     	0                      	0                      	0                         	0        	0        	0        	0        	0        	0                          	0.46
        GTTGGTGAACATGTTGTTGGATA                                                                                                     	0        	0.22     	0.73     	0                         	20.57                     	0.53     	0.2      	0                     	0        	0        	0.61     	0        	0        	0        	0.15     	0        	0        	0        	0        	0        	0        	0                     	0                      	0                      	0                         	0        	0        	0        	0        	0        	0                          	23.01
        GTTGGTGAACATGTTGTTGGA                                                                                                       	0.22     	0        	0        	0                         	0                         	0        	0        	0                     	0        	0        	0        	0        	0        	0        	0        	0        	0        	0        	0        	0        	0        	0                     	0                      	0                      	0                         	0        	0        	0        	0        	0        	0                          	0.22
         TTGGTGAACATGTTGTTGGAT                                                                                                      	0        	0        	0        	0                         	0                         	0        	0        	0                     	0.08     	0        	0        	0        	0        	0        	0.15     	0        	0        	0        	0        	0        	0.44     	0                     	0                      	0                      	0                         	0        	0        	0        	0        	0        	0                          	0.67
         TTGGTGAACATGTTGTTGGATAGA                                                                                                   	0        	0.11     	0        	0                         	6.86                      	0        	0.1      	0                     	0        	0        	0        	0        	0        	0.25     	0        	0        	0        	0        	0        	0        	0        	0                     	0                      	0                      	0                         	0        	0        	0        	0        	0        	0                          	7.32
         TTGGTGAACATGTTGTTGGATA                                                                                                     	0        	0        	0.24     	0                         	0                         	0        	0        	0                     	0.23     	0        	0        	0        	0        	0        	0        	0        	0        	0        	0        	0        	0        	0                     	0                      	0                      	0                         	0        	0        	0        	0        	0        	0                          	0.47
         TTGGTGAACATGTTGTTGGATAGAC                                                                                                  	0        	0        	0        	0                         	0                         	0        	0        	0                     	0        	0        	0        	0        	0        	0        	0.08     	0        	0        	0        	0        	0        	0        	0                     	0                      	0                      	0                         	0        	0        	0        	0        	0        	0                          	0.08
          TGGTGAACATGTTGTTGGATAGAC                                                                                                  	0.22     	0.43     	1.22     	0                         	13.71                     	0.26     	1        	80.43                 	0.23     	0.33     	0        	0        	1        	0.25     	0.08     	0        	0        	0        	0        	0        	0        	26.6                  	13.04                  	0                      	12.29                     	0        	0        	0        	0        	0        	0                          	151.09
          TGGTGAACATGTTGTTGGATAGACC                                                                                                 	0        	0        	0        	0                         	0                         	0        	0        	0                     	0        	0.16     	0        	0        	0        	0        	0        	0        	0        	0        	0        	0        	0        	0                     	0                      	14.04                  	0                         	0        	0        	0        	0        	0        	0                          	14.2
          TGGTGAACATGTTGTTGGATAGA                                                                                                   	0        	0        	0.24     	0                         	0                         	0        	0        	0                     	0        	0        	0.31     	0        	0        	0        	0        	0        	0        	0        	0        	0        	0        	0                     	0                      	0                      	0                         	0        	0        	0        	0        	0        	0                          	0.55
          TGGTGAACATGTTGTTGGAT                                                                                                      	0        	0        	0.24     	0                         	0                         	0        	0        	0                     	0        	0        	0        	0        	0        	0        	0        	0        	0        	0        	0        	0        	0        	0                     	0                      	0                      	0                         	0        	0        	0        	0        	0        	0                          	0.24
           GGTGAACATGTTGTTGGATAGACC                                                                                                 	0.87     	0.54     	1.46     	0                         	0                         	0        	1.2      	0                     	0.23     	10.36    	0.61     	0.61     	0.33     	1.24     	0.3      	1.78     	0        	0.23     	0        	0        	0        	0                     	0                      	0                      	0                         	0        	0        	0        	0        	0        	0                          	19.76
           GGTGAACATGTTGTTGGATA                                                                                                     	0.22     	0        	0        	0                         	0                         	0        	0        	0                     	0        	0        	0        	0        	0        	0        	0        	0        	0        	0        	0        	0        	0        	0                     	0                      	0                      	0                         	0        	0        	0        	0        	0        	0                          	0.22
           GGTGAACATGTTGTTGGATAGACCC                                                                                                	0        	0        	0        	0                         	0                         	0        	0        	0                     	0        	0        	0        	0.2      	0        	0        	0        	0        	0        	0        	0        	0        	0        	0                     	0                      	0                      	0                         	0        	0        	0        	0        	0        	0                          	0.2
           GGTGAACATGTTGTTGGATAGAC                                                                                                  	0        	0        	0        	0                         	0                         	0        	0        	0                     	0        	0.49     	0        	0        	0        	0        	0.08     	0        	0        	0        	0        	0        	0        	0                     	0                      	0                      	0                         	0        	0        	0        	0        	0        	0                          	0.57
           GGTGAACATGTTGTTGGATAG                                                                                                    	0        	0        	0        	0                         	0                         	0        	0        	0                     	0        	0        	0        	0        	0.33     	0        	0        	0        	0        	0        	0        	0        	0        	0                     	0                      	0                      	0                         	0        	0        	0        	0        	0        	0                          	0.33
            GTGAACATGTTGTTGGATAGACCC                                                                                                	0        	0.22     	0        	0                         	0                         	0        	0        	0                     	0.08     	2.47     	0.31     	0        	0        	0        	0        	0.79     	0        	0        	0        	0        	0.66     	0                     	0                      	0                      	0                         	0        	0        	0        	0        	0        	0                          	4.53
            GTGAACATGTTGTTGGATAGAC                                                                                                  	0        	0        	0        	0                         	0                         	0        	0        	0                     	0        	0        	0        	0.2      	0        	0        	0        	0        	0        	0        	0        	0        	0        	0                     	0                      	0                      	0                         	0        	0        	0        	0        	0        	0                          	0.2
            GTGAACATGTTGTTGGATAGACC                                                                                                 	0.22     	0        	0.24     	0                         	0                         	0        	0.1      	0                     	0        	0        	0        	0.2      	0        	0        	0        	0        	0        	0        	0        	0        	0        	0                     	0                      	0                      	0                         	0        	0        	0        	0        	0        	0                          	0.76
            GTGAACATGTTGTTGGATAGACCCA                                                                                               	0        	0        	0        	0                         	0                         	0        	0.1      	0                     	0        	0        	0        	0        	0        	0        	0        	0        	0        	0        	0        	0        	0        	0                     	0                      	0                      	0                         	0        	0        	0        	0        	0        	0                          	0.1
            GTGAACATGTTGTTGGATAG                                                                                                    	0        	0        	0.24     	0                         	0                         	0        	0        	0                     	0        	0        	0        	0        	0        	0        	0        	0        	0        	0        	0        	0        	0        	0                     	0                      	0                      	0                         	0        	0        	0        	0        	0        	0                          	0.24
            GTGAACATGTTGTTGGATA                                                                                                     	0        	0.11     	0        	0                         	0                         	0        	0        	0                     	0        	0        	0        	0        	0        	0        	0        	0        	0        	0        	0        	0        	0        	0                     	0                      	0                      	0                         	0        	0        	0        	0        	0        	0                          	0.11
             TGAACATGTTGTTGGATAGACCCAA                                                                                              	0        	0        	0        	0                         	0                         	0        	0        	0                     	0        	0        	0        	0        	0        	0        	0.08     	0        	0        	0        	0        	0        	0        	0                     	0                      	0                      	0                         	0        	0        	0        	0        	0        	0                          	0.08
             TGAACATGTTGTTGGATAGAC                                                                                                  	0        	0        	0        	0                         	0                         	0        	0        	0                     	0.16     	0        	0        	0        	0        	0        	0        	0        	0        	0        	0        	0        	0        	0                     	0                      	0                      	0                         	0        	0        	0        	0        	0        	0                          	0.16
             TGAACATGTTGTTGGATAGACC                                                                                                 	0        	0.11     	0        	0                         	0                         	0        	0        	0                     	0        	0.16     	0        	0        	0        	0        	0        	0        	0        	0        	0        	0        	0        	0                     	0                      	0                      	0                         	0        	0        	0        	0        	0        	0                          	0.27
             TGAACATGTTGTTGGATAGACCCA                                                                                               	0        	0        	0        	0                         	0                         	0        	0        	0                     	0        	0.16     	0        	0        	0        	0        	0.08     	0        	0        	0        	0        	0        	0        	0                     	0                      	0                      	0                         	0        	0        	0        	0        	0        	0                          	0.24
              GAACATGTTGTTGGATAGACC                                                                                                 	0        	0        	0        	0                         	0                         	0        	0        	0                     	0        	0.16     	0        	0        	0.33     	0        	0.08     	0        	0        	0        	0        	0        	0        	0                     	0                      	0                      	0                         	0        	0        	0        	0        	0        	0                          	0.57
              GAACATGTTGTTGGATAGACCCAA                                                                                              	0        	0.54     	0.73     	0                         	0                         	0        	0.7      	0                     	0.08     	5.76     	0        	0.2      	0        	3.47     	0.08     	0.39     	0        	0.23     	0        	0        	0        	0                     	0                      	0                      	0                         	0        	0        	0        	0        	0        	0                          	12.18
              GAACATGTTGTTGGATAGACCC                                                                                                	0        	0        	0        	0                         	0                         	0        	0        	0                     	0        	0        	0.31     	0        	0        	0        	0        	0        	0        	0        	0        	0        	0        	0                     	0                      	0                      	0                         	0        	0        	0        	0        	0        	0                          	0.31
              GAACATGTTGTTGGATAGACCCAAC                                                                                             	0        	0        	0        	0                         	0                         	0        	0        	0                     	0        	0.16     	0        	0        	0        	0        	0        	0        	0        	0        	0        	0        	0        	0                     	0                      	0                      	0                         	0        	0        	0        	0        	0        	0                          	0.16
              GAACATGTTGTTGGATAGACCCA                                                                                               	0        	0        	0        	0                         	0                         	0        	0.1      	0                     	0        	0.16     	0        	0        	0        	0        	0        	0        	0        	0        	0        	0        	0        	0                     	0                      	0                      	0                         	0        	0        	0        	0        	0        	0                          	0.26
              GAACATGTTGTTGGATAGA                                                                                                   	0        	0        	0        	0                         	0                         	0        	0.1      	0                     	0        	0.16     	0        	0        	0        	0        	0        	0        	0        	0        	0        	0        	0        	0                     	0                      	0                      	0                         	0        	0        	0        	0        	0        	0                          	0.26
              GAACATGTTGTTGGATAGAC                                                                                                  	0        	0        	0        	0                         	0                         	0.26     	0        	0                     	0        	0        	0        	0        	0        	0.25     	0        	0        	0        	0        	0        	0        	0        	0                     	0                      	0                      	0                         	0        	0        	0        	0        	0        	0                          	0.51
              GAACATGTTGTTGGATAG                                                                                                    	0        	0.11     	0        	0                         	0                         	0        	0.1      	0                     	0        	0        	0        	0        	0        	0        	0        	0        	0        	0        	0        	0        	0        	0                     	0                      	0                      	0                         	0        	0        	0        	0        	0        	0                          	0.21
               AACATGTTGTTGGATAGACCCAA                                                                                              	0        	0        	0        	0                         	0                         	0.26     	0.1      	0                     	0        	0        	0        	0        	0        	0.25     	0        	0        	0        	0        	0        	0.37     	0        	0                     	0                      	0                      	0                         	0        	0        	0        	0        	0        	0                          	0.98
               AACATGTTGTTGGATAGACCC                                                                                                	0        	0.22     	0        	0                         	0                         	0        	0.1      	0                     	0        	0        	0        	0        	0        	0        	0        	0        	0        	0        	0        	0        	0        	0                     	0                      	0                      	0                         	0        	0        	0        	0        	0        	0                          	0.32
               AACATGTTGTTGGATAGACCCA                                                                                               	0        	0        	0        	0                         	0                         	0        	0        	0                     	0        	0        	0        	0        	0        	0        	0        	0        	0        	0        	0        	0.37     	0        	0                     	0                      	0                      	0                         	0        	0        	0        	0        	0        	0                          	0.37
               AACATGTTGTTGGATAGACCCAAC                                                                                             	0        	0        	0        	0                         	0                         	0        	0        	0                     	0        	0.66     	0        	0        	0        	1.49     	0        	0        	0        	0.47     	0        	0.73     	0        	0                     	0                      	0                      	0                         	0        	0        	0        	0        	0        	0                          	3.35
               AACATGTTGTTGGATAGACC                                                                                                 	0        	0        	0.24     	0                         	0                         	0        	0        	0                     	0        	0        	0        	0        	0        	0        	0        	0        	0        	0        	0        	0        	0        	0                     	0                      	0                      	0                         	0        	0        	0        	0        	0        	0                          	0.24
                ACATGTTGTTGGATAGACCCAACA                                                                                            	0.22     	0        	0        	0                         	0                         	0.26     	0        	0                     	0        	0.16     	0        	0.2      	0        	0        	0        	0        	0        	0        	0        	0        	0        	0                     	0                      	0                      	0                         	0        	0        	0        	0        	0        	0                          	0.84
                ACATGTTGTTGGATAGACCCAA                                                                                              	0        	0        	0        	0                         	0                         	0        	0        	0                     	0        	0        	0        	0        	0        	0.25     	0        	0        	0        	0        	0        	0        	0        	0                     	0                      	0                      	0                         	0        	0        	0        	0        	0        	0                          	0.25
                 CATGTTGTTGGATAGACCCAACAT                                                                                           	0        	0        	0        	0                         	0                         	0        	0        	0                     	0        	0.16     	0        	0        	0        	0        	0        	0        	0        	0        	0        	0        	0        	0                     	0                      	0                      	0                         	0        	0        	0        	0        	0        	0                          	0.16
                  ATGTTGTTGGATAGACCCAA                                                                                              	0.22     	0        	0        	0                         	0                         	0        	0.1      	0                     	0        	0        	0        	0        	0        	0.74     	0        	0        	0        	0        	0        	0        	0        	0                     	0                      	0                      	0                         	0        	0        	0        	0        	0        	0                          	1.06
                  ATGTTGTTGGATAGACCCAACATG                                                                                          	0.22     	0        	0        	0                         	0                         	0        	0.1      	0                     	0        	0        	0        	0        	0        	0.25     	0        	0.39     	0        	0        	0        	0        	0.44     	0                     	0                      	0                      	0                         	0        	0        	0        	0        	0        	0                          	1.4
                  ATGTTGTTGGATAGACCCAACA                                                                                            	0        	0        	0        	0                         	0                         	0        	0.1      	0                     	0        	0        	0        	0.2      	0        	0.25     	0        	0        	0        	0        	0        	0        	0        	0                     	0                      	0                      	0                         	0        	0        	0        	0        	0        	0                          	0.55
                  ATGTTGTTGGATAGACCCAACATGA                                                                                         	0        	0        	0        	0                         	0                         	0        	0        	0                     	0        	0        	0        	0        	0        	0.25     	0        	0        	0        	0        	0        	0        	0        	0                     	0                      	0                      	0                         	0        	0        	0        	0        	0        	0                          	0.25
                   TGTTGTTGGATAGACCCAA                                                                                              	0.22     	0        	0        	0                         	0                         	0        	0        	0                     	0        	0        	0        	0.2      	0        	0        	0        	0        	0        	0        	0        	0        	0        	0                     	0                      	0                      	0                         	0        	0        	0        	0        	0        	0                          	0.42
                    GTTGTTGGATAGACCCAACAT                                                                                           	0        	0        	0        	0                         	0                         	0        	0        	0                     	0        	0        	0        	0.2      	0        	0        	0        	0        	0        	0        	0        	0        	0        	0                     	0                      	0                      	0                         	0        	0        	0        	0        	0        	0                          	0.2
                    GTTGTTGGATAGACCCAACATGAG                                                                                        	0        	0        	0        	0                         	0                         	0        	0.2      	0                     	0        	0        	0        	0        	0        	0        	0        	0        	0        	0        	0        	0        	0        	0                     	0                      	0                      	0                         	0        	0        	0        	0        	0        	0                          	0.2
                    GTTGTTGGATAGACCCAACATGA                                                                                         	0        	0        	0        	0                         	0                         	0        	0        	0                     	0        	0        	0        	0        	0        	0.25     	0        	0        	0        	0        	0        	0        	0        	0                     	0                      	0                      	0                         	0        	0        	0        	0        	0        	0                          	0.25
                      TGTTGGATAGACCCAACATGAGA                                                                                       	0        	0        	0        	0                         	0                         	0        	0        	0                     	0        	0        	0        	0        	0        	0.25     	0        	0        	0        	0        	0        	0        	0        	0                     	0                      	0                      	0                         	0        	0        	0        	0        	0        	0                          	0.25
                       GTTGGATAGACCCAACATGAGACA                                                                                     	0        	0        	0        	0                         	0                         	0        	0.1      	0                     	0        	0        	0        	0        	0        	0        	0.08     	0        	0        	0        	0        	0        	0        	0                     	0                      	0                      	0                         	0        	0        	0        	0        	0        	0                          	0.18
                        TTGGATAGACCCAACATGAGACACT                                                                                   	0        	0.11     	0        	0                         	0                         	0        	0.7      	0                     	0.08     	0.16     	0        	0        	0        	0        	0        	0        	0        	0        	0        	0        	0        	0                     	0                      	0                      	0                         	0        	0        	0        	0        	0        	0                          	1.05
                        TTGGATAGACCCAACATGAGACA                                                                                     	0        	0.32     	0.49     	0                         	0                         	0.26     	0.5      	0                     	0.47     	0        	0        	0        	0        	0        	0.23     	0        	0        	0        	0        	0        	0        	0                     	0                      	0                      	0                         	0        	0        	0        	0        	0        	0                          	2.27
                        TTGGATAGACCCAACATGAGACAC                                                                                    	0        	1.62     	1.22     	0                         	0                         	0        	2.49     	0                     	0.47     	0        	0.31     	0        	0.67     	0        	1.21     	0        	0        	0        	0        	0        	0        	0                     	0                      	0                      	0                         	0        	0        	0        	0        	0        	0                          	7.99
                        TTGGATAGACCCAACATGAGAC                                                                                      	0        	0.11     	0        	0                         	0                         	0        	0.1      	0                     	0        	0        	0        	0.41     	0        	0        	0        	0        	0        	0        	0        	0        	0        	0                     	0                      	0                      	0                         	0        	0        	0        	0        	0        	0                          	0.62
                        TTGGATAGACCCAACATGAGA                                                                                       	0        	0        	0        	0                         	0                         	0        	0        	0                     	0        	0        	0        	0.41     	0        	0        	0        	0        	0        	0        	0        	0        	0        	0                     	0                      	0                      	0                         	0        	0        	0        	0        	0        	0                          	0.41
                         TGGATAGACCCAACATGAGACACT                                                                                   	0        	0.43     	0.49     	0                         	0                         	1.06     	1.49     	0                     	0.16     	0        	0.92     	0        	0.67     	0.5      	0.15     	0        	0        	0        	0        	0        	0        	0                     	0                      	0                      	0                         	0        	0        	0        	0        	0        	0                          	5.87
                         TGGATAGACCCAACATGAGA                                                                                       	0        	0.11     	0        	0                         	0                         	0        	0        	0                     	0        	0        	0        	0        	0        	0        	0        	0        	0        	0        	0        	0        	0        	0                     	0                      	0                      	0                         	0        	0        	0        	0        	0        	0                          	0.11
                         TGGATAGACCCAACATGAGACAC                                                                                    	0        	0.11     	0.73     	0                         	0                         	1.06     	0.6      	0                     	0.39     	0        	0        	0        	0.33     	0        	0.15     	0        	0        	0        	0        	0        	0        	0                     	0                      	0                      	0                         	0        	0        	0        	0        	0        	0                          	3.37
                         TGGATAGACCCAACATGAGACA                                                                                     	0        	0.11     	0        	0                         	0                         	0        	0        	0                     	0.16     	0        	0        	0        	0.33     	0        	0.23     	0        	0        	0        	0        	0        	0        	0                     	0                      	0                      	0                         	0        	0        	0        	0        	0        	0                          	0.83
                         TGGATAGACCCAACATGAGAC                                                                                      	0        	0        	0        	0                         	0                         	0        	0        	0                     	0.16     	0        	0        	0        	0        	0        	0.08     	0        	0        	0        	0        	0        	0        	0                     	0                      	0                      	0                         	0        	0        	0        	0        	0        	0                          	0.24
                         TGGATAGACCCAACATGAG                                                                                        	0        	0        	0        	0                         	0                         	0        	0.2      	0                     	0        	0        	0        	0        	0        	0        	0        	0        	0        	0        	0        	0        	0        	0                     	0                      	0                      	0                         	0        	0        	0        	0        	0        	0                          	0.2
                          GGATAGACCCAACATGAGACACTGC                                                                                 	0        	0        	0        	0                         	0                         	0        	0.1      	0                     	0        	0        	0        	0        	0        	0        	0        	0        	0        	0        	0        	0        	0        	0                     	0                      	0                      	0                         	0        	0        	0        	0        	0        	0                          	0.1
                          GGATAGACCCAACATGAGACACT                                                                                   	0        	0        	0        	0                         	0                         	0        	0.1      	0                     	0        	0        	0        	0        	0        	0.25     	0        	0        	0        	0        	0        	0        	0        	0                     	0                      	0                      	0                         	0        	0        	0        	0        	0        	0                          	0.35
                          GGATAGACCCAACATGAGACACTG                                                                                  	0        	0        	0        	0                         	0                         	0        	0        	0                     	0        	0        	0        	0        	0.33     	0        	0        	0        	0        	0        	0        	0        	0        	0                     	0                      	0                      	0                         	0        	0        	0        	0        	0        	0                          	0.33
                           GATAGACCCAACATGAGACACTGC                                                                                 	0        	0.43     	0.73     	0                         	6.86                      	0.53     	0.4      	0                     	0.39     	3.45     	0        	0        	0        	0.25     	0.83     	0        	0        	0        	0        	0        	0        	0                     	0                      	0                      	0                         	0        	0        	0        	0        	0        	0                          	13.87
                           GATAGACCCAACATGAGACACTGCA                                                                                	0        	0        	0        	0                         	0                         	0        	0.1      	0                     	0.16     	0.16     	0        	0        	0        	0        	0.08     	0        	0        	0        	0        	0        	0        	0                     	0                      	0                      	0                         	0        	0        	0        	0        	0        	0                          	0.5
                           GATAGACCCAACATGAGACACTG                                                                                  	0        	0        	0        	0                         	0                         	0        	0        	0                     	0        	0.16     	0        	0        	0        	0        	0        	0        	0        	0        	0        	0        	0        	0                     	0                      	0                      	0                         	0        	0        	0        	0        	0        	0                          	0.16
                           GATAGACCCAACATGAGACA                                                                                     	0        	0        	0        	0                         	0                         	0        	0        	0                     	0.08     	0        	0        	0        	0        	0        	0        	0        	0        	0        	0        	0        	0        	0                     	0                      	0                      	0                         	0        	0        	0        	0        	0        	0                          	0.08
                            ATAGACCCAACATGAGACACTGCA                                                                                	0        	2.37     	3.9      	0                         	0                         	1.85     	4.29     	0                     	5.39     	0.49     	1.54     	0        	2.32     	0        	5.65     	0.2      	0        	6.08     	0        	2.2      	0        	0                     	0                      	0                      	0                         	0        	0        	0        	0        	0        	0                          	36.28
                            ATAGACCCAACATGAGACACTGC                                                                                 	0        	0        	0        	0                         	0                         	0        	0.1      	0                     	0        	0        	0        	0        	0.33     	0        	0        	0        	0        	0        	0        	0.37     	0        	0                     	0                      	0                      	0                         	0        	0        	0        	0        	0        	0                          	0.8
                            ATAGACCCAACATGAGACA                                                                                     	0        	0        	0        	0                         	0                         	0        	0        	0                     	0        	0        	0        	0        	0        	0        	0.08     	0        	0        	0        	0        	0        	0        	0                     	0                      	0                      	0                         	0        	0        	0        	0        	0        	0                          	0.08
                            ATAGACCCAACATGAGACACTG                                                                                  	0        	0.11     	0        	0                         	0                         	0        	0        	0                     	0.08     	0        	0        	0        	0        	0        	0        	0        	0        	0        	0        	0        	0        	0                     	0                      	0                      	0                         	0        	0        	0        	0        	0        	0                          	0.19
                            ATAGACCCAACATGAGACACT                                                                                   	0.22     	0        	0        	0                         	0                         	0        	0.1      	0                     	0.31     	0        	0        	0.2      	0        	0        	0        	0.2      	0        	0        	0        	0        	0        	0                     	0                      	0                      	0                         	0        	0        	0        	0        	0        	0                          	1.03
                            ATAGACCCAACATGAGACAC                                                                                    	0        	0        	0        	0                         	0                         	0        	0.1      	0                     	0.08     	0        	0        	0        	0        	0        	0        	0        	0        	0        	0        	0        	0        	0                     	0                      	0                      	0                         	0        	0        	0        	0        	0        	0                          	0.18
                             TAGACCCAACATGAGACACTGCA                                                                                	0.22     	0.22     	0.24     	0                         	0                         	0.26     	0.5      	0                     	1.95     	0        	0        	0        	0        	0        	0.53     	0        	0        	0        	0        	0        	0        	0                     	0                      	0                      	0                         	0        	0        	0        	0        	0        	0                          	3.92
                             TAGACCCAACATGAGACACTGC                                                                                 	0        	0        	0.24     	0                         	0                         	0        	0.1      	0                     	0.23     	0        	0        	0        	0        	0        	0.3      	0        	0        	0        	0        	0        	0        	0                     	0                      	0                      	0                         	0        	0        	0        	0        	0        	0                          	0.87
                             TAGACCCAACATGAGACACTG                                                                                  	0        	0        	0        	0                         	0                         	0        	0.1      	0                     	0        	0        	0        	0        	0        	0        	0.08     	0        	0        	0        	0        	0        	0        	0                     	0                      	0                      	0                         	0        	0        	0        	0        	0        	0                          	0.18
                             TAGACCCAACATGAGACACT                                                                                   	0.22     	0        	0        	0                         	0                         	0        	0.2      	0                     	0.08     	0        	0        	0        	0        	0        	0.15     	0        	0        	0        	0        	0        	0        	0                     	0                      	0                      	0                         	0        	16.19    	0        	0        	0        	0                          	16.84
                             TAGACCCAACATGAGACACTGCAA                                                                               	0        	1.72     	0.73     	0                         	0                         	1.06     	3.29     	0                     	3.51     	0.16     	1.85     	0        	2        	0        	4.22     	0        	0        	0        	0        	0        	0        	0                     	0                      	0                      	0                         	0        	0        	0        	0        	0        	0                          	18.54
                             TAGACCCAACATGAGACACTGCAAG                                                                              	0        	0        	0        	0                         	0                         	0.53     	0        	0                     	0.08     	0        	0        	0        	0        	0        	0        	0        	0        	0        	0        	0        	0        	0                     	0                      	0                      	0                         	3.46     	0        	0        	0        	0        	0                          	4.07
                              AGACCCAACATGAGACACTGCA                                                                                	0        	0        	0        	0                         	0                         	0.26     	0        	0                     	0.16     	0        	0        	0        	0        	0        	0.23     	0        	0        	0        	0        	0        	0        	0                     	0                      	0                      	0                         	0        	0        	0        	0        	0        	0                          	0.65
                              AGACCCAACATGAGACACTGCAAG                                                                              	0        	0.22     	0.24     	0                         	0                         	0.26     	1.79     	0                     	0.55     	0        	0.61     	0        	0.67     	0        	0.23     	0        	0        	0        	0        	0.73     	0        	0                     	0                      	0                      	0                         	0        	0        	0        	0        	0        	0                          	5.3
                              AGACCCAACATGAGACACTGCAA                                                                               	0        	0        	0        	0                         	0                         	0        	0.2      	0                     	0.08     	0        	0.31     	0        	0        	0        	0        	0        	0        	0        	0        	0        	0        	0                     	0                      	0                      	0                         	0        	0        	0        	0        	0        	0                          	0.59
                              AGACCCAACATGAGACACTGCAAGA                                                                             	0        	0        	0        	0                         	0                         	0        	0        	0                     	0        	0.16     	0        	0        	0        	0        	0        	0        	0        	0        	0        	0        	0        	0                     	0                      	0                      	0                         	0        	0        	0        	0        	0        	0                          	0.16
                              AGACCCAACATGAGACACT                                                                                   	0        	0        	0        	0                         	0                         	0        	0        	0                     	0        	0        	0        	0.2      	0        	0        	0        	0        	0        	0        	0        	0        	0        	0                     	0                      	0                      	0                         	0        	0        	0        	0        	0        	0                          	0.2
                               GACCCAACATGAGACACTGCAAGA                                                                             	0        	0        	0        	0                         	0                         	0.26     	0        	0                     	0        	0        	0.31     	0        	0        	0        	0.08     	0        	0        	0        	0        	0        	0        	0                     	0                      	0                      	0                         	0        	0        	0        	0        	0        	0                          	0.65
                               GACCCAACATGAGACACTGCA                                                                                	0        	0        	0        	0                         	0                         	0.26     	0        	0                     	0.23     	0        	0        	0.2      	0        	0        	0        	0        	0        	0        	0        	0        	0        	0                     	0                      	0                      	0                         	0        	0        	0        	0        	0        	0                          	0.69
                               GACCCAACATGAGACACTGC                                                                                 	0        	0        	0        	0                         	0                         	0        	0        	0                     	0.08     	0        	0        	0        	0        	0        	0        	0        	0        	0        	0        	0        	0        	0                     	0                      	0                      	0                         	0        	0        	0        	0        	0        	0                          	0.08
                                ACCCAACATGAGACACTGCAAG                                                                              	0        	0        	0        	0                         	0                         	0        	0        	0                     	0.08     	0        	0        	0.2      	0        	0        	0.08     	0        	0        	0        	0        	0        	0        	0                     	0                      	0                      	0                         	0        	0        	0        	0        	0        	0                          	0.36
                                ACCCAACATGAGACACTGCAAGAG                                                                            	0.66     	0.65     	1.46     	0                         	0                         	2.64     	3.09     	0                     	1.72     	0.33     	1.54     	0        	2.65     	0        	2.19     	0        	0        	0        	0        	2.57     	0        	0                     	0                      	0                      	0                         	0        	0        	0        	0        	0        	0                          	19.5
                                ACCCAACATGAGACACTGCAAGA                                                                             	0        	0        	0.24     	0                         	0                         	0        	0.1      	0                     	0.31     	0        	0        	0        	0.33     	0        	0        	0        	0        	0        	0        	0        	0        	0                     	0                      	0                      	0                         	0        	0        	0        	0        	0        	0                          	0.98
                                ACCCAACATGAGACACTGCAAGAGC                                                                           	0        	0        	0        	0                         	0                         	0        	0        	0                     	0        	0        	0        	0        	0        	0        	0.15     	0        	0        	0        	0        	0        	0        	0                     	0                      	0                      	0                         	0        	0        	0        	0        	0        	0                          	0.15
                                 CCCAACATGAGACACTGCAAGAG                                                                            	0        	0.11     	0.24     	0                         	0                         	0        	0.3      	0                     	0        	0        	0        	0        	0.33     	0        	0.08     	0        	0        	0        	0        	0        	0        	0                     	0                      	0                      	0                         	0        	0        	0        	0        	0        	0                          	1.06
                                 CCCAACATGAGACACTGCAAGAGC                                                                           	0        	0.22     	0.24     	0                         	0                         	0        	0.2      	0                     	0        	0        	0.61     	0        	0.33     	0        	0        	0        	0        	0        	0        	0        	0        	0                     	0                      	0                      	0                         	0        	0        	0        	0        	0        	0                          	1.6
                                 CCCAACATGAGACACTGCAA                                                                               	0        	0        	0        	0                         	0                         	0        	0        	0                     	0.16     	0        	0        	0        	0        	0        	0        	0        	0        	0        	0        	0        	0        	0                     	0                      	0                      	0                         	0        	0        	0        	0        	0        	0                          	0.16
                                 CCCAACATGAGACACTGCA                                                                                	0        	0        	0        	0                         	0                         	0        	0        	0                     	0        	0        	0        	0        	0        	0        	0        	0        	0        	0.23     	0        	0        	0        	0                     	0                      	0                      	0                         	0        	0        	0        	0        	0        	0                          	0.23
                                  CCAACATGAGACACTGCAAGAGCC                                                                          	0        	0.22     	0.24     	0                         	0                         	0.26     	0        	0                     	0.08     	0        	0.31     	0        	0.67     	0        	0        	0        	0        	0        	0        	0        	0        	0                     	0                      	0                      	0                         	0        	0        	0        	0        	0        	0                          	1.78
                                  CCAACATGAGACACTGCA                                                                                	0        	0        	0        	0                         	0                         	0        	0.1      	0                     	0        	0        	0        	0        	0        	0        	0        	0        	0        	0        	0        	0        	0        	0                     	0                      	0                      	0                         	0        	0        	0        	0        	0        	0                          	0.1
                                  CCAACATGAGACACTGCAAGA                                                                             	0        	0        	0        	0                         	0                         	0        	0        	0                     	0        	0        	0        	0        	0        	0        	0        	0        	0        	0        	0        	0        	0        	0                     	0                      	0                      	0                         	0        	0        	10.12    	0        	0        	0                          	10.12
                                  CCAACATGAGACACTGCAAGAGC                                                                           	0        	0        	0        	0                         	0                         	0        	0        	0                     	0        	0        	0        	0        	0        	0        	0.15     	0        	0        	0        	0        	0        	0        	0                     	0                      	0                      	0                         	0        	0        	0        	0        	0        	0                          	0.15
                                   CAACATGAGACACTGCAAGAGC                                                                           	0        	0        	0        	0                         	0                         	0        	0        	0                     	0.16     	0        	0        	0        	0        	0        	0.08     	0        	0        	0        	0        	0        	0        	0                     	0                      	0                      	0                         	0        	0        	0        	0        	0        	0                          	0.24
                                   CAACATGAGACACTGCAAGAGCC                                                                          	0        	0.65     	0.24     	0                         	0                         	0.79     	0.6      	0                     	0.7      	0        	0        	0        	0.33     	0        	0.3      	0        	0        	0        	0        	0        	0        	0                     	0                      	0                      	0                         	0        	0        	0        	0        	0        	0                          	3.61
                                   CAACATGAGACACTGCAAGAGCCAT                                                                        	0        	0.11     	0        	0                         	0                         	0        	0.1      	0                     	0        	0        	0.61     	0        	0.33     	0        	0        	0        	0        	0        	0        	0        	0        	0                     	0                      	0                      	0                         	0        	0        	0        	0        	0        	0                          	1.15
                                   CAACATGAGACACTGCAA                                                                               	0        	0        	0        	0                         	0                         	0        	0.1      	0                     	0        	0        	0        	0        	0        	0        	0        	0        	0        	0        	0        	0        	0        	0                     	0                      	0                      	0                         	0        	0        	0        	0        	0        	0                          	0.1
                                   CAACATGAGACACTGCAAGAGCCA                                                                         	0        	2.26     	0.49     	0                         	0                         	0.79     	1        	0                     	0.31     	0        	0.92     	0        	0.67     	0        	0.38     	0        	0        	0        	0        	0        	0        	0                     	0                      	0                      	0                         	0        	0        	0        	0        	0        	0                          	6.82
                                   CAACATGAGACACTGCAAGAG                                                                            	0        	0        	0        	0                         	0                         	0        	0.2      	0                     	0.47     	0        	0        	0.41     	0        	0        	0.75     	0        	0        	0        	0        	0        	0        	0                     	0                      	0                      	0                         	0        	0        	0        	0        	0        	0                          	1.83
                                    AACATGAGACACTGCAAGAGCCATA                                                                       	0        	0        	0        	0                         	0                         	0        	0        	0                     	0.08     	0.16     	0        	0        	0        	0        	0        	0        	0        	0        	0        	0        	0        	0                     	0                      	0                      	0                         	0        	0        	0        	0        	0        	0                          	0.24
                                    AACATGAGACACTGCAAGAG                                                                            	0        	0        	0        	0                         	0                         	0        	0        	0                     	0        	0        	0        	0        	0        	0        	0        	0.2      	0        	0        	0        	0        	0        	0                     	0                      	0                      	0                         	0        	0        	0        	0        	0        	0                          	0.2
                                    AACATGAGACACTGCAAGAGCCAT                                                                        	0        	0.86     	0.24     	0                         	0                         	0        	1        	0                     	0.62     	0        	1.23     	0        	1.67     	0        	0.45     	0        	0        	0.23     	0        	0        	0        	0                     	0                      	0                      	0                         	0        	0        	0        	0        	0        	0                          	6.3
                                    AACATGAGACACTGCAAGAGCCA                                                                         	0        	0.11     	0        	0                         	0                         	0.26     	0.1      	0                     	0.16     	0        	0.61     	0        	0        	0        	0.3      	0        	0        	0        	0        	0        	0        	0                     	0                      	0                      	0                         	0        	0        	0        	0        	0        	0                          	1.54
                                    AACATGAGACACTGCAAGAGCC                                                                          	0        	0.11     	0.24     	0                         	0                         	0        	0.1      	0                     	0.47     	0        	0        	0        	0        	0        	0.38     	0        	0        	0        	0        	0        	0        	0                     	0                      	0                      	0                         	0        	0        	0        	0        	0        	0                          	1.3
                                    AACATGAGACACTGCAAGA                                                                             	0        	0        	0        	0                         	0                         	0        	0        	0                     	0.08     	0        	0        	0        	0        	0        	0.23     	0        	0        	0        	0        	0        	0        	0                     	0                      	0                      	0                         	0        	0        	0        	0        	0        	0                          	0.31
                                    AACATGAGACACTGCAAGAGC                                                                           	0        	0        	0        	0                         	0                         	0        	0.1      	0                     	0        	0        	0        	0        	0        	0.25     	0        	0        	0        	0        	0        	0        	0        	0                     	0                      	0                      	0                         	0        	0        	0        	0        	0        	0                          	0.35
                                     ACATGAGACACTGCAAGAGCCATA                                                                       	0        	0.43     	0.24     	0                         	0                         	0        	0.1      	0                     	0.23     	0        	0.61     	0        	0.67     	0.25     	0.3      	0        	0        	0        	0        	0.73     	0        	0                     	0                      	0                      	0                         	0        	0        	0        	0        	0        	0                          	3.56
                                     ACATGAGACACTGCAAGAGCC                                                                          	0        	0        	0        	0                         	0                         	0.26     	0        	0                     	0.08     	0        	0        	0        	0        	0        	0.08     	0        	0        	0        	0        	0        	0        	0                     	0                      	0                      	0                         	0        	0        	0        	0        	0        	0                          	0.42
                                     ACATGAGACACTGCAAGAGCCA                                                                         	0        	0.11     	0        	0                         	0                         	0        	0        	0                     	0        	0        	0        	0        	0        	0        	0.08     	0        	0        	0        	0        	0        	0        	0                     	0                      	0                      	0                         	0        	0        	0        	0        	0        	0                          	0.19
                                     ACATGAGACACTGCAAGAGCCAT                                                                        	0        	0        	0.24     	0                         	0                         	0        	0        	0                     	0        	0        	0        	0        	0        	0        	0        	0        	0        	0        	0        	0        	0        	0                     	0                      	0                      	0                         	0        	0        	0        	0        	0        	0                          	0.24
                                     ACATGAGACACTGCAAGAG                                                                            	0        	0        	0        	0                         	0                         	0        	0        	0                     	0        	0.16     	0        	0        	0        	0        	0        	0        	0        	0        	0        	0        	0        	0                     	0                      	0                      	0                         	0        	0        	0        	0        	0        	0                          	0.16
                                      CATGAGACACTGCAAGAGCCATA                                                                       	0        	0.11     	0        	0                         	0                         	0.26     	0.1      	0                     	0        	0        	0        	0        	0.33     	0        	0        	0        	0        	0        	0        	0        	0        	0                     	0                      	0                      	0                         	0        	0        	0        	0        	0        	0                          	0.8
                                      CATGAGACACTGCAAGAGCCA                                                                         	0        	0.22     	0        	0                         	0                         	0        	0.1      	0                     	0.47     	0        	0        	0        	0        	0        	0.15     	0        	0        	0        	0        	0        	0        	0                     	0                      	0                      	0                         	0        	0        	0        	0        	0        	0                          	0.94
                                      CATGAGACACTGCAAGAGCC                                                                          	0        	0        	0        	0                         	0                         	0        	0        	0                     	0.08     	0        	0        	0        	0        	0        	0.08     	0        	0        	0        	0        	0        	0        	0                     	0                      	0                      	0                         	0        	0        	0        	0        	0        	0                          	0.16
                                      CATGAGACACTGCAAGAGCCAT                                                                        	0        	0        	0        	0                         	0                         	0        	0.2      	0                     	0.31     	0        	0        	0        	0        	0        	0.23     	0        	0        	0        	0        	0        	0        	0                     	0                      	0                      	0                         	0        	0        	0        	0        	0        	0                          	0.74
                                      CATGAGACACTGCAAGAGCCATAT                                                                      	0        	0.22     	0        	0                         	0                         	0        	0        	0                     	0.08     	0        	0        	0        	0        	0        	0.15     	0        	0        	0        	0        	0        	0        	0                     	0                      	0                      	0                         	0        	0        	0        	0        	0        	0                          	0.45
                                      CATGAGACACTGCAAGAGC                                                                           	0        	0        	0        	0                         	0                         	0        	0        	0                     	0.08     	0        	0        	0        	0        	0        	0        	0        	0        	0        	0        	0        	0        	0                     	0                      	0                      	0                         	0        	0        	0        	0        	0        	0                          	0.08
                                       ATGAGACACTGCAAGAGCCATATG                                                                     	1.53     	0        	0        	0                         	0                         	0        	0        	0                     	0        	3.13     	0        	0.61     	0        	1.74     	0.23     	1.58     	0        	2.34     	0        	4.41     	1.33     	0                     	0                      	0                      	0                         	0        	0        	0        	0        	0        	0                          	16.9
                                       ATGAGACACTGCAAGAGCCATA                                                                       	0        	0.11     	0        	0                         	0                         	0        	0.1      	0                     	0.16     	0        	0.31     	0.2      	1        	0        	0.3      	0        	0        	0        	0        	0        	0        	0                     	0                      	0                      	0                         	0        	0        	0        	0        	0        	0                          	2.18
                                       ATGAGACACTGCAAGAGCCATATGT                                                                    	0        	0        	0        	0                         	0                         	0        	0        	0                     	0        	0.16     	0        	0        	0        	0        	0        	0        	0        	0        	0        	0        	0        	0                     	0                      	0                      	0                         	0        	0        	0        	0        	0        	0                          	0.16
                                       ATGAGACACTGCAAGAGCCAT                                                                        	0        	0        	0        	0                         	0                         	0        	0        	0                     	0.31     	0        	0        	0.2      	0        	0        	0        	0        	0        	0        	0        	0        	0        	0                     	0                      	0                      	0                         	0        	0        	0        	0        	0        	0                          	0.51
                                       ATGAGACACTGCAAGAGCCATATGTG                                                                   	0        	0        	0        	0                         	0                         	0        	0        	0                     	0        	0        	0        	0        	0        	0        	0        	0        	0        	0        	0        	0        	0.22     	0                     	0                      	0                      	0                         	0        	0        	0        	0        	0        	0                          	0.22
                                       ATGAGACACTGCAAGAGCCATAT                                                                      	0        	0        	0        	0                         	0                         	0        	0        	0                     	0        	0        	0        	0        	0        	0        	0.08     	0        	0        	0        	0        	0        	0        	0                     	0                      	0                      	0                         	0        	0        	0        	0        	0        	0                          	0.08
                                       ATGAGACACTGCAAGAGCC                                                                          	0.22     	0        	0        	0                         	0                         	0        	0        	0                     	0        	0        	0        	0        	0        	0        	0        	0        	0        	0        	0        	0        	0        	0                     	0                      	0                      	0                         	0        	0        	0        	0        	0        	0                          	0.22
                                       ATGAGACACTGCAAGAGCCA                                                                         	0        	0        	0        	0                         	0                         	0        	0        	0                     	0.31     	0        	0        	0        	0        	0        	0        	0        	0        	0        	0        	0        	0        	0                     	0                      	0                      	0                         	0        	0        	0        	0        	0        	0                          	0.31
                                        TGAGACACTGCAAGAGCCATA                                                                       	0        	0.43     	0        	0                         	0                         	0        	0.4      	0                     	0.16     	0        	0        	0        	0.33     	0        	0.08     	0        	0        	0        	0        	0        	0        	0                     	0                      	0                      	0                         	0        	0        	0        	0        	0        	0                          	1.4
                                        TGAGACACTGCAAGAGCCATATG                                                                     	0        	0        	0        	0                         	0                         	0        	0        	0                     	0        	0        	0        	0        	0        	0        	0        	0        	0        	0        	0        	0.37     	0        	0                     	0                      	0                      	0                         	0        	0        	0        	0        	0        	0                          	0.37
                                        TGAGACACTGCAAGAGCCAT                                                                        	0        	0        	0        	0                         	0                         	0        	0        	0                     	0.08     	0        	0.31     	0        	0        	0        	0        	0        	0        	0        	0        	0        	0        	0                     	0                      	0                      	0                         	0        	0        	0        	0        	0        	0                          	0.39
                                        TGAGACACTGCAAGAGCCATAT                                                                      	0        	0        	0        	0                         	0                         	0        	0        	0                     	0        	0        	0        	0.2      	0.33     	0        	0        	0        	0        	0        	0        	0        	0        	0                     	0                      	0                      	0                         	0        	0        	0        	0        	0        	0                          	0.53
                                        TGAGACACTGCAAGAGCCATATGT                                                                    	0        	0        	0        	0                         	0                         	0        	0        	0                     	0        	0.33     	0        	0        	0        	0        	0        	0        	0        	0        	0        	0        	0        	0                     	0                      	0                      	0                         	0        	0        	0        	0        	0        	0                          	0.33
                                        TGAGACACTGCAAGAGCC                                                                          	0        	0        	0        	0                         	0                         	0        	0        	0                     	0        	0        	0.31     	0        	0        	0        	0        	0        	0        	0        	0        	0        	0        	0                     	0                      	0                      	0                         	0        	0        	0        	0        	0        	0                          	0.31
                                         GAGACACTGCAAGAGCCATATG                                                                     	0        	0        	0        	0                         	0                         	0        	0        	0                     	0        	0.16     	0        	0.2      	0        	0        	0        	0        	0        	0        	0        	0        	0        	0                     	0                      	0                      	0                         	0        	0        	0        	0        	0        	0                          	0.36
                                         GAGACACTGCAAGAGCCATATGTG                                                                   	1.09     	0        	0        	0                         	0                         	0        	0        	0                     	0        	8.55     	0        	1.22     	0        	0.5      	0        	0.79     	0        	0        	0        	0        	2.66     	0                     	0                      	14.04                  	0                         	0        	0        	0        	0        	0        	0                          	28.85
                                         GAGACACTGCAAGAGCCAT                                                                        	0        	0        	0        	0                         	0                         	0        	0.1      	0                     	0        	0        	0        	0        	0        	0        	0        	0        	0        	0        	0        	0        	0        	0                     	0                      	0                      	0                         	0        	0        	0        	0        	0        	0                          	0.1
                                         GAGACACTGCAAGAGCCATATGT                                                                    	0        	0        	0        	0                         	0                         	0        	0        	0                     	0        	0.16     	0        	0        	0        	0.25     	0        	0        	0        	0        	0        	0        	0        	0                     	0                      	0                      	0                         	0        	0        	0        	0        	0        	0                          	0.41
                                          AGACACTGCAAGAGCCATATGTGT                                                                  	0        	0.11     	0        	0                         	0                         	0        	0.2      	0                     	0        	0.16     	0        	0        	0        	0        	0        	0        	0        	0.23     	0        	0        	0        	0                     	0                      	0                      	0                         	0        	0        	0        	0        	0        	0                          	0.7
                                          AGACACTGCAAGAGCCATATGTG                                                                   	0        	0        	0        	0                         	0                         	0        	0        	0                     	0        	0.33     	0        	0        	0        	0        	0        	0.39     	0        	0        	0        	0        	0.44     	0                     	0                      	0                      	0                         	0        	0        	0        	0        	0        	0                          	1.16
                                          AGACACTGCAAGAGCCATATG                                                                     	0        	0        	0        	0                         	0                         	0        	0        	0                     	0        	0.16     	0        	0        	0        	0        	0        	0        	0        	0        	0        	0        	0        	0                     	0                      	0                      	0                         	0        	0        	0        	0        	0        	0                          	0.16
                                          AGACACTGCAAGAGCCATAT                                                                      	0        	0        	0        	0                         	0                         	0        	0        	0                     	0        	0        	0        	0        	0        	0        	0.08     	0        	0        	0        	0        	0        	0        	0                     	0                      	0                      	0                         	0        	0        	0        	0        	0        	0                          	0.08
                                           GACACTGCAAGAGCCATATGT                                                                    	0        	0        	0        	0                         	0                         	0        	0.1      	0                     	0        	0        	0        	0        	0        	0        	0        	0        	0        	0        	0        	0        	0        	0                     	0                      	0                      	0                         	0        	0        	0        	0        	0        	0                          	0.1
                                           GACACTGCAAGAGCCATATGTGTT                                                                 	0        	0        	0        	0                         	0                         	0.26     	0        	0                     	0        	0        	0        	0        	0        	0        	0        	0        	0        	0        	0        	0        	0        	0                     	0                      	0                      	0                         	0        	0        	0        	0        	0        	0                          	0.26
                                           GACACTGCAAGAGCCATA                                                                       	0        	0        	0        	0                         	0                         	0        	0.1      	0                     	0        	0        	0        	0        	0        	0        	0        	0        	0        	0        	0        	0        	0        	0                     	0                      	0                      	0                         	0        	0        	0        	0        	0        	0                          	0.1
                                            ACACTGCAAGAGCCATATGTGTTG                                                                	0        	0.43     	0        	0                         	0                         	0        	0.1      	0                     	0.08     	0.16     	0.31     	0        	0.33     	0        	0.08     	0        	0        	0        	0        	0        	0        	0                     	0                      	0                      	0                         	0        	0        	0        	0        	0        	0                          	1.49
                                            ACACTGCAAGAGCCATATGTGTTGT                                                               	0        	0        	0        	0                         	0                         	0        	0.1      	0                     	0        	0        	0        	0        	0        	0        	0        	0        	0        	0        	0        	0        	0        	0                     	0                      	0                      	0                         	0        	0        	0        	0        	0        	0                          	0.1
                                            ACACTGCAAGAGCCATATG                                                                     	0        	0        	0        	0                         	0                         	0        	0        	0                     	0        	0        	0        	0        	0        	0        	0        	0        	0        	0.23     	0        	0        	0        	0                     	0                      	0                      	0                         	0        	0        	0        	0        	0        	0                          	0.23
                                            ACACTGCAAGAGCCATATGTGT                                                                  	0        	0        	0        	0                         	0                         	0        	0        	0                     	0        	0        	0        	0.2      	0        	0        	0        	0        	0        	0        	0        	0        	0        	0                     	0                      	0                      	0                         	0        	0        	0        	0        	0        	0                          	0.2
                                             CACTGCAAGAGCCATATGTGTTGT                                                               	0        	0.32     	0.24     	0                         	0                         	0        	0.2      	0                     	0.16     	0        	0        	0        	0        	0        	0        	0        	0        	0        	0        	0        	0        	0                     	0                      	0                      	0                         	0        	0        	0        	0        	0        	0                          	0.92
                                             CACTGCAAGAGCCATATGTGTTG                                                                	0        	0.11     	0        	0                         	0                         	0        	0        	0                     	0.16     	0        	0        	0        	0        	0        	0        	0        	0        	0        	0        	0        	0        	0                     	0                      	0                      	0                         	0        	0        	0        	0        	0        	0                          	0.27
                                              ACTGCAAGAGCCATATGTGTTGTG                                                              	0.44     	0        	0        	0                         	0                         	0        	0        	0                     	0        	0.16     	0        	0        	0        	0.74     	0.08     	0        	0        	0        	4.09     	0        	0        	0                     	0                      	0                      	0                         	0        	0        	0        	0        	0        	0                          	5.51
                                              ACTGCAAGAGCCATATGTGTT                                                                 	0        	0        	0        	0                         	0                         	0        	0.1      	0                     	0        	0        	0        	0        	0        	0        	0        	0        	0        	0        	0        	0        	0        	0                     	0                      	0                      	0                         	0        	0        	0        	0        	0        	0                          	0.1
                                              ACTGCAAGAGCCATATGTGTTGTGT                                                             	0        	0        	0        	0                         	0                         	0        	0        	0                     	0        	0.16     	0        	0        	0        	0        	0        	0        	0        	0        	0        	0        	0        	0                     	0                      	0                      	0                         	0        	0        	0        	0        	0        	0                          	0.16
                                                TGCAAGAGCCATATGTGTTGTGTC                                                            	0        	0        	0        	0                         	0                         	0        	0        	0                     	0        	0        	0        	0        	0        	0.25     	0        	0        	0        	0        	0        	0        	0        	0                     	0                      	0                      	0                         	0        	0        	0        	0        	0        	0                          	0.25
                                                 GCAAGAGCCATATGTGTTGTGTCA                                                           	0        	0.11     	0.24     	0                         	0                         	0        	0        	10.05                 	0        	1.48     	0        	0        	0        	0.5      	0        	0        	0        	0        	0        	0        	0        	0                     	0                      	14.04                  	0                         	0        	0        	0        	0        	0        	0                          	26.42
                                                  CAAGAGCCATATGTGTTGTGTCAT                                                          	0        	0.11     	0        	0                         	0                         	0        	0        	0                     	0        	0        	0.31     	0        	0        	0        	0        	0        	0        	0        	0        	0        	0        	0                     	0                      	0                      	0                         	0        	0        	0        	0        	0        	0                          	0.42
                                                  CAAGAGCCATATGTGTTGTGT                                                             	0        	0        	0        	0                         	0                         	0        	0        	0                     	0        	0        	0        	0        	0        	0        	0        	0.2      	0        	0        	0        	0        	0        	0                     	0                      	0                      	0                         	0        	0        	0        	0        	0        	0                          	0.2
                                                  CAAGAGCCATATGTGTTGTGTCATC                                                         	0        	0        	0        	0                         	0                         	0        	0        	0                     	0        	0        	0        	0        	0        	0        	0        	0        	0        	0        	4.09     	0        	0        	0                     	0                      	0                      	0                         	3.46     	0        	0        	4.07     	0        	0                          	11.62
                                                  CAAGAGCCATATGTGTTGTGTCA                                                           	0        	0        	0        	0                         	0                         	0        	0        	10.05                 	0        	0        	0        	0        	0        	0        	0        	0        	0        	0        	0        	0        	0        	0                     	0                      	0                      	0                         	0        	0        	0        	0        	0        	0                          	10.05
                                                   AAGAGCCATATGTGTTGTGTCATC                                                         	0.22     	0.11     	0        	0                         	6.86                      	0        	0        	0                     	0.08     	0.16     	0        	0        	0        	0        	0.3      	0        	0        	0        	4.09     	0.73     	0        	0                     	0                      	0                      	0                         	3.46     	0        	0        	8.15     	0        	0                          	24.16
                                                   AAGAGCCATATGTGTTGTGTCATCA                                                        	0        	0        	0        	0                         	0                         	0        	0        	0                     	0        	0        	0        	0        	0        	0        	0        	0        	0        	0        	0        	0.37     	0        	0                     	0                      	0                      	0                         	0        	0        	0        	0        	0        	0                          	0.37
                                                    AGAGCCATATGTGTTGTGTCATC                                                         	0        	0        	0        	0                         	0                         	0        	0        	0                     	0        	0        	0        	0        	0        	0        	0        	0        	0        	0        	0        	0        	0        	0                     	0                      	0                      	0                         	0        	0        	0        	0        	28.16    	28.16                      	56.32
                                                    AGAGCCATATGTGTTGTGTCA                                                           	0        	0        	0        	0                         	0                         	0        	0        	0                     	0        	0        	0        	0        	0        	0        	0        	0        	0        	0        	0        	0.37     	0        	0                     	0                      	0                      	0                         	0        	0        	0        	0        	0        	0                          	0.37
                                                    AGAGCCATATGTGTTGTGTCATCA                                                        	0        	0        	0.24     	0                         	0                         	0        	0.1      	0                     	0.23     	0.16     	0.31     	0        	0        	0.25     	0.15     	0        	0        	0.23     	8.19     	1.1      	0        	0                     	0                      	0                      	0                         	0        	0        	0        	4.07     	0        	0                          	15.03
                                                     GAGCCATATGTGTTGTGTCATCAG                                                       	0        	0        	0        	0                         	0                         	0        	0        	0                     	0        	0.16     	0        	0        	0        	0        	0        	0        	0        	0        	0        	0        	0        	0                     	0                      	0                      	0                         	3.46     	0        	0        	4.07     	0        	0                          	7.69
                                                     GAGCCATATGTGTTGTGTCATCA                                                        	0        	0        	0        	0                         	0                         	0        	0.1      	0                     	0        	0        	0        	0        	0        	0        	0        	0        	0        	0        	0        	0        	0        	0                     	0                      	0                      	0                         	0        	0        	0        	0        	0        	0                          	0.1
                                                      AGCCATATGTGTTGTGTCATCAGT                                                      	0.44     	0        	0        	0                         	0                         	0.26     	0        	0                     	0        	0        	0        	0        	0        	0        	0        	0.2      	0        	0.23     	0        	0.37     	0        	0                     	0                      	0                      	0                         	0        	0        	0        	0        	0        	0                          	1.5
                                                      AGCCATATGTGTTGTGTCATCA                                                        	0        	0        	0        	0                         	0                         	0        	0        	0                     	0        	0        	0        	0        	0        	0        	0        	0        	0        	0        	4.09     	0        	0        	0                     	0                      	0                      	0                         	0        	0        	0        	0        	0        	0                          	4.09
                                                       GCCATATGTGTTGTGTCATCAGT                                                      	0        	0        	0        	0                         	0                         	0        	0.1      	0                     	0.08     	0        	0        	0        	0        	0        	0        	0        	0        	0        	0        	0        	0        	0                     	0                      	0                      	0                         	0        	0        	0        	0        	0        	0                          	0.18
                                                       GCCATATGTGTTGTGTCATCAGTG                                                     	0        	0        	0        	0                         	0                         	0        	0        	0                     	0        	0        	0        	0        	0        	0        	0.08     	0        	0        	0        	0        	0        	0        	0                     	0                      	0                      	0                         	0        	0        	0        	0        	0        	0                          	0.08
                                                         CATATGTGTTGTGTCATCAGTGA                                                    	0        	0        	0        	0                         	0                         	0        	0        	0                     	0        	0        	0        	0        	0        	0        	0        	0        	0        	0        	0        	0        	0        	0                     	26.08                  	0                      	0                         	0        	0        	0        	0        	0        	0                          	26.08
                                                         CATATGTGTTGTGTCATCA                                                        	0        	0        	0        	0                         	0                         	0        	0        	0                     	0        	0        	0        	0        	0        	0        	0        	0        	0        	0.23     	0        	0        	0        	0                     	0                      	0                      	0                         	0        	0        	0        	0        	0        	0                          	0.23
                                                          ATATGTGTTGTGTCATCAG                                                       	0        	0        	0        	0                         	0                         	0        	0        	0                     	0        	0        	0        	0.2      	0        	0        	0        	0        	0        	0        	0        	0        	0        	0                     	0                      	0                      	0                         	0        	0        	0        	0        	0        	0                          	0.2
                                                           TATGTGTTGTGTCATCAGTGA                                                    	0        	0        	0        	0                         	0                         	0        	0        	0                     	0        	0        	0        	0.2      	0        	0        	0        	0        	0        	0        	0        	0        	0        	0                     	0                      	0                      	0                         	0        	0        	0        	0        	0        	0                          	0.2
                                                            ATGTGTTGTGTCATCAGTGATCT                                                 	0        	0        	0        	0                         	6.86                      	0        	0        	0                     	0        	0        	0        	0        	0        	0        	0        	0        	0        	0        	0        	0        	0        	0                     	0                      	0                      	0                         	0        	0        	0        	0        	0        	0                          	6.86
                                                             TGTGTTGTGTCATCAGTGATCT                                                 	0        	0        	0        	0                         	0                         	0        	0        	0                     	0        	0        	0        	0.41     	0        	0        	0        	0        	0        	0        	0        	0        	0        	0                     	0                      	0                      	0                         	0        	0        	0        	0        	0        	0                          	0.41
                                                              GTGTTGTGTCATCAGTGATCT                                                 	0        	0        	0        	0                         	0                         	0        	0        	0                     	0        	0        	0        	0        	0        	0.25     	0        	0        	0        	0        	0        	0        	0        	0                     	0                      	0                      	0                         	0        	0        	0        	0        	0        	0                          	0.25
                                                                 TTGTGTCATCAGTGATCTTAT                                              	0        	0        	0        	0                         	0                         	0        	0        	0                     	0        	0        	0        	0        	0        	0.25     	0        	0        	0        	0        	0        	0        	0        	0                     	0                      	0                      	0                         	0        	0        	0        	0        	0        	0                          	0.25
                                                                    TGTCATCAGTGATCTTATTTAGTG                                        	0        	0        	0        	0                         	0                         	0        	0        	0                     	0        	0.16     	0        	0        	0        	0        	0        	0        	0        	0        	0        	0        	0        	0                     	0                      	0                      	0                         	0        	0        	0        	0        	0        	0                          	0.16
                                                                     GTCATCAGTGATCTTATTTAGTGT                                       	0        	0        	0        	0                         	0                         	0        	0        	0                     	0        	0.16     	0        	0        	0        	0        	0        	0        	0        	0        	0        	0        	0        	0                     	0                      	0                      	0                         	0        	0        	0        	0        	0        	0                          	0.16
                                                                         TCAGTGATCTTATTTAGTG                                        	0        	0        	0        	0                         	0                         	0        	0        	0                     	0        	0        	0        	0.2      	0        	0        	0        	0        	0        	0        	0        	0        	0        	0                     	0                      	0                      	0                         	0        	0        	0        	0        	0        	0                          	0.2
                                                                         TCAGTGATCTTATTTAGTGT                                       	0        	0        	0        	0                         	0                         	0        	0        	0                     	0        	0        	0        	0        	0        	0        	0        	0        	0        	0        	0        	0        	0.44     	0                     	0                      	0                      	0                         	0        	0        	0        	0        	0        	0                          	0.44
                                                                         TCAGTGATCTTATTTAGTGTTGGT                                   	0        	0        	0        	0                         	0                         	0        	0        	0                     	0        	0        	0        	0        	0        	0        	0        	0.2      	0        	0        	0        	0        	0        	0                     	0                      	0                      	0                         	0        	0        	0        	0        	0        	0                          	0.2
                                                                         TCAGTGATCTTATTTAGTGTT                                      	0        	0        	0        	0                         	0                         	0        	0        	0                     	0        	0        	0        	0        	0        	0        	0        	0.2      	0        	0        	0        	0        	0        	0                     	0                      	0                      	0                         	0        	0        	0        	0        	0        	0                          	0.2
                                                                           AGTGATCTTATTTAGTGTTGGTGT                                 	0        	0        	0        	0                         	0                         	0        	0        	0                     	0        	0.16     	0        	0        	0        	0        	0        	0        	0        	0        	0        	0.37     	0        	0                     	0                      	0                      	0                         	0        	0        	0        	0        	0        	0                          	0.53
                                                                             TGATCTTATTTAGTGTTGGTGTT                                	0        	0        	0        	0                         	0                         	0        	0        	0                     	0        	0        	0        	0        	0        	0        	0        	0        	0        	0        	0        	0        	0        	0                     	0                      	14.04                  	0                         	0        	0        	0        	0        	0        	0                          	14.04
                                                                                    ATTTAGTGTTGGTGTTGAAT                            	0        	0        	0        	0                         	0                         	0        	0        	0                     	0        	0        	0        	0.2      	0        	0        	0        	0        	0        	0        	0        	0        	0        	0                     	0                      	0                      	0                         	0        	0        	0        	0        	0        	0                          	0.2
                                                                                        AGTGTTGGTGTTGAATTCTCAGAC                    	0.22     	0        	0        	0                         	0                         	0        	0        	0                     	0        	0        	0        	0        	0        	0        	0        	0        	0        	0        	0        	0        	0.22     	0                     	0                      	0                      	0                         	0        	0        	0        	0        	0        	0                          	0.44
                                                                                                 GTTGAATTCTCAGACCTGAGATT            	0.22     	0        	0        	0                         	0                         	0        	0        	0                     	0        	0        	0        	0        	0        	0        	0        	0        	0        	0        	0        	0        	0        	0                     	0                      	0                      	0                         	0        	0        	0        	0        	0        	0                          	0.22
                                                                                                 GTTGAATTCTCAGACCTGAGATTA           	0        	0        	0        	0                         	0                         	0        	0        	0                     	0        	0.16     	0        	0        	0        	0        	0        	0        	0        	0        	0        	0        	0        	0                     	0                      	0                      	0                         	0        	0        	0        	0        	0        	0                          	0.16
                                                                                                  TTGAATTCTCAGACCTGAGATTAT          	0        	0        	0        	0                         	0                         	0        	0        	0                     	0        	0        	0        	0        	0        	0        	0        	0        	0        	0        	0        	0        	0.66     	0                     	0                      	0                      	0                         	0        	0        	0        	0        	0        	0                          	0.66
GGACACATGTTGGTGAACATGTTGTTGGATAGACCCAACATGAGACACTGCAAGAGCCATATGTGTTGTGTCATCAGTGATCTTATTTAGTGTTGGTGTTGAATTCTCAGACCTGAGATTATTATGGTTCTC

>LOC_Os03g29650_Random_132nt

                                                                                                                                    	GSM520634	GSM520638	GSM520636	GSM455965	Total
             AATGCATAGTCCAATATTCCATCT                                                                                               	0.37     	0        	0        	0        	0.37
                                                                                  AATCAGCTAAAGCTTGTGACTTGA                          	0        	0.2      	0.23     	0.25     	0.68
TTTGACCCATCAAAATGCATAGTCCAATATTCCATCTTCTCCTCTGGCATGTCTTCTTGGTACTCGGTCCACTCGGTGAGGTAATCAGCTAAAGCTTGTGACTTGATCAAAGTTCGTGGCTTGAAAGATATG

>LOC_Os03g31770_Random_132nt

                                                                                                                                    	GSM329296	GSM520640	GSM686040	GSM409321(Inflorescence 3)	GSM455965	GSM693279	GSM520638	GSM520637	GSM409317(Shoot Apex 2)	GSM520634	GSM520636	GSM693280	GSM571078	GSM329299	Run2(adult stress kinase)	GSM407072	GSM686039	GSM520639	GSM409314(Root Apex 2)	GSM409322(Leaf 1)	GSM409313(Root Apex 1)	GSM520635	GSM278534	GSM409319(Inflorescence 1)	GSM409316(Shoot Apex 1)	GSM409324(Leaf 3)	GSM329298	GSM571077	GSM455964	GSM409320(Inflorescence 2)	GSM409318(Shoot Apex 3)	GSM329297	GSM278535	GSM278571	GSM409315(Root Apex 3)	GSM278572	GSM455962	Run1(Aerial  Leaf Seedling)	GSM407071	GSM455963	Total
 TTTGCTAAATGCTGCTTTTGC                                                                                                              	4.07     	0        	0        	0                         	0        	0        	0        	0        	0                      	0        	0        	0        	0        	0        	0                        	0        	0        	0        	0                     	0                	0                     	0        	0        	0                         	0                      	0                	0        	0        	0        	0                         	0                      	0        	0        	0        	0                     	0        	0        	0                          	0        	0        	4.07
  TTGCTAAATGCTGCTTTTGCAA                                                                                                            	0        	0.2      	0        	0                         	0.25     	0        	0        	0        	0                      	0        	0        	0        	0        	0        	0                        	0        	0        	0        	0                     	0                	0                     	0        	0        	0                         	0                      	0                	0        	0        	0        	0                         	0                      	0        	0        	0        	0                     	0        	0        	0                          	0        	0        	0.45
  TTGCTAAATGCTGCTTTTGCA                                                                                                             	0        	0        	0.08     	7.33                      	0        	0        	0        	0        	0                      	0        	0        	0        	0        	0        	0                        	0        	0        	0        	0                     	0                	0                     	0        	0        	0                         	0                      	0                	0        	0        	0        	0                         	0                      	0        	0        	0        	0                     	0        	0        	0                          	0        	0        	7.41
      TAAATGCTGCTTTTGCAAATG                                                                                                         	0        	0.2      	0        	0                         	0        	0        	0        	0        	0                      	0        	0        	0        	0        	0        	0                        	0        	0        	0        	0                     	0                	0                     	0        	0        	0                         	0                      	0                	0        	0        	0        	0                         	0                      	0        	0        	0        	0                     	0        	0        	0                          	0        	0        	0.2
      TAAATGCTGCTTTTGCAAATGA                                                                                                        	0        	0        	0        	0                         	0        	0.1      	0        	0        	0                      	0        	0        	0        	0        	0        	0                        	0        	0        	0        	0                     	0                	0                     	0        	0        	0                         	0                      	0                	0        	0        	0        	0                         	0                      	0        	0        	0        	0                     	0        	0        	0                          	0        	0        	0.1
       AAATGCTGCTTTTGCAAATGA                                                                                                        	0        	0        	0        	0                         	0        	0        	0.41     	0        	0                      	0        	0        	0        	0        	0        	0                        	0        	0        	0        	0                     	0                	0                     	0        	0        	0                         	0                      	0                	0        	0        	0        	0                         	0                      	0        	0        	0        	0                     	0        	0        	0                          	0        	0        	0.41
       AAATGCTGCTTTTGCAAATGAG                                                                                                       	0        	0.2      	0        	0                         	0.25     	0        	0.41     	0        	0                      	0        	0.23     	0        	0        	0        	0                        	0        	0        	0        	0                     	0                	0                     	0        	0        	0                         	0                      	0                	0        	0        	0        	0                         	0                      	0        	0        	0        	0                     	0        	0        	0                          	0        	0        	1.09
       AAATGCTGCTTTTGCAAATGAGCC                                                                                                     	0        	0        	0        	0                         	0        	0        	0        	0.22     	14.04                  	0.37     	0        	0        	0        	0        	0                        	0        	0        	0        	0                     	0                	0                     	0        	0        	0                         	0                      	0                	0        	0        	0        	0                         	0                      	0        	0        	0        	0                     	0        	0        	0                          	0        	0        	14.63
        AATGCTGCTTTTGCAAATGAG                                                                                                       	0        	0        	0        	0                         	0.5      	0        	1.22     	0.22     	0                      	0        	0.23     	0        	0        	0        	0                        	0        	0        	0        	0                     	0                	0                     	0        	0        	0                         	0                      	0                	0        	0        	0        	0                         	0                      	0        	0        	0        	0                     	0        	0        	0                          	0        	0        	2.17
        AATGCTGCTTTTGCAAATGAGCC                                                                                                     	0        	0        	0        	0                         	0        	0        	0        	0.22     	0                      	0        	0        	0        	0        	0        	0                        	0        	0        	0        	0                     	0                	0                     	0        	0        	0                         	0                      	0                	0        	0        	0        	0                         	0                      	0        	0        	0        	0                     	0        	0        	0                          	0        	0        	0.22
        AATGCTGCTTTTGCAAATGAGCCT                                                                                                    	0        	0        	0        	0                         	0        	0        	0        	0        	0                      	0.37     	0        	0        	0        	0        	0                        	0        	0        	0        	0                     	0                	0                     	0        	0        	0                         	0                      	0                	0        	0        	0        	0                         	0                      	0        	0        	0        	0                     	0        	0        	0                          	0        	0        	0.37
         ATGCTGCTTTTGCAAATGAGCCTA                                                                                                   	0        	0        	0        	0                         	0        	0.1      	0        	0        	0                      	0        	0        	0.11     	0.24     	0        	0                        	0        	0        	0        	0                     	0                	0                     	0        	0        	0                         	0                      	0                	0        	0        	0        	0                         	0                      	0        	0        	0        	0                     	0        	0        	0                          	0        	0        	0.45
         ATGCTGCTTTTGCAAATGAG                                                                                                       	0        	0        	0        	0                         	0        	0        	0.2      	0        	0                      	0        	0        	0        	0        	0        	0                        	0        	0        	0        	0                     	0                	0                     	0        	0        	0                         	0                      	0                	0        	0        	0        	0                         	0                      	0        	0        	0        	0                     	0        	0        	0                          	0        	0        	0.2
          TGCTGCTTTTGCAAATGAGCCT                                                                                                    	8.15     	0        	0        	0                         	0        	0        	0        	0        	0                      	0        	0        	0        	0        	10.91    	0                        	0        	0        	0        	0                     	0                	0                     	0        	0        	0                         	0                      	0                	0        	0        	0        	0                         	0                      	0        	0        	0        	0                     	0        	0        	0                          	0        	0        	19.06
          TGCTGCTTTTGCAAATGAGCC                                                                                                     	0        	0        	0        	0                         	0        	0.1      	0.2      	0        	0                      	0        	0        	0        	0        	10.91    	0                        	0        	0        	0        	0                     	0                	0                     	0        	0        	0                         	0                      	0                	0        	0        	0        	0                         	0                      	0        	0        	0        	0                     	0        	0        	0                          	0        	0        	11.21
           GCTGCTTTTGCAAATGAGCCTA                                                                                                   	0        	0        	0.23     	0                         	0        	0        	0        	0        	0                      	0        	0        	0        	0        	0        	0                        	0        	0        	0        	0                     	0                	0                     	0        	0        	0                         	0                      	0                	0        	0        	0        	0                         	0                      	0        	0        	0        	0                     	0        	0        	0                          	0        	0        	0.23
            CTGCTTTTGCAAATGAGCCTA                                                                                                   	0        	0        	0        	0                         	0        	0        	0.2      	0        	0                      	0        	0        	0        	0        	0        	16.5                     	16.5     	0        	0        	0                     	0                	0                     	0        	0        	0                         	0                      	0                	0        	0        	0        	0                         	0                      	0        	0        	0        	0                     	0        	0        	0                          	0        	0        	33.2
                TTTTGCAAATGAGCCTATATT                                                                                               	0        	0        	0        	0                         	0.5      	0        	0        	0        	0                      	0        	0        	0        	0        	0        	0                        	0        	0        	0        	0                     	0                	0                     	0        	0        	0                         	0                      	0                	0        	0        	0        	0                         	0                      	0        	0        	0        	0                     	0        	0        	0                          	0        	0        	0.5
                 TTTGCAAATGAGCCTATATTAT                                                                                             	0        	0        	0        	0                         	0        	0        	0        	0        	0                      	0        	0        	0        	0        	0        	0                        	0        	0.08     	0        	0                     	0                	0                     	0        	0        	0                         	0                      	0                	0        	0        	0        	0                         	0                      	0        	0        	0        	0                     	0        	0        	0                          	0        	0        	0.08
                 TTTGCAAATGAGCCTATATTA                                                                                              	0        	0        	0        	0                         	0        	0        	0.2      	0        	0                      	0        	0        	0        	0        	0        	0                        	0        	0        	0.66     	0                     	0                	0                     	0        	0        	0                         	0                      	0                	0        	0        	0        	0                         	0                      	0        	0        	0        	0                     	0        	0        	0                          	0        	0        	0.86
                  TTGCAAATGAGCCTATATTATG                                                                                            	0        	0        	0        	0                         	0        	0.2      	0.2      	0        	0                      	0        	0        	0        	0        	0        	0                        	0        	0.08     	0        	16.03                 	23.53            	20.11                 	0        	52.99    	0                         	0                      	0                	0        	0        	0        	0                         	0                      	0        	0        	0        	0                     	0        	0        	0                          	0        	0        	113.14
                  TTGCAAATGAGCCTATATTATGCC                                                                                          	0        	0        	0        	0                         	0        	0.1      	0        	0        	0                      	0        	0        	0        	0        	0        	0                        	0        	0        	0        	0                     	0                	0                     	0.16     	0        	0                         	0                      	0                	0        	0        	0        	0                         	0                      	0        	0        	0        	0                     	0        	0        	0                          	0        	0        	0.26
                   TGCAAATGAGCCTATATTATGCCAT                                                                                        	0        	0        	0        	0                         	0        	0        	0        	0.22     	0                      	0        	0        	0        	0        	0        	0                        	0        	0        	0        	0                     	0                	0                     	0        	0        	0                         	0                      	0                	0        	0        	0        	0                         	0                      	0        	0        	0        	0                     	0        	0        	0                          	0        	0        	0.22
                   TGCAAATGAGCCTATATTATGC                                                                                           	0        	0        	0        	0                         	0        	0        	0        	0        	0                      	0        	0        	0        	0        	0        	0                        	0        	0        	0        	0                     	0                	10.05                 	0        	0        	0                         	0                      	0                	0        	0        	0        	0                         	0                      	0        	0        	0        	0                     	0        	0        	0                          	0        	0        	10.05
                   TGCAAATGAGCCTATATTATGCCA                                                                                         	0        	0.2      	0        	0                         	0        	0        	0        	0        	14.04                  	0        	0        	0        	0        	0        	0                        	0        	0        	0        	0                     	0                	0                     	0        	0        	0                         	0                      	0                	0        	0        	0        	0                         	0                      	0        	0        	0        	0                     	0        	0        	0                          	0        	0        	14.24
                   TGCAAATGAGCCTATATTATG                                                                                            	0        	0        	0        	0                         	0        	0        	0        	0        	0                      	0        	0        	0        	0        	0        	0                        	0        	0        	0        	0                     	23.53            	0                     	0        	0        	0                         	0                      	0                	0        	0        	0        	0                         	0                      	0        	0        	0        	0                     	0        	0        	0                          	0        	0        	23.53
                    GCAAATGAGCCTATATTATGCCATC                                                                                       	0        	0        	0        	0                         	0        	0        	0        	0        	0                      	0        	0        	0        	0        	0        	0                        	0        	0        	0        	16.03                 	0                	0                     	0        	0        	0                         	0                      	0                	0        	0        	0        	0                         	0                      	0        	0        	0        	0                     	0        	0        	0                          	0        	0        	16.03
                    GCAAATGAGCCTATATTATGCC                                                                                          	0        	0        	0.08     	0                         	0        	0        	0        	0        	14.04                  	0        	0        	0        	0        	0        	0                        	0        	0        	0        	16.03                 	11.76            	0                     	0        	0        	0                         	13.04                  	0                	0        	0        	0        	0                         	0                      	0        	0        	0        	0                     	0        	0        	0                          	0        	0        	54.95
                    GCAAATGAGCCTATATTATGCCA                                                                                         	0        	0        	0        	0                         	0        	0        	0        	0        	0                      	0        	0        	0        	0        	0        	0                        	0        	0        	0        	16.03                 	0                	20.11                 	0        	0        	6.86                      	0                      	0                	0        	0        	0        	0                         	0                      	0        	0        	0        	0                     	0        	0        	0                          	0        	0        	43
                    GCAAATGAGCCTATATTATGCCAT                                                                                        	0        	0        	0        	0                         	0        	0        	0        	0        	0                      	0        	0        	0        	0        	0        	0                        	0        	0        	0        	0                     	0                	0                     	0.16     	0        	0                         	0                      	0                	0        	0        	0        	0                         	0                      	0        	0        	0        	0                     	0        	0        	0                          	0        	0        	0.16
                     CAAATGAGCCTATATTATGCC                                                                                          	8.15     	0        	0.3      	0                         	0.25     	0.1      	0.2      	0.22     	14.04                  	0        	0        	0        	0        	0        	8.25                     	8.25     	0        	0        	0                     	82.34            	0                     	0        	0        	0                         	52.17                  	18.07            	6.92     	0        	0        	0                         	0                      	0        	0        	0        	0                     	0        	0        	0                          	0        	0        	199.26
                     CAAATGAGCCTATATTATGCCA                                                                                         	8.15     	0.2      	0.15     	0                         	0.25     	0        	0        	0        	0                      	0        	0        	0        	0        	0        	8.25                     	8.25     	0        	0        	0                     	0                	0                     	0        	0        	0                         	0                      	0                	3.46     	0        	0        	0                         	0                      	0        	0        	0        	0                     	0        	0        	0                          	0        	0        	28.71
                     CAAATGAGCCTATATTATGCCATC                                                                                       	4.07     	0        	0        	0                         	0        	0        	0        	0        	0                      	0        	0        	0        	0        	0        	0                        	0        	0        	0        	0                     	0                	0                     	0        	0        	0                         	13.04                  	0                	0        	0        	0        	0                         	0                      	0        	0        	0        	0                     	0        	0        	0                          	0        	0        	17.11
                      AAATGAGCCTATATTATGCCAT                                                                                        	0        	0        	0.08     	0                         	0        	0        	0        	0        	0                      	0        	0        	0        	0        	0        	0                        	0        	0        	0        	0                     	0                	0                     	0        	0        	0                         	0                      	0                	0        	0        	0        	0                         	0                      	0        	0        	0        	0                     	0        	0        	0                          	0        	0        	0.08
                      AAATGAGCCTATATTATGCC                                                                                          	0        	0        	0.15     	0                         	0        	0        	0        	0        	0                      	0        	0        	0        	0        	0        	0                        	0        	0.08     	0        	0                     	0                	0                     	0        	0        	0                         	0                      	0                	0        	0        	0        	0                         	0                      	0        	0        	0        	0                     	0        	0        	0                          	0        	0        	0.23
                      AAATGAGCCTATATTATGCCA                                                                                         	0        	0.2      	0.08     	0                         	0        	0        	0        	0        	0                      	0        	0        	0        	0        	0        	0                        	0        	0        	0        	0                     	0                	0                     	0        	0        	0                         	0                      	0                	0        	0        	0        	0                         	0                      	0        	0        	0        	0                     	0        	0        	0                          	0        	0        	0.28
                      AAATGAGCCTATATTATGCCATC                                                                                       	0        	0        	0        	0                         	0        	0        	0.2      	0        	0                      	0        	0        	0        	0        	0        	0                        	0        	0        	0        	0                     	0                	0                     	0        	0        	0                         	0                      	0                	0        	0        	0        	0                         	0                      	0        	0        	0        	0                     	0        	0        	0                          	0        	0        	0.2
                       AATGAGCCTATATTATGCCATC                                                                                       	0        	0.2      	0        	0                         	0        	0        	0        	0        	0                      	0        	0        	0        	0        	0        	0                        	0        	0        	0        	0                     	0                	0                     	0        	0        	0                         	0                      	0                	0        	0        	0        	0                         	0                      	0        	0        	0        	0                     	0        	0        	0                          	0        	0        	0.2
                        ATGAGCCTATATTATGCCATCCTT                                                                                    	0        	0        	0        	0                         	0        	0        	0        	0        	0                      	0        	0.23     	0        	0        	0        	0                        	0        	0        	0        	0                     	0                	0                     	0        	0        	0                         	13.04                  	0                	0        	0        	0        	0                         	0                      	0        	0        	0        	0                     	0        	0        	0                          	0        	0        	13.27
                        ATGAGCCTATATTATGCCATCC                                                                                      	8.15     	0        	0        	0                         	0        	0        	0        	0        	0                      	0        	0        	0        	0        	0        	0                        	0        	0.08     	0        	0                     	0                	0                     	0        	0        	0                         	0                      	0                	3.46     	0        	0        	0                         	0                      	0        	0        	0        	0                     	0        	0        	0                          	0        	0        	11.69
                         TGAGCCTATATTATGCCATCCT                                                                                     	0        	0        	0.08     	0                         	0        	0        	0        	0        	0                      	0        	0        	0        	0        	0        	0                        	0        	0.08     	0        	0                     	0                	0                     	0        	0        	0                         	0                      	0                	0        	0        	0        	0                         	0                      	0        	0        	0        	0                     	0        	0        	0                          	0        	0        	0.16
                         TGAGCCTATATTATGCCATCC                                                                                      	4.07     	0        	0        	0                         	0        	0        	0        	0        	0                      	0        	0        	0        	0        	0        	0                        	0        	0        	0        	0                     	0                	0                     	0        	0        	0                         	0                      	0                	0        	0        	0        	0                         	0                      	0        	0        	0        	0                     	0        	0        	0                          	0        	0        	4.07
                         TGAGCCTATATTATGCCATC                                                                                       	0        	0        	0        	0                         	0        	0        	0        	0        	0                      	0        	0        	0        	0        	0        	0                        	0        	0        	0        	0                     	0                	0                     	0        	0        	0                         	0                      	0                	3.46     	0        	0        	0                         	0                      	0        	0        	0        	0                     	0        	0        	0                          	0        	0        	3.46
                          GAGCCTATATTATGCCATCCTT                                                                                    	0        	0        	0        	0                         	0        	0        	0        	0        	0                      	0        	0        	0        	0        	0        	0                        	0        	0        	0.89     	0                     	0                	0                     	0        	0        	0                         	0                      	0                	0        	0        	0        	0                         	0                      	0        	0        	0        	0                     	0        	0        	0                          	0        	0        	0.89
                          GAGCCTATATTATGCCATCCT                                                                                     	0        	0        	0        	0                         	0        	0        	0        	0        	0                      	0        	0        	0        	0.24     	0        	0                        	0        	0        	0        	0                     	0                	0                     	0        	0        	0                         	0                      	0                	0        	0        	0        	0                         	0                      	0        	0        	0        	0                     	0        	0        	0                          	0        	0        	0.24
                           AGCCTATATTATGCCATCCTTT                                                                                   	0        	0        	0.08     	0                         	0        	0        	0        	0        	0                      	0        	0        	0        	0        	0        	0                        	0        	0        	0        	0                     	0                	0                     	0        	0        	0                         	0                      	0                	0        	0        	0        	0                         	0                      	0        	0        	0        	0                     	0        	0        	0                          	0        	0        	0.08
                            GCCTATATTATGCCATCCTTTGGA                                                                                	0        	0        	0        	0                         	0        	0        	0        	0        	0                      	0        	0        	0        	0        	0        	0                        	0        	0        	0        	0                     	0                	0                     	1.15     	0        	0                         	0                      	0                	0        	0        	0        	0                         	0                      	0        	0        	0        	0                     	0        	0        	0                          	0        	0        	1.15
                              CTATATTATGCCATCCTTTGGA                                                                                	0        	0.39     	0        	0                         	0        	0        	0        	0        	0                      	0        	0        	0        	0        	0        	0                        	0        	0        	0        	0                     	0                	0                     	0        	0        	0                         	0                      	0                	0        	0        	0        	0                         	0                      	0        	0        	0        	0                     	0        	0        	0                          	0        	0        	0.39
                              CTATATTATGCCATCCTTTGG                                                                                 	0        	0        	0        	0                         	0        	0        	0        	0        	0                      	0        	0        	0        	0        	0        	8.25                     	8.25     	0        	0        	0                     	0                	0                     	0        	0        	0                         	0                      	0                	0        	0        	0        	0                         	0                      	0        	0        	0        	0                     	0        	0        	0                          	0        	0        	16.5
                              CTATATTATGCCATCCTTTGGAA                                                                               	0        	0        	0        	0                         	0        	0        	0        	0        	0                      	0        	0        	0        	0        	0        	0                        	0        	0        	0        	0                     	0                	0                     	0        	0        	0                         	0                      	0                	0        	0.26     	0        	0                         	0                      	0        	0        	0        	0                     	0        	0        	0                          	0        	0        	0.26
                               TATATTATGCCATCCTTTGGAA                                                                               	0        	0        	0.08     	0                         	0        	0        	0.41     	0.44     	0                      	0        	0        	0        	0        	0        	0                        	0        	0.16     	0        	0                     	0                	0                     	0        	0        	0                         	0                      	0                	0        	0        	0        	0                         	0                      	0        	0        	0        	0                     	0        	0        	0                          	0        	0        	1.09
                               TATATTATGCCATCCTTTGGA                                                                                	0        	0.2      	0        	0                         	0.99     	0        	0        	0.44     	0                      	0        	0        	0        	0        	0        	0                        	0        	0        	0        	0                     	0                	0                     	0        	0        	0                         	0                      	0                	0        	0        	3.6      	0                         	0                      	0        	0        	0        	0                     	0        	0        	0                          	0        	0        	5.23
                                ATATTATGCCATCCTTTGGAAT                                                                              	0        	0.59     	0        	0                         	0        	0        	0.41     	0.44     	0                      	0        	0        	0        	0        	0        	0                        	0        	0        	0        	0                     	0                	0                     	0        	0        	0                         	0                      	0                	0        	0        	0        	0                         	0                      	0        	0        	0        	0                     	0        	0        	0                          	0        	0        	1.44
                                ATATTATGCCATCCTTTGGAA                                                                               	0        	0.2      	0        	0                         	0.25     	0        	0.2      	0.22     	0                      	0        	0        	0        	0        	0        	0                        	0        	0.08     	0        	0                     	0                	0                     	0        	0        	0                         	0                      	0                	0        	0        	0        	0                         	0                      	0        	0        	0        	0                     	0        	0        	0                          	0        	0        	0.95
                                ATATTATGCCATCCTTTGGAATCC                                                                            	0        	0        	0        	0                         	0        	0        	0        	0        	0                      	0        	0        	0        	0        	0        	0                        	0        	0        	0        	0                     	0                	0                     	0.16     	0        	0                         	0                      	0                	0        	0        	0        	0                         	0                      	0        	0        	0        	0                     	0        	0        	0                          	0        	0        	0.16
                                ATATTATGCCATCCTTTGGA                                                                                	0        	0.2      	0        	0                         	0        	0        	0        	0        	0                      	0        	0        	0        	0        	0        	0                        	0        	0        	0        	0                     	0                	0                     	0.16     	0        	0                         	0                      	0                	0        	0        	0        	0                         	0                      	0        	0        	0        	0                     	0        	0        	0                          	0        	0        	0.36
                                 TATTATGCCATCCTTTGGAAT                                                                              	0        	0.2      	0        	0                         	0        	0        	0.61     	0        	0                      	0        	0        	0        	0        	0        	0                        	0        	0        	0.44     	0                     	0                	0                     	0        	0        	0                         	0                      	0                	0        	0        	0        	0                         	0                      	0        	0        	0        	0                     	0        	0        	0                          	0        	0        	1.25
                                 TATTATGCCATCCTTTGGAATCCT                                                                           	0        	0        	0        	0                         	0        	0        	0        	0        	0                      	0        	0        	0        	0.24     	0        	0                        	0        	0        	0        	0                     	0                	0                     	0.16     	0        	0                         	0                      	0                	0        	0        	0        	0                         	0                      	0        	0        	0        	0                     	0        	0        	0                          	0        	0        	0.4
                                 TATTATGCCATCCTTTGGAATC                                                                             	0        	0        	0.15     	0                         	0.25     	0.1      	0.2      	0.66     	0                      	0        	0        	0        	0        	0        	0                        	0        	0        	0        	0                     	0                	0                     	0        	0        	0                         	0                      	0                	0        	0        	0        	0                         	0                      	0        	0        	0        	0                     	0        	0        	0                          	0        	0        	1.36
                                 TATTATGCCATCCTTTGGAA                                                                               	0        	0        	0        	0                         	0        	0        	0        	0.22     	0                      	0        	0        	0        	0        	0        	0                        	0        	0        	0        	0                     	0                	0                     	0        	0        	0                         	0                      	0                	0        	0        	0        	0                         	0                      	0        	0        	0        	0                     	0        	0        	0                          	0        	0        	0.22
                                 TATTATGCCATCCTTTGGAATCC                                                                            	0        	0        	0        	0                         	0        	0        	0        	0        	0                      	0        	0        	0        	0        	0        	8.25                     	8.25     	0        	0        	0                     	0                	0                     	0        	0        	0                         	0                      	0                	0        	0        	0        	0                         	0                      	0        	0        	0        	0                     	0        	0        	0                          	0        	0        	16.5
                                  ATTATGCCATCCTTTGGAATCCTT                                                                          	0        	0        	0        	0                         	0        	0        	0        	0        	0                      	0.73     	0        	0        	0        	0        	0                        	0        	0        	0        	0                     	0                	0                     	0        	0        	0                         	0                      	0                	0        	0        	0        	0                         	0                      	0        	0        	0        	0                     	0        	0        	0                          	0        	0        	0.73
                                   TTATGCCATCCTTTGGAATCCT                                                                           	0        	0        	0        	0                         	0.74     	0        	0        	0        	0                      	0        	0        	0        	0        	0        	0                        	0        	0        	0.22     	0                     	0                	0                     	0        	0        	0                         	0                      	0                	0        	0        	0        	0                         	0                      	0        	0        	0        	0                     	0        	0        	0                          	0        	0        	0.96
                                    TATGCCATCCTTTGGAATCCT                                                                           	0        	0        	0        	0                         	0.25     	0        	0        	0        	0                      	0.37     	0        	0        	0        	0        	0                        	0        	0        	0        	0                     	0                	0                     	0        	0        	0                         	0                      	0                	0        	0        	0        	0                         	0                      	0        	0        	0        	0                     	0        	0        	0                          	0        	0        	0.62
                                    TATGCCATCCTTTGGAATCCTT                                                                          	0        	0        	0        	0                         	0        	0        	0        	0.22     	0                      	0        	0        	0        	0        	0        	0                        	0        	0        	0        	0                     	0                	0                     	0        	0        	0                         	0                      	0                	0        	0        	0        	0                         	0                      	0        	0        	0        	0                     	0        	0        	0                          	0        	0        	0.22
                                     ATGCCATCCTTTGGAATCCTTGTG                                                                       	0        	0        	0        	0                         	0        	0        	0        	0        	0                      	0        	0.23     	0        	0        	0        	0                        	0        	0        	0        	0                     	0                	0                     	0.16     	0        	0                         	0                      	0                	0        	0        	0        	12.29                     	8.76                   	0        	0        	0        	0                     	0        	0        	0                          	0        	0        	21.44
                                       GCCATCCTTTGGAATCCTTGTGCA                                                                     	0        	0        	0        	0                         	0        	0.1      	0        	0        	0                      	0        	0        	0        	0        	0        	0                        	0        	0        	0        	0                     	0                	0                     	0        	0        	0                         	0                      	0                	0        	0        	0        	0                         	0                      	0        	0        	0        	0                     	0        	0        	0                          	0        	0        	0.1
                                        CCATCCTTTGGAATCCTTGTGC                                                                      	0        	0        	0.08     	0                         	0        	0        	0        	0        	0                      	0        	0        	0        	0        	0        	0                        	0        	0        	0        	0                     	0                	0                     	0        	0        	0                         	0                      	0                	0        	0        	0        	0                         	0                      	4.09     	0        	0        	0                     	0        	0        	0                          	0        	0        	4.17
                                        CCATCCTTTGGAATCCTTGTGCAC                                                                    	0        	0        	0        	0                         	0        	0        	0        	0        	0                      	0        	0        	0        	0.24     	0        	0                        	0        	0        	0        	0                     	0                	0                     	0        	0        	0                         	0                      	0                	0        	0        	0        	0                         	0                      	0        	0        	0        	0                     	0        	0        	0                          	0        	0        	0.24
                                         CATCCTTTGGAATCCTTGTGCA                                                                     	0        	0        	0.9      	0                         	0        	0.3      	0        	0        	0                      	0        	0        	0        	0        	0        	0                        	0        	0.08     	0        	0                     	0                	10.05                 	0        	52.99    	0                         	0                      	0                	0        	0        	0        	0                         	0                      	4.09     	89.09    	0.31     	8.87                  	0        	0        	0                          	0        	0        	166.68
                                         CATCCTTTGGAATCCTTGTGCACT                                                                   	0        	0        	0        	0                         	0        	0        	0        	0        	0                      	0        	0        	0.11     	0        	0        	0                        	0        	0        	0        	0                     	0                	0                     	0        	0        	0                         	0                      	0                	0        	0        	0        	0                         	0                      	0        	0        	0        	0                     	0        	0        	0                          	0        	0        	0.11
                                         CATCCTTTGGAATCCTTGTGC                                                                      	0        	0        	0        	0                         	0.25     	0        	0        	0        	0                      	0        	0        	0        	0        	0        	0                        	0        	0        	0        	0                     	0                	0                     	0        	0        	0                         	0                      	0                	0        	0        	0        	0                         	0                      	0        	0        	0        	0                     	0        	0        	0                          	0        	0        	0.25
                                         CATCCTTTGGAATCCTTGTGCACTT                                                                  	0        	0        	0        	0                         	0        	0        	0        	0        	0                      	0        	0        	0        	0        	0        	0                        	0        	0        	0        	0                     	0                	0                     	0.16     	0        	0                         	0                      	0                	0        	0        	0        	0                         	0                      	0        	0        	0        	0                     	0        	0        	0                          	0        	0        	0.16
                                          ATCCTTTGGAATCCTTGTGCA                                                                     	8.15     	0.2      	0.23     	0                         	0        	0        	0.81     	0.44     	0                      	0        	0        	0        	0        	0        	0                        	0        	0.16     	0        	0                     	0                	0                     	0        	0        	0                         	0                      	0                	0        	0        	0        	0                         	0                      	0        	0        	0        	0                     	0.33     	0        	0                          	0        	0        	10.32
                                          ATCCTTTGGAATCCTTGTGCAC                                                                    	0        	0.2      	0.45     	0                         	0.5      	0.1      	0.61     	0        	0                      	0        	0        	0        	0        	0        	0                        	0        	0.08     	0        	0                     	0                	0                     	0        	0        	0                         	0                      	0                	0        	0        	0        	0                         	0                      	0        	0        	0        	0                     	0        	0        	0                          	0        	0        	1.94
                                          ATCCTTTGGAATCCTTGTGCACT                                                                   	0        	0        	0        	0                         	0        	0        	0        	0        	0                      	0        	0        	0        	0        	0        	0                        	0        	0        	0        	0                     	0                	0                     	0.16     	0        	0                         	0                      	0                	0        	0        	0        	0                         	0                      	0        	0        	0        	0                     	0        	0        	0                          	0        	0        	0.16
                                           TCCTTTGGAATCCTTGTGCAC                                                                    	0        	0        	0        	0                         	0        	0.1      	0        	0        	0                      	0        	0        	0        	0.24     	0        	0                        	0        	0        	0        	0                     	0                	0                     	0        	0        	0                         	0                      	0                	0        	0        	0        	0                         	0                      	0        	0        	0.31     	0                     	0        	0        	0                          	0        	0        	0.65
                                           TCCTTTGGAATCCTTGTGCACT                                                                   	0        	0        	0.23     	0                         	0        	0        	0        	0        	0                      	0        	0        	0        	0        	0        	0                        	0        	0        	0        	0                     	0                	0                     	0        	0        	0                         	0                      	0                	0        	0        	0        	0                         	0                      	0        	0        	0        	0                     	0        	0        	0                          	0        	0        	0.23
                                            CCTTTGGAATCCTTGTGCACTTGC                                                                	0        	0        	0        	0                         	0        	0        	0        	0        	0                      	0        	0        	0        	0.24     	0        	0                        	0        	0        	0        	0                     	0                	0                     	0        	0        	0                         	0                      	0                	0        	0        	0        	0                         	0                      	0        	0        	0        	0                     	0        	0        	0                          	0        	0        	0.24
                                              TTTGGAATCCTTGTGCACTTGC                                                                	0        	0.39     	0.6      	0                         	0.25     	0.5      	0.61     	0.22     	0                      	0        	0        	0.11     	0        	0        	0                        	0        	0.23     	0        	0                     	0                	0                     	0        	0        	0                         	0                      	0                	0        	0.26     	0        	12.29                     	0                      	0        	0        	0.61     	0                     	0        	0        	0                          	0        	0        	16.07
                                              TTTGGAATCCTTGTGCACT                                                                   	0        	0        	0.08     	0                         	0        	0        	0        	0        	0                      	0        	0        	0        	0        	0        	0                        	0        	0        	0        	0                     	0                	0                     	0        	0        	0                         	0                      	0                	0        	0        	0        	0                         	0                      	0        	0        	0        	0                     	0        	0        	0                          	0        	0        	0.08
                                              TTTGGAATCCTTGTGCACTTG                                                                 	0        	0        	0        	0                         	0        	0        	0        	0.22     	0                      	0        	0        	0        	0        	0        	0                        	0        	0        	0        	0                     	0                	0                     	0        	0        	0                         	0                      	0                	0        	0        	0        	0                         	0                      	0        	0        	0.31     	0                     	0        	4.22     	0                          	0        	0        	4.75
                                              TTTGGAATCCTTGTGCACTTGCA                                                               	0        	0        	0        	0                         	0        	0.1      	0        	0        	0                      	0        	0        	0        	0        	0        	0                        	0        	0        	0        	0                     	0                	0                     	0        	0        	0                         	0                      	0                	0        	0        	0        	0                         	0                      	0        	0        	0        	0                     	0        	0        	0                          	0        	0        	0.1
                                              TTTGGAATCCTTGTGCACTTGCAT                                                              	0        	0        	0        	0                         	0        	0        	0        	0        	0                      	0        	0        	0        	0        	0        	0                        	0        	0.08     	0        	0                     	0                	0                     	0        	0        	0                         	0                      	0                	0        	0        	0        	0                         	0                      	0        	0        	0        	0                     	0        	0        	0                          	0        	0        	0.08
                                               TTGGAATCCTTGTGCACTTGCA                                                               	0        	0.79     	0.23     	0                         	0.5      	0.1      	0.2      	0        	0                      	0        	0        	0        	0        	0        	0                        	0        	0.08     	0        	0                     	0                	0                     	0        	0        	0                         	0                      	0                	0        	0        	0        	0                         	0                      	0        	0        	0        	0                     	0        	0        	0                          	0        	0        	1.9
                                               TTGGAATCCTTGTGCACTTGC                                                                	0        	0.2      	0.08     	0                         	0.25     	0        	0.41     	0.44     	0                      	0        	0        	0        	0        	0        	0                        	0        	0.08     	0        	0                     	0                	0                     	0        	0        	0                         	0                      	0                	3.46     	0        	0        	0                         	0                      	0        	0        	0        	0                     	0        	4.75     	0                          	0        	0        	9.67
                                               TTGGAATCCTTGTGCACTTGCAT                                                              	0        	0        	0        	0                         	0        	0        	0        	0        	0                      	0        	0        	0        	0        	0        	0                        	0        	0.16     	0        	0                     	0                	0                     	0        	0        	0                         	0                      	0                	0        	0        	0        	0                         	0                      	0        	0        	0        	0                     	0        	0        	0                          	0        	0        	0.16
                                               TTGGAATCCTTGTGCACTTGCATA                                                             	0        	0        	0        	0                         	0        	0        	0        	0        	0                      	0        	0        	0        	0        	0        	0                        	0        	0        	0        	0                     	0                	0                     	0.49     	0        	0                         	0                      	0                	0        	0        	0        	0                         	0                      	0        	0        	0        	0                     	0        	0        	0                          	0        	0        	0.49
                                                TGGAATCCTTGTGCACTTGCAT                                                              	0        	0        	0.3      	0                         	0        	0.2      	0.2      	0        	0                      	0        	0        	0        	0        	0        	0                        	0        	0        	0        	0                     	0                	0                     	0        	0        	0                         	0                      	0                	0        	0        	0        	0                         	0                      	0        	0        	0        	0                     	0        	0        	0                          	0        	0        	0.7
                                                TGGAATCCTTGTGCACTTGCA                                                               	0        	0        	0        	0                         	0.25     	0.1      	0        	0        	0                      	0        	0        	0        	0.24     	0        	0                        	0        	0        	0        	0                     	0                	0                     	0        	0        	0                         	0                      	0                	0        	0        	0        	0                         	0                      	0        	0        	0        	0                     	0        	0        	0                          	0        	0        	0.59
                                                  GAATCCTTGTGCACTTGCATAT                                                            	0        	0        	0        	0                         	0        	0        	0.2      	0        	0                      	0        	0        	0        	0        	0        	0                        	0        	0        	0        	0                     	0                	0                     	0        	0        	0                         	0                      	0                	0        	0        	0        	0                         	0                      	0        	0        	0        	0                     	0        	0        	0                          	0        	0        	0.2
                                                   AATCCTTGTGCACTTGCATATT                                                           	0        	0        	0        	0                         	0        	0        	0.2      	0        	0                      	0        	0        	0        	0        	0        	0                        	0        	0        	0        	0                     	0                	0                     	0        	0        	0                         	0                      	0                	0        	0        	0        	0                         	0                      	0        	0        	0        	0                     	0        	0        	0                          	0        	0        	0.2
                                                    ATCCTTGTGCACTTGCATATTTGC                                                        	0        	0.39     	0        	0                         	0.25     	0        	0        	0        	0                      	0        	0        	0        	0.24     	0        	0                        	0        	0        	0.22     	0                     	0                	0                     	0        	0        	0                         	0                      	0                	0        	0        	0        	0                         	0                      	0        	0        	0        	0                     	0        	0        	0                          	0        	0        	1.1
                                                    ATCCTTGTGCACTTGCATATTTGCT                                                       	0        	0        	0        	0                         	0        	0        	0        	0        	0                      	0        	0        	0        	0        	0        	0                        	0        	0        	0        	0                     	0                	0                     	0.16     	0        	0                         	0                      	0                	0        	0        	0        	0                         	0                      	0        	0        	0        	0                     	0        	0        	0                          	0        	0        	0.16
                                                    ATCCTTGTGCACTTGCATATTTG                                                         	0        	0        	0        	0                         	0.25     	0        	0        	0        	0                      	0        	0        	0        	0.24     	0        	0                        	0        	0        	0        	0                     	0                	0                     	0        	0        	0                         	0                      	0                	0        	0        	0        	0                         	0                      	0        	0        	0        	0                     	0        	0        	0                          	0        	0        	0.49
                                                       CTTGTGCACTTGCATATTTGCT                                                       	0        	0        	0        	0                         	0.25     	0        	0.41     	0        	0                      	0        	0        	0        	0        	0        	0                        	0        	0        	0        	0                     	0                	0                     	0        	0        	0                         	0                      	0                	0        	0        	0        	0                         	0                      	0        	0        	0        	0                     	0        	0        	0                          	0        	0        	0.66
                                                       CTTGTGCACTTGCATATTTGCTGT                                                     	0        	0        	0        	7.33                      	0        	0        	0        	0        	0                      	0        	0        	0        	0        	0        	0                        	0        	0        	0        	0                     	0                	0                     	0        	0        	0                         	0                      	0                	0        	0        	0        	24.58                     	0                      	0        	0        	0        	0                     	0        	0        	0                          	0        	0        	31.91
                                                        TTGTGCACTTGCATATTTGCTG                                                      	0        	0.2      	0        	0                         	0.25     	0        	0        	0        	0                      	0        	0        	0        	0        	0        	0                        	0        	0        	0        	0                     	0                	0                     	0        	0        	0                         	0                      	0                	0        	0        	0        	0                         	0                      	0        	0        	0        	0                     	0        	0        	0                          	0        	0        	0.45
                                                        TTGTGCACTTGCATATTTGCT                                                       	0        	0.79     	0        	0                         	2.48     	0        	0.61     	0.87     	0                      	0        	0        	0        	0        	0        	0                        	0        	0        	0.22     	0                     	0                	0                     	0        	0        	0                         	0                      	0                	0        	0        	0        	0                         	0                      	0        	0        	0        	0                     	0        	0        	0                          	0        	0        	4.97
                                                         TGTGCACTTGCATATTTG                                                         	0        	0        	0        	0                         	0        	0        	0        	0        	0                      	0        	0        	0        	0        	0        	0                        	0        	0        	0        	0                     	0                	0                     	0        	0        	0                         	0                      	0                	0        	0        	0        	0                         	0                      	4.09     	0        	0        	0                     	0        	0        	0                          	0        	0        	4.09
                                                         TGTGCACTTGCATATTTGCTG                                                      	0        	0.39     	0        	0                         	0        	0        	0        	0        	0                      	0        	0        	0        	0        	10.91    	0                        	0        	0.08     	0        	0                     	0                	0                     	0        	0        	0                         	0                      	0                	0        	0        	0        	0                         	0                      	0        	0        	0        	0                     	0        	0        	0                          	0        	0        	11.38
                                                         TGTGCACTTGCATATTTGCTGT                                                     	0        	0        	0        	0                         	0        	0        	0        	0.22     	0                      	0        	0        	0        	0        	0        	0                        	0        	0        	0        	0                     	0                	0                     	0        	0        	0                         	0                      	0                	0        	0        	0        	0                         	0                      	0        	0        	0        	0                     	0        	0        	0                          	0        	0        	0.22
                                                          GTGCACTTGCATATTTGCTG                                                      	0        	0        	0        	0                         	0        	0        	0        	0        	0                      	0        	0        	0        	0        	0        	0                        	0        	0.08     	0        	0                     	0                	0                     	0        	0        	0                         	0                      	0                	0        	0        	0        	0                         	0                      	0        	0        	0        	0                     	0        	0        	0                          	0        	0        	0.08
                                                          GTGCACTTGCATATTTGCTGT                                                     	0        	0        	0.08     	0                         	0        	0        	0        	0        	0                      	0        	0        	0        	0        	0        	0                        	0        	0        	0        	0                     	0                	0                     	0        	0        	0                         	0                      	0                	0        	0        	0        	0                         	0                      	0        	0        	0        	0                     	0        	0        	0                          	0        	0        	0.08
                                                          GTGCACTTGCATATTTGC                                                        	0        	0        	0        	0                         	0        	0.1      	0        	0        	0                      	0        	0        	0        	0        	0        	0                        	0        	0        	0        	0                     	0                	0                     	0        	0        	0                         	0                      	0                	0        	0        	0        	0                         	0                      	0        	0        	0        	0                     	0        	0        	0                          	0        	0        	0.1
                                                          GTGCACTTGCATATTTGCTGTGTG                                                  	0        	0        	0        	0                         	0        	0.1      	0        	0        	0                      	0        	0        	0        	0        	0        	0                        	0        	0        	0        	0                     	0                	0                     	0.16     	0        	0                         	0                      	0                	0        	0        	0        	0                         	0                      	0        	0        	0        	0                     	0        	0        	0                          	0        	0        	0.26
                                                           TGCACTTGCATATTTGCTGTG                                                    	0        	0        	0        	0                         	0        	0        	0.61     	0        	0                      	0        	0        	0        	0        	0        	0                        	0        	0        	0        	0                     	0                	0                     	0        	0        	0                         	0                      	9.04             	10.38    	0        	0        	0                         	0                      	0        	0        	0        	0                     	0        	0        	28.16                      	28.16    	0        	76.35
                                                           TGCACTTGCATATTTGCTGTGT                                                   	4.07     	0        	0        	0                         	0        	0        	0        	0        	0                      	0        	0        	0        	0        	0        	0                        	0        	0        	0        	0                     	0                	0                     	0        	0        	0                         	0                      	0                	0        	0        	0        	0                         	0                      	0        	0        	0        	0                     	0        	0        	0                          	0        	0        	4.07
                                                            GCACTTGCATATTTGCTGTGTGGC                                                	0        	0        	0        	0                         	0        	0        	0        	0        	0                      	0        	0        	0        	0        	0        	0                        	0        	0        	0.66     	0                     	0                	0                     	0        	0        	0                         	0                      	0                	0        	0        	0        	0                         	0                      	8.19     	0        	0        	0                     	0        	0        	0                          	0        	0        	8.85
                                                            GCACTTGCATATTTGCTGTGTGGCT                                               	0        	0        	0        	0                         	0        	0        	0        	0.22     	0                      	0        	0        	0        	0        	0        	0                        	0        	0        	0        	0                     	0                	0                     	0        	0        	0                         	0                      	0                	0        	0        	0        	0                         	0                      	0        	0        	0        	0                     	0        	0        	0                          	0        	0        	0.22
                                                            GCACTTGCATATTTGCTGTGT                                                   	0        	0        	0        	0                         	0        	0        	0.2      	0.22     	0                      	0        	0        	0        	0        	0        	0                        	0        	0        	0        	0                     	0                	0                     	0        	0        	0                         	0                      	0                	0        	0        	0        	0                         	0                      	0        	0        	0        	0                     	0        	0        	0                          	0        	0        	0.42
                                                             CACTTGCATATTTGCTGTGTG                                                  	4.07     	0        	0        	0                         	0        	0        	0        	0        	0                      	0        	0        	0        	0        	0        	0                        	0        	0        	0        	0                     	0                	0                     	0        	0        	0                         	0                      	0                	0        	0        	0        	0                         	0                      	0        	0        	0        	0                     	0        	0        	0                          	0        	0        	4.07
                                                              ACTTGCATATTTGCTGTGTGGCTT                                              	4.07     	0        	0        	0                         	0        	0.1      	0        	0        	0                      	0.37     	0.23     	0        	0.24     	0        	0                        	0        	0        	0        	0                     	0                	0                     	0.16     	0        	0                         	0                      	0                	0        	0        	0        	0                         	0                      	0        	0        	0        	0                     	0        	0        	0                          	0        	0        	5.17
                                                              ACTTGCATATTTGCTGTGTGGCT                                               	0        	0.2      	0        	0                         	0        	0        	0        	0        	0                      	0        	0        	0        	0        	10.91    	0                        	0        	0        	0        	0                     	0                	0                     	0        	0        	0                         	0                      	0                	0        	0        	0        	0                         	0                      	0        	0        	0        	0                     	0        	0        	0                          	0        	0        	11.11
                                                              ACTTGCATATTTGCTGTGTGGC                                                	0        	0.2      	0        	0                         	0.5      	0        	0        	0        	0                      	0        	0        	0        	0        	0        	0                        	0        	0        	0.89     	0                     	0                	0                     	0        	0        	0                         	0                      	0                	0        	0        	0        	0                         	0                      	0        	0        	0        	0                     	0        	0        	0                          	0        	0        	1.59
                                                              ACTTGCATATTTGCTGTGTGG                                                 	0        	0.2      	0        	0                         	0        	0        	0.81     	0        	0                      	0        	0        	0        	0        	0        	0                        	0        	0        	0        	0                     	0                	0                     	0        	0        	0                         	0                      	0                	0        	0        	0        	0                         	0                      	0        	0        	0        	0                     	0        	0        	0                          	0        	0        	1.01
                                                               CTTGCATATTTGCTGTGTGGCT                                               	0        	0        	0.23     	0                         	0.25     	0.1      	0        	0        	0                      	0        	0        	0.11     	0        	0        	0                        	0        	0        	0        	0                     	0                	0                     	0        	0        	0                         	0                      	0                	0        	0        	0        	0                         	0                      	0        	0        	0        	0                     	0        	0        	0                          	0        	0        	0.69
                                                               CTTGCATATTTGCTGTGTGGC                                                	0        	1.18     	0        	0                         	1.99     	0        	0.81     	3.06     	0                      	0        	0        	0        	0        	0        	0                        	0        	0.08     	0.66     	0                     	0                	0                     	0        	0        	0                         	0                      	0                	0        	0        	0        	0                         	0                      	0        	0        	0        	0                     	0        	3.43     	0                          	0        	0        	11.21
                                                                TTGCATATTTGCTGTGTGGCT                                               	0        	0.39     	1.81     	0                         	0.74     	0.3      	1.63     	0.66     	0                      	0.37     	0        	0.11     	0        	0        	8.25                     	8.25     	0.94     	1.11     	0                     	11.76            	0                     	0        	0        	0                         	0                      	0                	0        	0        	20.3     	0                         	0                      	4.09     	0        	0        	0                     	0.67     	8.7      	0                          	0        	0        	70.08
                                                                TTGCATATTTGCTGTGTGGCTT                                              	0        	0.2      	0        	0                         	0.25     	0.1      	0.41     	0.44     	0                      	0        	0        	0        	0        	0        	0                        	0        	0.08     	0        	0                     	0                	0                     	0        	0        	0                         	0                      	0                	0        	0.26     	0        	0                         	0                      	0        	0        	0        	0                     	0        	0        	0                          	0        	0        	1.74
                                                                TTGCATATTTGCTGTGTGGC                                                	0        	0        	0.08     	0                         	0        	0        	0.2      	0.22     	0                      	0        	0        	0        	0        	0        	0                        	0        	0        	0        	0                     	0                	0                     	0        	0        	0                         	0                      	0                	0        	0        	0        	0                         	0                      	0        	0        	0        	0                     	0        	0        	0                          	0        	0        	0.5
                                                                TTGCATATTTGCTGTGTGGCTTGT                                            	0        	0        	0        	0                         	0        	0        	0        	0        	0                      	0        	0        	0.11     	0        	0        	0                        	0        	0        	0        	0                     	0                	0                     	0        	0        	0                         	0                      	0                	0        	0        	0        	0                         	0                      	0        	0        	0        	0                     	0        	0        	0                          	0        	0        	0.11
                                                                 TGCATATTTGCTGTGTGGCTTG                                             	0        	0        	0.08     	0                         	0.74     	0.1      	0.2      	0.44     	0                      	0        	0        	0        	0        	0        	0                        	0        	0.08     	0        	0                     	0                	0                     	0        	0        	0                         	0                      	0                	3.46     	0        	0        	0                         	0                      	0        	0        	0        	0                     	0.33     	0        	0                          	0        	0        	5.43
                                                                 TGCATATTTGCTGTGTGGCTT                                              	0        	0        	0.6      	0                         	0        	0.1      	0.2      	0.22     	0                      	0        	0        	0.11     	0        	0        	0                        	0        	0.08     	0        	0                     	0                	0                     	0        	0        	0                         	0                      	0                	0        	0        	0        	0                         	0                      	0        	0        	0        	0                     	0        	0        	0                          	0        	0        	1.31
                                                                 TGCATATTTGCTGTGTGGCTTGTT                                           	0        	0        	0        	0                         	0        	0.1      	0        	0        	0                      	0        	0        	0        	0        	0        	0                        	0        	0.08     	0        	0                     	0                	0                     	0        	0        	0                         	0                      	0                	0        	0        	0        	0                         	0                      	0        	0        	0        	0                     	0.67     	0        	0                          	0        	0        	0.85
                                                                 TGCATATTTGCTGTGTGGC                                                	0        	0        	0        	0                         	0        	0        	0.2      	0.22     	0                      	0        	0        	0        	0        	0        	0                        	0        	0        	0        	0                     	0                	0                     	0        	0        	0                         	0                      	0                	0        	0        	0        	0                         	0                      	0        	0        	0        	0                     	0        	0        	0                          	0        	0        	0.42
                                                                 TGCATATTTGCTGTGTGGCT                                               	0        	0        	0.15     	0                         	0        	0        	0        	0        	0                      	0        	0        	0        	0        	0        	0                        	0        	0        	0        	0                     	0                	0                     	0        	0        	0                         	0                      	0                	0        	0        	0        	0                         	0                      	0        	0        	0        	0                     	0        	4.22     	0                          	0        	0        	4.37
                                                                  GCATATTTGCTGTGTGGCT                                               	0        	0        	0        	0                         	0        	0.1      	0        	0        	0                      	0        	0        	0        	0        	0        	0                        	0        	0        	0        	0                     	0                	0                     	0        	0        	0                         	0                      	0                	0        	0        	0        	0                         	0                      	4.09     	0        	0        	0                     	0        	0        	0                          	0        	0        	4.19
                                                                  GCATATTTGCTGTGTGGCTTG                                             	0        	0        	0.08     	0                         	0        	0.1      	0        	0        	0                      	0        	0        	0        	0        	0        	0                        	0        	0.08     	0        	0                     	0                	0                     	0        	0        	0                         	0                      	0                	0        	0        	0        	0                         	0                      	0        	0        	0        	0                     	0        	0        	0                          	0        	0        	0.26
                                                                  GCATATTTGCTGTGTGGCTTGT                                            	0        	0        	0.08     	7.33                      	0        	0        	0        	0        	0                      	0        	0        	0        	0        	0        	0                        	0        	0        	0        	0                     	0                	0                     	0        	0        	0                         	0                      	0                	0        	0        	0        	0                         	0                      	0        	0        	0        	0                     	0        	0        	0                          	0        	0        	7.41
                                                                  GCATATTTGCTGTGTGGCTT                                              	0        	0        	0.08     	0                         	0        	0        	0        	0        	0                      	0        	0        	0        	0        	0        	0                        	0        	0.08     	0        	0                     	0                	0                     	0        	0        	0                         	0                      	0                	0        	0        	0        	0                         	0                      	0        	0        	0        	0                     	0        	0        	0                          	0        	0        	0.16
                                                                  GCATATTTGCTGTGTGGCTTGTTG                                          	0        	0        	0        	0                         	0        	0        	0        	0        	0                      	0        	0        	0        	0        	0        	0                        	0        	0        	0        	0                     	0                	0                     	0        	0        	0                         	0                      	0                	0        	0        	0        	0                         	0                      	0        	0        	0.31     	0                     	0        	0        	0                          	0        	0        	0.31
                                                                   CATATTTGCTGTGTGGCTTGTT                                           	0        	0        	0        	0                         	0        	0.1      	0        	0        	0                      	0        	0        	0        	0        	0        	0                        	0        	0        	0        	0                     	0                	0                     	0        	0        	0                         	0                      	0                	0        	0        	0        	0                         	0                      	0        	0        	0        	0                     	0        	0        	0                          	0        	0        	0.1
                                                                   CATATTTGCTGTGTGGCTTGT                                            	0        	0        	0.68     	0                         	0        	0        	0        	0        	0                      	0        	0        	0        	0        	0        	0                        	0        	0.16     	0        	0                     	0                	0                     	0        	0        	0                         	0                      	0                	0        	0        	0        	0                         	0                      	0        	0        	0.31     	0                     	0        	0        	0                          	0        	0        	1.15
                                                                   CATATTTGCTGTGTGGCTTGTTGA                                         	0        	0        	0        	0                         	0        	0        	0        	0        	0                      	0        	0        	0        	0        	0        	0                        	0        	0.08     	0        	0                     	0                	0                     	0        	0        	0                         	0                      	0                	0        	0        	0        	0                         	0                      	0        	0        	0        	0                     	0.67     	0        	0                          	0        	0        	0.75
                                                                    ATATTTGCTGTGTGGCTTGTTGAG                                        	0        	4.94     	0.08     	0                         	0        	0        	1.43     	9.61     	0                      	0        	1.17     	0        	0.24     	0        	0                        	0        	0.08     	0.89     	0                     	0                	0                     	0        	0        	0                         	0                      	0                	0        	0.26     	0        	0                         	0                      	0        	0        	0.31     	0                     	0        	0        	0                          	0        	0        	19.01
                                                                    ATATTTGCTGTGTGGCTTG                                             	8.15     	0.2      	0        	0                         	0        	0.1      	0.41     	0        	0                      	0.37     	0        	0        	0        	0        	0                        	0        	0        	0        	0                     	0                	0                     	0        	0        	0                         	0                      	0                	0        	0        	0        	0                         	0                      	0        	0        	0        	0                     	0        	0        	0                          	0        	0        	9.23
                                                                    ATATTTGCTGTGTGGCTTGTT                                           	0        	0.59     	0.15     	0                         	0        	0.5      	1.83     	0.66     	0                      	0        	0        	0.11     	0        	0        	0                        	0        	0.16     	0.44     	0                     	0                	0                     	0        	0        	0                         	0                      	0                	0        	0.26     	0        	0                         	0                      	0        	0        	0.31     	0                     	0.33     	0        	0                          	0        	0        	5.34
                                                                    ATATTTGCTGTGTGGCTTGTTG                                          	0        	0.2      	0        	0                         	0        	0        	0.81     	0        	0                      	0        	0        	0        	0        	0        	0                        	0        	0        	0        	0                     	0                	0                     	0        	0        	0                         	0                      	0                	0        	0        	0        	0                         	0                      	0        	0        	0        	0                     	0        	0        	0                          	0        	0        	1.01
                                                                    ATATTTGCTGTGTGGCTTGTTGA                                         	0        	0        	0.08     	0                         	0        	0        	0.2      	0        	0                      	0        	0        	0        	0        	0        	0                        	0        	0        	0        	0                     	0                	0                     	0        	0        	0                         	0                      	0                	0        	0        	0        	0                         	0                      	0        	0        	0        	0                     	0        	0        	0                          	0        	0        	0.28
                                                                     TATTTGCTGTGTGGCTTGTTGAG                                        	0        	0        	0        	0                         	0        	0        	0        	0.22     	0                      	0        	0        	0        	0        	0        	0                        	0        	0        	0        	0                     	0                	0                     	0        	0        	0                         	0                      	0                	0        	0        	0        	0                         	0                      	0        	0        	0        	0                     	0        	0        	0                          	0        	0        	0.22
                                                                     TATTTGCTGTGTGGCTTGTTGA                                         	0        	0        	0.08     	0                         	0        	0.1      	0.2      	1.09     	0                      	0        	0        	0        	0        	0        	0                        	0        	0.16     	0.22     	0                     	0                	0                     	0        	0        	0                         	0                      	0                	0        	0        	0        	0                         	0                      	0        	0        	0        	0                     	0        	0        	0                          	0        	0        	1.85
                                                                     TATTTGCTGTGTGGCTTGTTG                                          	0        	0.2      	0        	0                         	0        	0        	0.41     	0        	0                      	0        	0        	0        	0        	0        	0                        	0        	0        	0        	0                     	0                	0                     	0        	0        	0                         	0                      	0                	0        	0        	0        	0                         	0                      	0        	0        	0        	0                     	0        	0        	0                          	0        	0        	0.61
                                                                     TATTTGCTGTGTGGCTTGTTGAGT                                       	0        	0.39     	0        	0                         	0        	0        	0        	0.22     	0                      	0        	0        	0        	0        	0        	0                        	0        	0        	0        	0                     	0                	0                     	0        	0        	0                         	0                      	0                	0        	0        	0        	0                         	0                      	0        	0        	0        	0                     	0        	0        	0                          	0        	0        	0.61
                                                                     TATTTGCTGTGTGGCTTGTT                                           	0        	0        	0        	0                         	0        	0        	0        	0.22     	0                      	0        	0        	0        	0        	0        	0                        	0        	0        	0        	0                     	0                	0                     	0        	0        	0                         	0                      	0                	0        	0        	0        	0                         	0                      	0        	0        	0        	0                     	0        	0        	0                          	0        	0        	0.22
                                                                      ATTTGCTGTGTGGCTTGTTGAG                                        	0        	0.99     	0        	0                         	0        	0        	2.65     	1.53     	0                      	0        	0        	0        	0        	0        	0                        	0        	0        	2.21     	0                     	0                	0                     	0        	0        	0                         	0                      	0                	0        	0        	0        	0                         	0                      	0        	0        	0        	0                     	0        	0        	0                          	0        	0        	7.38
                                                                      ATTTGCTGTGTGGCTTGTTGAGTA                                      	0        	0.2      	0        	0                         	0        	0        	0.41     	1.09     	0                      	0        	1.87     	0        	0        	0        	0                        	0        	0        	0.22     	0                     	0                	0                     	0        	0        	0                         	0                      	0                	0        	0        	0        	0                         	0                      	0        	0        	0        	0                     	0        	0        	0                          	0        	0        	3.79
                                                                      ATTTGCTGTGTGGCTTGTTGA                                         	0        	0.39     	0        	0                         	0        	0        	0.41     	0.22     	0                      	0        	0        	0        	0.24     	0        	0                        	0        	0        	0        	0                     	0                	0                     	0        	0        	0                         	0                      	0                	0        	0        	0        	0                         	0                      	0        	0        	0        	0                     	0        	0        	0                          	0        	0        	1.26
                                                                      ATTTGCTGTGTGGCTTGTTG                                          	0        	0        	0        	0                         	0        	0        	0.2      	0        	0                      	0        	0        	0        	0        	0        	0                        	0        	0        	0        	0                     	0                	0                     	0        	0        	0                         	0                      	0                	0        	0        	0        	0                         	0                      	0        	0        	0        	0                     	0        	0        	0                          	0        	0        	0.2
                                                                       TTTGCTGTGTGGCTTGTTGAG                                        	0        	0.79     	0.15     	0                         	0        	0        	2.04     	0.66     	0                      	0        	0        	0        	0        	0        	0                        	0        	0        	1.11     	0                     	0                	0                     	0        	0        	0                         	0                      	0                	0        	0        	0        	0                         	0                      	0        	0        	0        	0                     	0        	4.22     	0                          	0        	0.81     	9.78
                                                                       TTTGCTGTGTGGCTTGTTGAGTA                                      	0        	0        	0        	0                         	0        	0        	0        	0        	14.04                  	0        	0        	0        	0        	0        	0                        	0        	0        	0        	0                     	0                	0                     	0        	0        	0                         	0                      	0                	0        	0        	0        	0                         	0                      	0        	0        	0        	0                     	0        	0        	0                          	0        	0        	14.04
                                                                       TTTGCTGTGTGGCTTGTTGAGT                                       	0        	0        	0        	0                         	0        	0        	0.41     	0.66     	0                      	0        	0        	0        	0        	0        	0                        	0        	0        	0        	0                     	0                	0                     	0        	0        	0                         	0                      	0                	0        	0        	0        	0                         	0                      	0        	0        	0        	0                     	0        	0        	0                          	0        	0        	1.07
                                                                       TTTGCTGTGTGGCTTGTTGA                                         	0        	0        	0        	0                         	0        	0        	0        	0        	0                      	0        	0        	0        	0        	0        	0                        	0        	0.08     	0        	0                     	0                	0                     	0        	0        	0                         	0                      	0                	0        	0        	0        	0                         	0                      	0        	0        	0        	0                     	0        	0        	0                          	0        	0        	0.08
                                                                        TTGCTGTGTGGCTTGTTGAGT                                       	0        	0        	0.08     	0                         	0        	0.1      	0.2      	0        	0                      	0        	0        	0        	0        	0        	0                        	0        	0.08     	0        	0                     	0                	0                     	0        	0        	0                         	0                      	0                	0        	0        	0        	0                         	0                      	0        	0        	0        	0                     	0        	1.85     	0                          	0        	0        	2.31
                                                                        TTGCTGTGTGGCTTGTTGAGTATGT                                   	0        	0        	0        	0                         	0        	0.1      	0.2      	0        	0                      	0        	0        	0        	0        	0        	0                        	0        	0        	0        	0                     	0                	0                     	0        	0        	0                         	0                      	0                	0        	0        	0        	0                         	0                      	0        	0        	0        	0                     	0        	0        	0                          	0        	0        	0.3
                                                                        TTGCTGTGTGGCTTGTTGAGTATGTCA                                 	0        	0        	0        	0                         	0        	0.1      	0        	0        	0                      	0        	0        	0        	0        	0        	0                        	0        	0        	0        	0                     	0                	0                     	0        	0        	0                         	0                      	0                	0        	0        	0        	0                         	0                      	0        	0        	0        	0                     	0        	0        	0                          	0        	0        	0.1
                                                                        TTGCTGTGTGGCTTGTTGAG                                        	0        	0        	0        	0                         	0        	0        	0        	0.22     	0                      	0        	0        	0        	0        	0        	0                        	0        	0        	0        	0                     	0                	0                     	0        	0        	0                         	0                      	0                	0        	0        	0        	0                         	0                      	0        	0        	0        	0                     	0        	0        	0                          	0        	0        	0.22
                                                                        TTGCTGTGTGGCTTGTTGAGTA                                      	0        	0.2      	0        	0                         	0        	0        	0.41     	0.66     	0                      	0        	0        	0        	0        	0        	0                        	0        	0        	0        	0                     	0                	0                     	0        	0        	0                         	0                      	0                	0        	0        	0        	0                         	0                      	0        	0        	0        	0                     	0        	0        	0                          	0        	0        	1.27
                                                                        TTGCTGTGTGGCTTGTTGAGTATG                                    	0        	0        	0        	0                         	0        	0        	0        	0.22     	0                      	0        	0        	0        	0        	0        	0                        	0        	0        	0        	0                     	11.76            	0                     	0        	0        	0                         	0                      	0                	0        	0        	0        	0                         	0                      	0        	0        	0        	0                     	0        	0        	0                          	0        	0        	11.98
                                                                        TTGCTGTGTGGCTTGTTGAGTATGTC                                  	8.15     	0        	0        	0                         	0        	0        	0        	0        	0                      	0        	0        	0        	0        	0        	0                        	0        	0        	0        	0                     	0                	0                     	0        	0        	0                         	0                      	0                	0        	0        	0        	0                         	0                      	0        	0        	0        	0                     	0        	0        	0                          	0        	0        	8.15
                                                                         TGCTGTGTGGCTTGTTGAGTAT                                     	0        	0.2      	0.08     	0                         	0        	0        	0        	0.22     	0                      	0        	0        	0.11     	0        	0        	0                        	0        	0        	0        	0                     	0                	0                     	0        	0        	0                         	0                      	0                	0        	0        	0        	0                         	0                      	0        	0        	0        	0                     	0        	0        	0                          	0        	0        	0.61
                                                                         TGCTGTGTGGCTTGTTGAGT                                       	0        	0        	0        	0                         	0        	0        	0.2      	0        	0                      	0        	0        	0        	0        	0        	0                        	0        	0        	0        	0                     	0                	0                     	0        	0        	0                         	0                      	0                	0        	0        	0        	0                         	0                      	0        	0        	0        	0                     	0        	0        	0                          	0        	0        	0.2
                                                                         TGCTGTGTGGCTTGTTGAGTA                                      	0        	0.39     	0.08     	0                         	0        	0        	0.41     	1.09     	0                      	0        	0        	0        	0        	0        	0                        	0        	0        	0        	0                     	0                	0                     	0        	0        	0                         	0                      	0                	3.46     	0        	0        	0                         	0                      	4.09     	0        	0        	0                     	0.33     	1.85     	0                          	0        	0        	11.7
                                                                         TGCTGTGTGGCTTGTTGAGTATG                                    	0        	0.2      	0        	0                         	0        	0        	0        	0        	0                      	0        	0        	0        	0        	0        	0                        	0        	0        	0        	0                     	0                	0                     	0        	0        	0                         	0                      	0                	0        	0.26     	0        	0                         	0                      	0        	0        	0        	0                     	0        	0        	0                          	0        	0        	0.46
                                                                         TGCTGTGTGGCTTGTTGAGTATGT                                   	0        	0        	0        	0                         	0        	0        	0.2      	0        	0                      	0        	0        	0        	0        	0        	0                        	0        	0        	0        	0                     	0                	0                     	0        	0        	0                         	0                      	0                	0        	0        	0        	0                         	0                      	0        	0        	0        	0                     	0.33     	0        	0                          	0        	0        	0.53
                                                                         TGCTGTGTGGCTTGTTGAG                                        	0        	0.2      	0        	0                         	0        	0        	0        	0        	0                      	0        	0        	0        	0        	0        	0                        	0        	0        	0        	0                     	0                	0                     	0        	0        	0                         	0                      	0                	0        	0        	0        	0                         	0                      	0        	0        	0        	0                     	0        	0        	0                          	0        	0        	0.2
                                                                          GCTGTGTGGCTTGTTGAGTATGTC                                  	0        	0.2      	0        	0                         	0        	0        	0        	0        	0                      	0        	0        	0        	0        	21.82    	0                        	0        	0        	2.21     	0                     	0                	0                     	0        	0        	0                         	0                      	9.04             	0        	0        	0        	0                         	0                      	0        	0        	0        	0                     	0        	0        	0                          	0        	0        	33.27
                                                                          GCTGTGTGGCTTGTTGAGTATGT                                   	0        	0.2      	0        	0                         	0        	0        	0        	0        	0                      	0        	0        	0        	0        	0        	0                        	0        	0.08     	0        	0                     	0                	0                     	0        	0        	0                         	0                      	0                	0        	0        	0        	0                         	0                      	0        	0        	0        	0                     	0        	0        	0                          	0        	0        	0.28
                                                                          GCTGTGTGGCTTGTTGAGTA                                      	0        	0        	0        	0                         	0        	0        	0        	0        	0                      	0        	0        	0        	0.24     	0        	0                        	0        	0        	0        	0                     	0                	0                     	0        	0        	0                         	0                      	0                	0        	0        	0        	0                         	0                      	0        	0        	0        	0                     	0        	0        	0                          	0        	0        	0.24
                                                                          GCTGTGTGGCTTGTTGAGT                                       	0        	0.2      	0        	0                         	0        	0        	0        	0        	0                      	0        	0        	0        	0        	0        	0                        	0        	0        	0        	0                     	0                	0                     	0        	0        	0                         	0                      	0                	0        	0        	0        	0                         	0                      	0        	0        	0        	0                     	0        	0        	0                          	0        	0        	0.2
                                                                            TGTGTGGCTTGTTGAGTAT                                     	0        	0.2      	0        	0                         	0        	0        	0        	0        	0                      	0        	0        	0        	0        	0        	0                        	0        	0        	0.22     	0                     	0                	0                     	0        	0        	0                         	0                      	0                	0        	0        	0        	0                         	0                      	0        	0        	0        	0                     	0        	0        	0                          	0        	0        	0.42
                                                                            TGTGTGGCTTGTTGAGTATGTC                                  	0        	0.2      	0        	0                         	0        	0        	0.41     	0.66     	0                      	0        	0        	0        	0        	0        	0                        	0        	0        	0.22     	0                     	0                	0                     	0        	0        	0                         	0                      	0                	0        	0        	0        	0                         	0                      	0        	0        	0        	0                     	0        	0        	0                          	0        	0        	1.49
                                                                            TGTGTGGCTTGTTGAGTATGTCAT                                	0        	0        	0        	0                         	0        	0        	0        	0        	0                      	0        	0        	0.11     	0        	0        	0                        	0        	0.08     	0.22     	0                     	0                	0                     	0        	0        	0                         	0                      	0                	0        	0        	0        	0                         	0                      	0        	0        	0        	0                     	0        	0        	0                          	0        	0        	0.41
                                                                            TGTGTGGCTTGTTGAGTATGT                                   	0        	0.2      	0.08     	0                         	0        	0        	0        	0        	0                      	0        	0        	0        	0        	0        	0                        	0        	0        	0        	0                     	0                	0                     	0        	0        	0                         	0                      	0                	0        	0        	0        	0                         	0                      	0        	0        	0        	0                     	0        	0        	0                          	0        	0        	0.28
                                                                            TGTGTGGCTTGTTGAGTATG                                    	0        	0        	0        	0                         	0        	0        	0        	0        	0                      	0        	0        	0        	0        	0        	0                        	0        	0.08     	0        	0                     	0                	0                     	0        	0        	0                         	0                      	0                	0        	0        	0        	0                         	0                      	0        	0        	0        	0                     	0        	0        	0                          	0        	0        	0.08
                                                                             GTGTGGCTTGTTGAGTATGTCATA                               	0        	0        	0.15     	0                         	0        	0.5      	0        	0        	0                      	0        	0        	0.11     	0.24     	0        	0                        	0        	0.31     	0        	0                     	0                	0                     	0        	0        	0                         	0                      	0                	0        	0.26     	0        	0                         	0                      	0        	0        	0        	0                     	0        	0        	0                          	0        	0        	1.57
                                                                             GTGTGGCTTGTTGAGTATGTC                                  	0        	0        	0        	0                         	0        	0        	0        	0        	0                      	0        	0        	0        	0        	0        	0                        	0        	0        	0        	0                     	0                	0                     	0        	0        	0                         	0                      	0                	0        	0        	0        	0                         	0                      	4.09     	0        	0        	0                     	0        	0        	0                          	0        	0        	4.09
                                                                              TGTGGCTTGTTGAGTATGTCAT                                	0        	0        	0.38     	0                         	0        	0.3      	0.61     	0        	0                      	0        	0        	0.22     	0        	0        	0                        	0        	0.23     	0.22     	0                     	0                	0                     	0        	0        	0                         	0                      	0                	3.46     	0        	0        	0                         	0                      	0        	0        	0        	0                     	0.33     	0        	0                          	0        	0        	5.75
                                                                              TGTGGCTTGTTGAGTATGTCA                                 	0        	0        	0        	0                         	0        	0.1      	0        	0        	0                      	0        	0        	0        	0        	0        	0                        	0        	0.08     	0        	0                     	0                	0                     	0        	0        	0                         	0                      	0                	0        	0        	0        	0                         	0                      	0        	0        	0        	0                     	0        	0        	0                          	0        	0        	0.18
                                                                               GTGGCTTGTTGAGTATGTCAT                                	0        	0.2      	0.15     	0                         	0        	0.2      	0        	0        	0                      	0        	0        	0.22     	0        	0        	0                        	0        	0.08     	0        	0                     	0                	0                     	0        	0        	0                         	0                      	0                	0        	0        	0        	0                         	0                      	0        	0        	0        	0                     	0        	0        	0                          	0        	0        	0.85
                                                                               GTGGCTTGTTGAGTATGTCATA                               	0        	0.2      	0        	0                         	0        	0        	0.61     	0.22     	0                      	0        	0        	0        	0        	0        	0                        	0        	0        	0        	0                     	0                	0                     	0        	0        	0                         	0                      	0                	0        	0        	0        	0                         	0                      	0        	0        	0        	0                     	0        	0        	0                          	0        	0        	1.03
                                                                               GTGGCTTGTTGAGTATGTCATATG                             	0        	0.59     	0        	0                         	0        	0        	0        	0        	0                      	0        	0        	0        	0        	0        	0                        	0        	0        	0.22     	0                     	0                	0                     	0        	0        	0                         	0                      	0                	0        	0        	0        	0                         	0                      	0        	0        	0        	0                     	0        	0        	0                          	0        	0        	0.81
                                                                                TGGCTTGTTGAGTATGTCATA                               	0        	4.34     	0.23     	0                         	0.25     	1.4      	3.66     	0.87     	0                      	0        	0        	0.32     	0.98     	0        	0                        	0        	0.16     	2.66     	0                     	0                	0                     	0        	0        	0                         	0                      	0                	0        	2.11     	0        	0                         	0                      	0        	0        	0        	0                     	1.67     	0        	0                          	0        	0        	18.65
                                                                                TGGCTTGTTGAGTATGTCATATG                             	0        	0        	0        	0                         	0        	0        	0.2      	0        	0                      	0        	0        	0        	0        	0        	0                        	0        	0        	0        	0                     	0                	0                     	0        	0        	0                         	0                      	0                	0        	0        	0        	0                         	0                      	0        	0        	0        	0                     	0        	0        	0                          	0        	0        	0.2
                                                                                TGGCTTGTTGAGTATGTCATAT                              	0        	0        	0        	0                         	0        	0.1      	0.2      	0.44     	0                      	0        	0        	0        	0        	0        	0                        	0        	0.08     	0        	0                     	0                	0                     	0        	0        	0                         	0                      	0                	0        	0        	0        	0                         	0                      	0        	0        	0        	0                     	0        	0        	0                          	0        	0        	0.82
                                                                                 GGCTTGTTGAGTATGTCATA                               	0        	0        	0        	0                         	0        	0.1      	0        	0        	0                      	0        	0        	0        	0        	0        	0                        	0        	0        	0        	0                     	0                	0                     	0        	0        	0                         	0                      	0                	0        	0        	0        	0                         	0                      	0        	0        	0        	0                     	0        	0        	0                          	0        	0        	0.1
                                                                                 GGCTTGTTGAGTATGTCATATGCT                           	0        	0        	0        	0                         	0        	0        	0        	0        	0                      	0        	0        	0        	0        	0        	0                        	0        	0        	0        	0                     	0                	0                     	0.16     	0        	0                         	0                      	0                	0        	0        	0        	0                         	0                      	0        	0        	0        	0                     	0        	0        	0                          	0        	0        	0.16
                                                                                 GGCTTGTTGAGTATGTCATAT                              	0        	0        	0.08     	0                         	0        	0        	0        	0        	0                      	0        	0        	0        	0        	0        	0                        	0        	0        	0        	0                     	0                	0                     	0        	0        	0                         	0                      	0                	0        	0        	0        	0                         	0                      	0        	0        	0        	0                     	0        	0        	0                          	0        	0        	0.08
                                                                                  GCTTGTTGAGTATGTCATATGCT                           	0        	0        	0        	0                         	0.25     	0        	0        	0        	0                      	0        	0        	0        	0        	0        	0                        	0        	0        	0        	0                     	0                	0                     	0        	0        	0                         	0                      	0                	0        	0        	0        	0                         	0                      	0        	0        	0        	0                     	0        	0        	0                          	0        	0        	0.25
                                                                                  GCTTGTTGAGTATGTCATAT                              	0        	0        	0        	0                         	0        	0        	0        	0        	0                      	0        	0        	0        	0        	0        	0                        	0        	0        	0        	0                     	0                	0                     	0        	0        	0                         	0                      	0                	0        	0.26     	0        	0                         	0                      	0        	0        	0        	0                     	0        	0        	0                          	0        	0        	0.26
                                                                                   CTTGTTGAGTATGTCATAT                              	0        	0        	0        	0                         	0        	0        	0.2      	0        	0                      	0        	0        	0        	0        	0        	0                        	0        	0        	0        	0                     	0                	0                     	0        	0        	0                         	0                      	0                	0        	0        	0        	0                         	0                      	0        	0        	0        	0                     	0        	0        	0                          	0        	0        	0.2
                                                                                   CTTGTTGAGTATGTCATATGCT                           	0        	0        	0        	0                         	0        	0        	0        	0.22     	0                      	0        	0        	0        	0        	0        	0                        	0        	0        	0        	0                     	0                	0                     	0        	0        	0                         	0                      	0                	0        	0        	0        	0                         	0                      	0        	0        	0        	0                     	0        	0        	0                          	0        	0        	0.22
                                                                                   CTTGTTGAGTATGTCATATGCTCA                         	0        	0        	0        	0                         	0.25     	0        	0        	0        	0                      	0        	0        	0        	0        	0        	0                        	0        	0        	0        	0                     	0                	0                     	0        	0        	0                         	0                      	0                	0        	0        	0        	0                         	0                      	0        	0        	0        	0                     	0        	0        	0                          	0        	0        	0.25
                                                                                    TTGTTGAGTATGTCATATGCT                           	4.07     	0.59     	0        	0                         	4.22     	0        	2.04     	1.31     	0                      	0        	0        	0        	0        	0        	0                        	0        	0        	1.55     	0                     	0                	0                     	0        	0        	0                         	0                      	0                	0        	0        	7.97     	0                         	0                      	0        	0        	0        	0                     	0        	0        	0                          	0        	0        	21.75
                                                                                    TTGTTGAGTATGTCATATGCTC                          	0        	0        	0        	0                         	0.25     	0        	0.2      	0        	0                      	0        	0        	0        	0        	0        	0                        	0        	0        	0        	0                     	0                	0                     	0        	0        	0                         	0                      	0                	0        	0        	0        	0                         	0                      	0        	0        	0        	0                     	0        	0        	0                          	0        	0        	0.45
                                                                                     TGTTGAGTATGTCATATGCTCA                         	0        	0.59     	0        	0                         	0.5      	0        	0.2      	0.22     	0                      	0        	0        	0        	0        	0        	0                        	0        	0        	0        	0                     	0                	0                     	0        	0        	0                         	0                      	0                	0        	0        	0        	0                         	0                      	0        	0        	0        	0                     	0        	0        	0                          	0        	0        	1.51
                                                                                     TGTTGAGTATGTCATATGCTC                          	0        	0        	0        	0                         	0        	0        	0        	0.22     	0                      	0        	0        	0        	0        	0        	0                        	0        	0        	0        	0                     	0                	0                     	0        	0        	0                         	0                      	0                	0        	0        	0        	0                         	0                      	0        	0        	0        	0                     	0        	0        	0                          	0        	0        	0.22
                                                                                       TTGAGTATGTCATATGCTCATT                       	0        	0        	0        	0                         	0        	0        	0.2      	0        	0                      	0        	0        	0        	0        	0        	0                        	0        	0        	0        	0                     	0                	0                     	0        	0        	0                         	0                      	0                	0        	0        	0        	0                         	0                      	0        	0        	0        	0                     	0        	0        	0                          	0        	0        	0.2
                                                                                          AGTATGTCATATGCTCATTC                      	0        	0        	0        	0                         	0        	0        	0        	0        	0                      	0        	0        	0.11     	0        	0        	0                        	0        	0        	0        	0                     	0                	0                     	0        	0        	0                         	0                      	0                	0        	0        	0        	0                         	0                      	0        	0        	0        	0                     	0        	0        	0                          	0        	0        	0.11
                                                                                          AGTATGTCATATGCTCATT                       	0        	0        	0.08     	0                         	0        	0        	0        	0        	0                      	0        	0        	0        	0        	0        	0                        	0        	0        	0        	0                     	0                	0                     	0        	0        	0                         	0                      	0                	0        	0        	0        	0                         	0                      	0        	0        	0        	0                     	0        	0        	0                          	0        	0        	0.08
[truncated: 593,906 more chars]
