# Supplementary material for: Genome-Wide Identification of Reverse Complementary microRNA Genes in Plants
Source: PLoS One. 2012 Oct 23;7(10):e46991. doi: 10.1371/journal.pone.0046991 (PMC3479107; doi:10.1371/journal.pone.0046991)
Supplement: Data S7 — Dependence of the accumulation levels of certain RC-miRNA(*)s on DCL1, but not DCL3 and RDR2, and their association with AGO1 protein. (XLS) [file pone.0046991.s020.xls]

## Sheet: Accumulation level
Mature RC-miRNA(*)s	GSM455962	GSM455963	GSM455964	GSM455965	GSM520634	GSM520635	GSM520636	GSM520637	GSM520638	GSM520639	GSM520640	P1dc1D_processed	P1dc1I_processed	P2dc1D_processed	P2dc1I_processed	PC1C_processed	PC1I_processed	PC2C_processed	S1dc1D_processed	S1dc1I_processed	S2dc1D_processed	S2dc1I_processed	SC1I_processed	SC2I_processed	SC3D_processed
RC-osa-miR169p-1	484.57	381.91	280.6	110.19	0	1.97	3.27	6.99	112.37	518.47	229.29	3.85	6.02	13.64	19.87	634.05	530.24	494.33	0.9	0	3.46	0	43.69	58.65	43.41
RC-osa-miR169p-1*	0	0	0	0	0	0	0	0	0.2	0	0.39	0	0	0	0	4.83	6.41	0.68	0	0	0	0	0.4	0	0.54
RC-osa-miR169p-2	0	0	0	1.24	0	0	0	0	2.04	9.52	3.95	0	0	0.4	0	5.49	0	8.55	0	0	0	0	1.21	4.04	0
RC-osa-miR169p-2*	0	0	0	0	0	0	0	0	0	0	0.99	0	0	0	0	13.4	19.22	6.75	0	0	0	0	1.21	2.02	0.54
RC-osa-miR169q-1	0	0	0	0	0	0	0	0	0.41	0	3.16	0	0	0	0	0.22	1.6	0	0	0	0	0	0	0	0.54
RC-osa-miR169q-1*	0	0	0	0.74	0	0	0	0	0.81	0	3.36	0	0	0	0	0.66	1.6	1.13	0	0	0	0	0	4.04	1.09
RC-osa-miR169q-2	7.39	0.81	0	15.14	0	0	0	0	57.61	48.92	209.54	22.22	18.05	5.21	3.31	2243.55	1842.21	257.85	5.1	9.54	15.08	3.89	45.31	511.67	612.65
RC-osa-miR169q-2*	0	0	0	1.49	0	0	0	0	1.83	1.99	8.1	0	0	0	0	52.07	64.08	9.45	0	0	0	0	38.43	2.02	3.26
RC-osa-miR169q-3	0	0	0	0.25	0	0	0	0	1.02	0	1.58	0	0	0	0	2.64	1.6	0	0	0	0	0	0.4	0	0
RC-osa-miR169q-3*	0	0	0	0	0	0	0	0	0	0	0	0	0	0	0	0.88	3.2	0.23	0	0	0	0	3.24	0	0
RC-osa-miR1857	0	95.88	0	3.47	0	0	0.7	0.22	3.26	5.98	5.13	0	0	0	0	2.64	3.2	0.23	0.3	0	0	0	2.43	0	1.63
Data set description	AGO1a	AGO1b	AGO1c	Total	AGO4a	AGO4b	AGO16	dcl1	dcl3	rdr2	total	panicle, OsDCL1 RNAi #1-2	panicle, OsDCL1 RNAi #1-1	panicle, OsDCL1 RNAi #2-2	panicle, OsDCL1 RNAi #2-1	panicle, control #1-2	panicle, control #1-1	panicle, control #2	seedling, OsDCL1 RNAi #1-2	seedling, OsDCL1 RNAi #1-1	seedling, OsDCL1 RNAi #2-2	seedling, OsDCL1 RNAi #2-1	seedling, control #1	seedling, control #2	seedling, control #3
